# Supplementary material for: Genome Reduction Is Associated with Bacterial Pathogenicity across Different Scales of Temporal and Ecological Divergence
Source: Mol Biol Evol. 2020 Dec 12;38(4):1570–9. doi: 10.1093/molbev/msaa323 (PMC8042751; doi:10.1093/molbev/msaa323)
Supplement: msaa323_Supplementary_Data [file msaa323_Supplementary_Data.zip]

Archive with 5 entries (5 files):
- Murray & Charlesworth et al. - Supplementary Figures.pdf
- Supplementary Tables-S4-S7.pdf
- TableS1.txt
- TableS2.txt
- TableS3.txt
