# Supplementary material for: Genome Reduction Is Associated with Bacterial Pathogenicity across Different Scales of Temporal and Ecological Divergence
Source: Mol Biol Evol. 2020 Dec 12;38(4):1570–9. doi: 10.1093/molbev/msaa323 (PMC8042751; doi:10.1093/molbev/msaa323)
Supplement: msaa323_Supplementary_Data [file msaa323_Supplementary_Data.zip › TableS2.txt]

Genus	Species	Strain	PropGenomeRepeats	Accession	Length_core_bp	NumberG_CDS	NumberG_gene_pseudo	NumberG_tRNA	NumberG_rRNA	NumberG_tmRNA	TotalLengthG_CDS	TotalLengthG_gene_pseudo	TotalLengthG_tRNA	TotalLengthG_rRNA	TotalLengthG_tmRNA	TotalLengthG_chromosome	LengthFunctional	LengthNonfunctional
[Bacillus]	thuringiensis] serovar konkukian str. 97-27 chromosome, complete genome	GCF_000008505.1_ASM850v1_genomic	0.032	NC_005957.1	20925	4605	0	105	41	0	4389769	0	8306	60621	0	5237682	4458696	778986
[Clostridium]	cellulosi genome assembly DG5, chromosome : I	GCF_000953215.1_DG5_genomic	0.017	NZ_LM995447.1	20616	1936	30	59	12	0	1879541	29431	4550	17896	0	2229578	1931418	298160
[Haemophilus]	ducreyi strain GHA1, complete genome	GCF_001647815.1_ASM164781v1_genomic	0.054	NZ_CP015429.1	20004	1389	90	49	19	1	1327715	100942	3800	27535	366	1622156	1460358	161798
[Haemophilus]	ducreyi strain GHA2, complete genome	GCF_001647835.1_ASM164783v1_genomic	0.061	NZ_CP015430.1	20004	1377	111	49	19	1	1315730	123292	3799	27530	365	1634243	1470716	163527
[Haemophilus]	ducreyi strain GHA3, complete genome	GCF_001647855.1_ASM164785v1_genomic	0.053	NZ_CP015431.1	19998	1540	94	49	19	1	1406692	117221	3801	27540	366	1738543	1555620	182923
[Haemophilus]	ducreyi strain GHA5, complete genome	GCF_001647875.1_ASM164787v1_genomic	0.053	NZ_CP015432.1	19998	1538	102	49	19	1	1400904	124009	3801	27540	366	1738559	1556620	181939
[Haemophilus]	ducreyi strain GHA8, complete genome	GCF_001647895.1_ASM164789v1_genomic	0.067	NZ_CP015433.1	19998	1567	100	50	19	1	1428166	122048	3880	27541	366	1769925	1582001	187924
[Haemophilus]	ducreyi strain GHA9, complete genome	GCF_001647915.1_ASM164791v1_genomic	0.07	NZ_CP015434.1	19998	1573	102	50	19	1	1428412	125864	3880	27541	366	1775503	1586063	189440
[Haemophilus]	ducreyi strain VAN1, complete genome	GCF_001647655.1_ASM164765v1_genomic	0.049	NZ_CP015424.1	19998	1468	89	49	19	1	1350592	110307	3801	27541	366	1667451	1492607	174844
[Haemophilus]	ducreyi strain VAN2, complete genome	GCF_001647695.1_ASM164769v1_genomic	0.053	NZ_CP015425.1	20004	1374	86	51	19	1	1303250	95012	3951	27535	366	1589620	1430114	159506
[Haemophilus]	ducreyi strain VAN3, complete genome	GCF_001647735.1_ASM164773v1_genomic	0.048	NZ_CP015426.1	19998	1463	89	49	19	1	1347936	111936	3801	27541	366	1667096	1491580	175516
[Haemophilus]	ducreyi strain VAN4, complete genome	GCF_001647765.1_ASM164776v1_genomic	0.052	NZ_CP015427.1	19998	1475	90	49	19	1	1352001	112929	3801	27541	366	1673048	1496638	176410
[Haemophilus]	ducreyi strain VAN5, complete genome	GCF_001647795.1_ASM164779v1_genomic	0.049	NZ_CP015428.1	19998	1470	88	49	19	1	1351317	109893	3801	27541	366	1667484	1492918	174566
[Haemophilus]	parasuis strain SC1401, complete genome	GCF_001611775.1_ASM161177v1_genomic	0.094	NZ_CP015099.1	20880	1992	102	59	19	1	1895437	87992	4584	28299	364	2277540	2016676	260864
Actinobacillus	equuli subsp. equuli strain 19392, complete genome	GCF_000801145.1_ASM80114v1_genomic	0.033	NZ_CP007715.1	20895	2168	9	62	19	0	2132112	7201	4813	27571	0	2431533	2171697	259836
Actinobacillus	pleuropneumoniae L20 serotype 5b complete genome	GCF_000015885.1_ASM1588v1_genomic	0.038	NC_009053.1	20901	2034	49	62	16	1	1955360	48263	4812	22961	365	2274482	2031761	242721
Actinobacillus	pleuropneumoniae serovar 3 str. JL03, complete genome	GCF_000016685.1_ASM1668v1_genomic	0.036	NC_010278.1	20901	1981	48	63	19	0	1910948	55629	4891	27593	0	2242062	1999061	243001
Actinobacillus	pleuropneumoniae serovar 7 str. AP76, complete genome	GCF_000020405.1_ASM2040v1_genomic	0.059	NC_010939.1	20901	2082	53	62	19	0	1982814	65710	4801	27595	0	2331981	2080920	251061
Actinobacillus	pleuropneumoniae serovar 8 genome assembly MIDG2331, chromosome : I	GCF_001460855.1_MIDG2331_genomic	0.044	NZ_LN908249.1	20901	2120	30	62	19	0	2025757	33111	4813	27595	0	2337633	2091276	246357
Actinobacillus	succinogenes 130Z, complete genome	GCF_000017245.1_ASM1724v1_genomic	0.025	NC_009655.1	20865	2080	23	59	19	0	2027884	22686	4563	28216	0	2319663	2083349	236314
Actinobacillus	suis ATCC 33415, complete genome	GCF_000739435.1_ASM73943v1_genomic	0.028	NZ_CP009159.1	20895	2216	22	63	19	0	2176703	27349	4898	27572	0	2501598	2236522	265076
Aeromonas	hydrophila 4AK4, complete genome	GCF_000512185.1_ASM51218v1_genomic	0.024	NZ_CP006579.1	20781	3910	23	104	29	0	3844843	22536	8041	44293	0	4527993	3919713	608280
Aeromonas	hydrophila AL09-71, complete genome	GCF_000633175.1_ASM63317v1_genomic	0.022	NZ_CP007566.1	20787	4298	56	111	31	0	4191287	72746	8581	45970	0	5023861	4318584	705277
Aeromonas	hydrophila J-1, complete genome	GCF_000819505.1_ASM81950v1_genomic	0.022	NZ_CP006883.1	20787	4265	65	110	31	0	4170955	76138	8520	45985	0	5000814	4301598	699216
Aeromonas	hydrophila ML09-119, complete genome	GCF_000401555.1_ASM40155v1_genomic	0.022	NC_021290.1	20787	4301	47	111	31	0	4209124	53519	8582	45984	0	5024500	4317209	707291
Aeromonas	hydrophila NJ-35, complete genome	GCF_001019645.1_ASM101964v1_genomic	0.043	NZ_CP006870.1	20787	4529	68	102	31	0	4394206	79310	7911	45985	0	5279644	4527412	752232
Aeromonas	hydrophila pc104A, complete genome	GCF_000635955.1_ASM63595v1_genomic	0.022	NZ_CP007576.1	20787	4294	55	111	31	0	4191207	70437	8581	45971	0	5023829	4316196	707633
Aeromonas	hydrophila strain AH10, complete genome	GCF_000963645.1_ASM96364v1_genomic	0.03	NZ_CP011100.1	20787	4184	54	126	33	0	4092890	62892	9720	49975	0	4908265	4215477	692788
Aeromonas	hydrophila strain AL06-06, complete genome	GCF_000940915.1_ASM94091v1_genomic	0.026	NZ_CP010947.1	20787	4258	33	112	31	0	4141184	40763	8667	45957	0	4884823	4236571	648252
Aeromonas	hydrophila strain D4, complete genome	GCF_001518775.1_ASM151877v1_genomic	0.03	NZ_CP013965.1	20787	4392	49	117	31	1	4282539	54242	9042	45985	359	5100520	4392167	708353
Aeromonas	hydrophila strain JBN2301, complete genome	GCF_001455365.1_ASM145536v1_genomic	0.025	NZ_CP013178.1	20787	4410	48	129	31	1	4289145	52505	9975	45985	359	5127362	4397969	729393
Aeromonas	hydrophila subsp. hydrophila ATCC 7966 chromosome, complete genome	GCF_000014805.1_ASM1480v1_genomic	0.023	NC_008570.1	20787	4113	7	126	31	0	4148345	6866	9732	45723	0	4744448	4210666	533782
Aeromonas	hydrophila YL17, complete genome	GCF_000612075.2_ASM61207v2_genomic	0.027	NZ_CP007518.2	20790	4069	36	125	31	1	4076060	30946	9645	45960	359	4796281	4162970	633311
Aeromonas	media WS, complete genome	GCF_000287215.2_ASM28721v3_genomic	0.117	NZ_CP007567.1	20787	4032	144	127	30	0	3943281	130803	9774	44499	0	4777154	4128357	648797
Aeromonas	salmonicida subsp. salmonicida A449, complete genome	GCF_000196395.1_ASM19639v1_genomic	0.087	NC_009348.1	20790	3971	193	109	28	0	3773655	240409	8422	41383	0	4702402	4063869	638533
Aeromonas	schubertii strain WL1483, complete genome	GCF_001447335.1_ASM144733v1_genomic	0.058	NZ_CP013067.1	20781	3964	172	107	27	1	3677091	203644	8281	41229	359	4400034	3930604	469430
Aeromonas	veronii B565, complete genome	GCF_000204115.1_ASM20411v1_genomic	0.031	NC_015424.1	20787	3943	17	101	31	0	3884302	12603	7839	45959	0	4551783	3950703	601080
Aeromonas	veronii strain AVNIH1, complete genome	GCF_001634325.1_ASM163432v1_genomic	0.062	NZ_CP014774.1	20787	4096	65	124	31	1	4044892	62681	9567	45959	359	4756751	4163458	593293
Aeromonas	veronii strain TH0426, complete genome	GCF_001593245.1_ASM159324v1_genomic	0.052	NZ_CP012504.1	20787	4270	91	120	31	1	4115269	98215	9277	44523	359	4923009	4267643	655366
Bacillus	amyloliquefaciens CC178, complete genome	GCF_000494835.1_ASM49483v1_genomic	0.023	NC_022653.1	20991	3636	41	86	27	0	3435625	24285	6553	41418	0	3916828	3507881	408947
Bacillus	amyloliquefaciens DSM7 complete genome	GCF_000196735.1_ASM19673v1_genomic	0.027	NC_014551.1	21000	3806	95	94	30	0	3394610	93382	7153	46023	0	3980199	3541168	439031
Bacillus	amyloliquefaciens IT-45, complete genome	GCF_000242855.2_ASM24285v2_genomic	0.02	NC_020272.1	20991	3665	29	95	30	0	3444683	20119	7248	46022	0	3928857	3518072	410785
Bacillus	amyloliquefaciens LFB112, complete genome	GCF_000508265.1_ASM50826v1_genomic	0.021	NC_023073.1	20991	3632	40	94	30	0	3414902	63643	7157	44582	0	3942754	3530284	412470
Bacillus	amyloliquefaciens LL3, complete genome	GCF_000204275.1_ASM20427v1_genomic	0.022	NC_017190.1	21000	3877	56	72	22	0	3444627	67780	5489	32331	0	3995227	3550227	445000
Bacillus	amyloliquefaciens SQR9, complete genome	GCF_000685725.1_ASM68572v1_genomic	0.021	NZ_CP006890.1	20991	3836	37	72	21	0	3628421	21900	5489	32214	0	4117023	3688024	428999
Bacillus	amyloliquefaciens strain B15, complete genome	GCF_001596755.1_ASM159675v1_genomic	0.028	NZ_CP014783.1	20994	3698	50	89	27	1	3482551	57950	6780	38492	362	4006754	3586135	420619
Bacillus	amyloliquefaciens strain G341, complete genome	GCF_001023595.1_ASM102359v1_genomic	0.027	NZ_CP011686.1	20991	3738	51	95	30	0	3507847	29890	7248	46020	0	4009746	3591005	418741
Bacillus	amyloliquefaciens strain L-H15, complete genome	GCF_000833005.1_ASM83300v1_genomic	0.018	NZ_CP010556.1	20991	3610	45	83	26	0	3420984	36143	6330	39839	0	3905973	3503296	402677
Bacillus	amyloliquefaciens strain L-S60, complete genome	GCF_000973485.1_ASM97348v1_genomic	0.018	NZ_CP011278.1	20991	3606	45	91	26	0	3421792	31857	6917	39873	0	3903017	3500439	402578
Bacillus	amyloliquefaciens strain MBE1283, complete genome	GCF_001483885.1_ASM148388v1_genomic	0.034	NZ_CP013727.1	20991	3667	63	86	27	0	3461508	40235	6550	41420	0	3966922	3549713	417209
Bacillus	amyloliquefaciens strain S499, complete genome	GCF_001586105.1_ASM158610v1_genomic	0.018	NZ_CP014700.1	20991	3658	38	81	24	1	3429984	46387	6183	36899	362	3927922	3519815	408107
Bacillus	amyloliquefaciens subsp. amyloliquefaciens KHG19, complete genome	GCF_000835145.1_ASM83514v1_genomic	0.025	NZ_CP007242.1	20991	3653	41	89	28	0	3439289	58262	6773	42919	0	3953361	3547243	406118
Bacillus	amyloliquefaciens subsp. plantarum AS43.3, complete genome	GCF_000319475.1_ASM31947v1_genomic	0.022	NC_019842.1	20991	3591	131	89	29	0	3366610	131878	6770	44343	0	3961368	3549601	411767
Bacillus	amyloliquefaciens subsp. plantarum CAU B946 complete genome	GCF_000283695.1_ASM28369v1_genomic	0.02	NC_016784.1	20991	3740	59	95	30	0	3460727	80389	7245	46022	0	4019861	3594383	425478
Bacillus	amyloliquefaciens subsp. plantarum NAU-B3, complete genome	GCF_000493375.1_BAPNAU_WGS_genomic	0.024	NC_022530.1	20994	3883	82	91	30	0	3580068	113333	6925	46021	0	4196170	3746347	449823
Bacillus	amyloliquefaciens subsp. plantarum NJN-6, complete genome	GCF_000973585.1_ASM97358v1_genomic	0.02	NZ_CP007165.1	20991	3779	40	81	24	0	3554512	31352	6181	36830	0	4052546	3628875	423671
Bacillus	amyloliquefaciens subsp. plantarum str. FZB42, complete genome	GCF_000015785.1_ASM1578v1_genomic	0.024	NC_009725.1	20991	3622	51	89	29	0	3422235	36224	6770	44468	0	3918589	3509697	408892
Bacillus	amyloliquefaciens subsp. plantarum TrigoCor1448, complete genome	GCF_000583065.1_ASM58306v1_genomic	0.023	NZ_CP007244.1	20991	3675	36	77	24	0	3470257	37818	5861	36826	0	3957904	3550762	407142
Bacillus	amyloliquefaciens subsp. plantarum UCMB5033, complete genome	GCF_000455565.1_ucmb5033v1_genomic	0.022	NC_022075.1	20991	3823	36	86	30	0	3550071	38367	6555	46021	0	4071167	3641014	430153
Bacillus	amyloliquefaciens subsp. plantarum UCMB5036 complete genome	GCF_000341875.1_ASM34187v1_genomic	0.023	NC_020410.1	20994	3629	29	89	29	0	3435323	15960	6777	44469	0	3910324	3502529	407795
Bacillus	amyloliquefaciens subsp. plantarum UCMB5113, complete genome	GCF_000455585.1_ucmb5113v1_genomic	0.02	NC_022081.1	20991	3607	30	89	29	0	3416676	16897	6774	44466	0	3889532	3484813	404719
Bacillus	amyloliquefaciens subsp. plantarum YAU B9601-Y2 complete genome	GCF_000284395.1_ASM28439v1_genomic	0.029	NC_017061.1	20994	3982	43	91	30	0	3695703	37797	6928	46020	0	4242774	3786448	456326
Bacillus	amyloliquefaciens TA208, complete genome	GCF_000195515.1_ASM19551v1_genomic	0.013	NC_017188.1	21000	3842	39	70	18	0	3424136	41428	5338	27613	0	3937511	3498515	438996
Bacillus	amyloliquefaciens UMAF6614, complete genome	GCF_001593785.1_ASM159378v1_genomic	0.022	NZ_CP006960.1	20994	3690	41	82	27	1	3484717	59957	6251	41419	362	4005145	3592706	412439
Bacillus	amyloliquefaciens UMAF6639, complete genome	GCF_001593765.1_ASM159376v1_genomic	0.027	NZ_CP006058.1	20994	3711	49	82	27	1	3506301	61564	6257	41419	362	4034636	3615903	418733
Bacillus	amyloliquefaciens XH7, complete genome	GCF_000221645.1_ASM22164v1_genomic	0.015	NC_017191.1	21000	3841	41	75	21	0	3416841	43242	5710	32215	0	3939203	3498008	441195
Bacillus	amyloliquefaciens Y2, complete genome	GCF_000262385.1_ASM26238v1_genomic	0.027	NC_017912.1	20994	3978	49	87	29	0	3641224	90329	6622	44466	0	4238624	3782641	455983
Bacillus	anthracis str. 'Ames Ancestor', complete genome	GCF_000008445.1_ASM844v1_genomic	0.021	NC_007530.2	20925	5280	172	95	33	0	4246465	177079	7229	50577	0	5227419	4481350	746069
Bacillus	anthracis str. A0248, complete genome	GCF_000022865.1_ASM2286v1_genomic	0.021	NC_012659.1	20925	5284	172	95	33	0	4246900	177079	7229	50577	0	5227419	4481785	745634
Bacillus	anthracis str. A16, complete genome	GCF_000512835.1_ASM51283v1_genomic	0.021	NZ_CP001970.1	20925	5192	262	93	33	0	4134992	289439	7074	50578	0	5227898	4482083	745815
Bacillus	anthracis str. A16R, complete genome	GCF_000512775.1_ASM51277v1_genomic	0.019	NZ_CP001974.1	20925	5107	349	93	33	0	4045134	378226	7078	50567	0	5227683	4481005	746678
Bacillus	anthracis str. Ames chromosome, complete genome	GCF_000007845.1_ASM784v1_genomic	0.019	NC_003997.3	20925	5318	178	95	33	0	4228988	196604	7230	49807	0	5227293	4482629	744664
Bacillus	anthracis str. CDC 684, complete genome	GCF_000021445.1_ASM2144v1_genomic	0.021	NC_012581.1	20925	5277	177	97	33	0	4250332	176050	7404	50576	0	5230115	4484362	745753
Bacillus	anthracis str. H9401, complete genome	GCF_000258885.1_ASM25888v1_genomic	0.02	NC_017729.1	20925	5264	179	96	30	0	4251146	169754	7312	45980	0	5218947	4474192	744755
Bacillus	anthracis str. Sterne chromosome, complete genome	GCF_000008165.1_ASM816v1_genomic	0.019	NC_005945.1	20925	4920	181	95	33	0	4186631	206192	7514	49836	0	5228663	4450173	778490
Bacillus	anthracis str. Sterne, complete genome	GCF_000832635.1_ASM83263v1_genomic	0.019	NZ_CP009541.1	20925	5265	189	95	33	0	4243740	180010	7229	50570	0	5227496	4481549	745947
Bacillus	anthracis str. SVA11, complete genome	GCF_000583105.1_ASM58310v1_genomic	0.02	NZ_CP006742.1	20925	5223	203	96	30	0	4203210	210699	7312	45984	0	5210966	4467205	743761
Bacillus	anthracis str. Turkey32, complete genome	GCF_000833275.1_ASM83327v1_genomic	0.021	NZ_CP009315.1	20925	5278	174	99	33	0	4247574	177419	7527	50574	0	5228731	4483094	745637
Bacillus	anthracis str. V770-NP-1R, complete genome	GCF_000832785.1_ASM83278v1_genomic	0.02	NZ_CP009598.1	20925	5282	170	96	33	0	4248007	178189	7312	50577	0	5228687	4484085	744602
Bacillus	anthracis str. Vollum, complete genome	GCF_000742895.1_ASM74289v1_genomic	0.021	NZ_CP007666.1	20925	5282	171	95	33	0	4261777	164869	7255	50586	0	5229469	4484487	744982
Bacillus	anthracis strain 2000031021, complete genome	GCF_000742655.1_ASM74265v1_genomic	0.02	NZ_CP007618.1	20925	5256	163	96	33	0	4262915	176890	7312	50572	0	5236981	4497689	739292
Bacillus	anthracis strain 2002013094, complete genome	GCF_000832965.1_ASM83296v1_genomic	0.037	NZ_CP009902.1	20925	5359	157	112	33	0	4329327	181959	8545	51619	0	5321900	4571450	750450
Bacillus	anthracis strain A1144, complete genome	GCF_000875715.1_ASM87571v1_genomic	0.021	NZ_CP010852.1	20925	5271	153	96	33	0	4254653	145791	7312	50578	0	5200257	4458334	741923
Bacillus	anthracis strain Ames A0462, complete genome	GCF_000830095.1_ASM83009v1_genomic	0.022	NZ_CP010792.1	20925	5279	173	95	33	0	4244741	178782	7229	50577	0	5227394	4481329	746065
Bacillus	anthracis strain Ames BA1004, complete genome	GCF_000833065.1_ASM83306v1_genomic	0.021	NZ_CP009981.1	20925	5277	173	98	33	0	4244787	178181	7441	50576	0	5227467	4480985	746482
Bacillus	anthracis strain BA1015, complete genome	GCF_000832665.1_ASM83266v1_genomic	0.019	NZ_CP009544.1	20925	5273	172	94	30	0	4237882	180613	7161	45979	0	5214671	4471635	743036
Bacillus	anthracis strain BA1035, complete genome	GCF_000832725.1_ASM83272v1_genomic	0.02	NZ_CP009700.1	20925	5222	201	96	30	0	4209331	204265	7312	45898	0	5210596	4466806	743790
Bacillus	anthracis strain Canadian bison, complete genome	GCF_000833125.1_ASM83312v1_genomic	0.02	NZ_CP010322.1	20925	5265	186	83	33	0	4242714	183372	6297	50905	0	5229224	4483288	745936
Bacillus	anthracis strain HYU01, complete genome	GCF_000725325.1_ASM72532v1_genomic	0.02	NZ_CP008846.1	20925	5239	190	96	30	0	4223721	193771	7313	45985	0	5213498	4470790	742708
Bacillus	anthracis strain K3, complete genome	GCF_000832465.1_ASM83246v1_genomic	0.021	NZ_CP009331.1	20925	5273	180	96	33	0	4254148	171584	7312	50576	0	5228730	4483620	745110
Bacillus	anthracis strain Ohio ACB, complete genome	GCF_000832505.1_ASM83250v1_genomic	0.021	NZ_CP009341.1	20925	5274	173	101	33	0	4250235	169434	7673	50562	0	5222171	4477904	744267
Bacillus	anthracis strain PAK-1, complete genome	GCF_000832425.1_ASM83242v1_genomic	0.02	NZ_CP009325.1	20925	5288	159	98	30	0	4274575	148560	7463	45990	0	5221627	4476588	745039
Bacillus	anthracis strain Pasteur, complete genome	GCF_000832585.1_ASM83258v1_genomic	0.019	NZ_CP009476.1	20925	5234	190	96	33	0	4221892	180012	7312	50573	0	5200082	4459789	740293
Bacillus	anthracis strain RA3, complete genome	GCF_000832745.1_ASM83274v1_genomic	0.02	NZ_CP009697.1	20925	5233	199	94	30	0	4216035	201842	7161	45898	0	5213209	4470936	742273
Bacillus	anthracis strain SK-102, complete genome	GCF_000832565.1_ASM83256v1_genomic	0.021	NZ_CP009464.1	20925	5283	168	97	33	0	4261945	164304	7404	50576	0	5230088	4484229	745859
Bacillus	anthracis strain Stendal, complete genome	GCF_001543225.1_ASM154322v1_genomic	0.021	NZ_CP014179.1	20925	5272	174	95	33	1	4243353	179771	7229	50577	354	5226939	4481284	745655
Bacillus	anthracis strain Tangail-1, complete genome	GCF_001654475.1_ASM165447v1_genomic	0.021	NZ_CP015779.1	20925	5275	178	95	33	1	4239443	184766	7229	50577	354	5227292	4482369	744923
Bacillus	anthracis strain Vollum 1B, complete genome	GCF_000832445.1_ASM83244v1_genomic	0.021	NZ_CP009328.1	20925	5286	166	95	33	0	4258660	168028	7253	50574	0	5229969	4484515	745454
Bacillus	atrophaeus 1942, complete genome	GCF_000165925.1_ASM16592v1_genomic	0.016	NC_014639.1	20991	3938	36	75	21	0	3555067	34510	5712	32187	0	4168266	3627476	540790
Bacillus	atrophaeus strain NRS 1221A, complete genome	GCF_000830075.1_ASM83007v1_genomic	0.017	NZ_CP010778.1	20991	3936	38	81	24	0	3546840	43431	6177	36784	0	4174830	3633232	541598
Bacillus	bombysepticus str. Wang, complete genome	GCF_000831065.1_ASM83106v1_genomic	0.031	NZ_CP007512.1	20841	5171	92	93	39	0	4392031	44575	7095	59774	0	5295783	4503475	792308
Bacillus	cellulosilyticus DSM 2522, complete genome	GCF_000177235.2_ASM17723v2_genomic	0.054	NC_014829.1	21015	4119	37	79	30	0	3701950	39715	6076	46150	0	4681672	3793891	887781
Bacillus	cereus 03BB102, complete genome	GCF_000022505.1_ASM2250v1_genomic	0.03	NC_012472.1	20925	5267	89	105	42	0	4396899	47451	7994	64364	0	5269628	4516708	752920
Bacillus	cereus 03BB102, complete genome	GCF_000832405.1_ASM83240v1_genomic	0.03	NZ_CP009318.1	20925	5258	97	105	42	0	4383905	58937	7994	64364	0	5268427	4515200	753227
Bacillus	cereus 03BB108, complete genome	GCF_000832865.1_ASM83286v1_genomic	0.054	NZ_CP009641.1	20925	5254	102	104	42	0	4429208	70813	7921	64383	0	5342933	4572325	770608
Bacillus	cereus AH187, complete genome	GCF_000021225.1_ASM2122v1_genomic	0.048	NC_011658.1	20838	5270	85	104	42	0	4384632	52006	7924	64392	0	5269030	4508954	760076
Bacillus	cereus AH820, complete genome	GCF_000021785.1_ASM2178v1_genomic	0.026	NC_011773.1	20925	5309	107	96	36	0	4412643	73497	7312	55176	0	5302683	4548628	754055
Bacillus	cereus ATCC 10987, complete genome	GCF_000008005.1_ASM800v1_genomic	0.033	NC_003909.8	20925	5099	152	97	36	0	4301717	127076	7389	55173	0	5224283	4491355	732928
Bacillus	cereus ATCC 14579 chromosome, complete genome	GCF_000007825.1_ASM782v1_genomic	0.032	NC_004722.1	21672	5174	16	108	39	0	4345855	24182	8214	59761	0	5411809	4438012	973797
Bacillus	cereus ATCC 4342, complete genome	GCF_000832845.1_ASM83284v1_genomic	0.029	NZ_CP009628.1	20925	5162	131	105	42	0	4336294	90543	8000	64367	0	5269496	4499204	770292
Bacillus	cereus B4264, complete genome	GCF_000021205.1_ASM2120v1_genomic	0.028	NC_011725.1	20928	5283	64	108	42	0	4515207	36887	8238	64373	0	5419036	4624705	794331
Bacillus	cereus biovar anthracis str. CI, complete genome	GCF_000143605.1_ASM14360v1_genomic	0.034	NC_014335.1	20925	5113	178	102	33	0	4252614	143778	7756	50576	0	5196054	4454724	741330
Bacillus	cereus D17, complete genome	GCF_000832385.1_ASM83238v1_genomic	0.031	NZ_CP009300.1	20925	5375	117	104	42	0	4451828	97942	7921	64369	0	5379685	4622060	757625
Bacillus	cereus E33L, complete genome	GCF_000011625.1_ASM1162v1_genomic	0.044	NC_006274.1	20925	5271	90	96	39	0	4421623	49140	7309	59777	0	5300915	4537849	763066
Bacillus	cereus E33L, complete genome	GCF_000833045.1_ASM83304v1_genomic	0.047	NZ_CP009968.1	20925	5261	100	103	42	0	4407700	62234	7846	64361	0	5305318	4542141	763177
Bacillus	cereus F837/76, complete genome	GCF_000239195.1_ASM23919v1_genomic	0.025	NC_016779.1	20925	5131	132	105	36	0	4315849	99870	7994	55175	0	5222906	4478888	744018
Bacillus	cereus FRI-35, complete genome	GCF_000292415.1_ASM29241v1_genomic	0.029	NC_018491.1	20925	5034	113	105	39	0	4237719	54963	8000	59769	0	5083176	4360451	722725
Bacillus	cereus G9241, complete genome	GCF_000832805.1_ASM83280v1_genomic	0.056	NZ_CP009590.1	20925	5165	119	105	39	0	4349968	79434	8000	59774	0	5267792	4497176	770616
Bacillus	cereus G9842, complete genome	GCF_000021305.1_ASM2130v1_genomic	0.028	NC_011772.1	20850	5199	88	97	39	0	4440186	53086	7391	59774	0	5387334	4560437	826897
Bacillus	cereus NC7401 genomic DNA, complete genome	GCF_000283675.1_ASM28367v1_genomic	0.045	NC_016771.1	20838	5212	80	104	42	0	4350646	44382	7924	64391	0	5221581	4467343	754238
Bacillus	cereus Q1, complete genome	GCF_000013065.1_ASM1306v1_genomic	0.038	NC_011969.1	20925	5144	96	94	39	0	4338956	63697	7151	59781	0	5214195	4469585	744610
Bacillus	cereus strain 03BB87, complete genome	GCF_000789315.1_ASM78931v1_genomic	0.049	NZ_CP009941.1	20925	5264	204	107	39	0	4404679	164449	8162	59778	0	5457398	4637068	820330
Bacillus	cereus strain 3a, complete genome	GCF_000832765.1_ASM83276v1_genomic	0.036	NZ_CP009596.1	20925	5296	75	107	39	0	4412412	37866	8151	59774	0	5270991	4518203	752788
Bacillus	cereus strain A1, complete genome	GCF_000635895.2_ASM63589v2_genomic	0.03	NZ_CP015727.1	20838	5122	63	106	42	1	4419232	44022	8079	64395	354	5352307	4536082	816225
Bacillus	cereus strain CMCC P0011, complete genome	GCF_001635955.1_ASM163595v1_genomic	0.041	NZ_CP011153.1	20937	5278	64	115	45	1	4538865	42396	8777	68981	354	5506876	4659373	847503
Bacillus	cereus strain CMCC P0021, complete genome	GCF_001635915.1_ASM163591v1_genomic	0.043	NZ_CP011151.1	20937	5283	65	106	48	1	4549291	42404	8079	73566	354	5521782	4673694	848088
Bacillus	cereus strain FM1, complete genome	GCF_000832525.1_ASM83252v1_genomic	0.027	NZ_CP009369.1	20925	5229	93	101	42	0	4397250	53467	7698	64365	0	5295158	4522780	772378
Bacillus	cereus strain FORC 005, complete genome	GCF_000978375.1_ASM97837v1_genomic	0.028	NZ_CP009686.1	20928	5220	76	106	42	0	4454676	45580	8079	64375	0	5349617	4572710	776907
Bacillus	cereus strain FORC 013, complete sequence	GCF_001518875.1_ASM151887v1_genomic	0.042	NZ_CP011145.1	20841	5350	85	106	42	1	4492309	50032	8079	64372	354	5418913	4615146	803767
Bacillus	cereus strain HN001, complete genome	GCF_001635995.1_ASM163599v1_genomic	0.049	NZ_CP011155.1	20841	5220	99	103	39	1	4437554	74262	7836	59785	354	5404176	4579791	824385
Bacillus	cereus strain NJ-W, complete genome	GCF_001277915.1_ASM127791v1_genomic	0.021	NZ_CP012483.1	20937	5239	99	114	31	0	4469688	57203	8681	46098	0	5370032	4581670	788362
Bacillus	cereus strain S2-8, complete genome	GCF_000835185.1_ASM83518v1_genomic	0.036	NZ_CP009605.1	20925	5297	72	105	39	0	4414546	35988	8000	59771	0	5271178	4518305	752873
Bacillus	clausii KSM-K16 DNA, complete genome	GCF_000009825.1_ASM982v1_genomic	0.019	NC_006582.1	20877	4116	48	75	22	0	3668826	38486	5734	32386	0	4303871	3745432	558439
Bacillus	clausii strain ENTPro, complete genome	GCF_000737305.2_ASM73730v2_genomic	0.02	NZ_CP012475.1	20877	4049	40	75	22	0	3640462	33993	5734	32399	0	4264866	3712588	552278
Bacillus	coagulans 2-6, complete genome	GCF_000217835.1_ASM21783v1_genomic	0.062	NC_015634.1	20889	2848	109	71	26	0	2448991	94790	5407	39887	0	3073079	2589075	484004
Bacillus	coagulans 36D1, complete genome	GCF_000169195.2_ASM16919v2_genomic	0.065	NC_016023.1	20919	3237	74	84	30	0	2843700	67423	6396	46121	0	3552226	2963640	588586
Bacillus	coagulans DSM 1 = ATCC 7050, complete genome	GCF_000832905.1_ASM83290v1_genomic	0.156	NZ_CP009709.1	20889	3099	160	84	30	0	2629540	132419	6402	46080	0	3366995	2814441	552554
Bacillus	coagulans strain HM-08, complete genome	GCF_000876545.1_ASM87654v1_genomic	0.079	NZ_CP010525.1	20925	3329	110	84	22	0	2895751	96200	6393	29506	0	3624641	3027850	596791
Bacillus	coagulans strain S-lac, complete genome	GCF_001039495.1_ASM103949v1_genomic	0.103	NZ_CP011939.1	20925	3359	120	84	30	0	2929968	106519	6393	46105	0	3694837	3088985	605852
Bacillus	cytotoxicus NVH 391-98, complete genome	GCF_000017425.1_ASM1742v1_genomic	0.04	NC_009674.1	20859	3752	147	106	39	0	3200923	115747	8074	59791	0	4087024	3384535	702489
Bacillus	endophyticus strain Hbe603, complete genome	GCF_000972245.3_ASM97224v3_genomic	0.039	NZ_CP011974.1	20967	4632	65	81	33	1	4014445	54185	6192	50674	356	4865574	4125852	739722
Bacillus	halodurans C-125 DNA, complete genome	GCF_000011145.1_ASM1114v1_genomic	0.051	NC_002570.2	21420	3896	68	78	25	0	3504372	71482	5978	37029	0	4202352	3618861	583491
Bacillus	infantis NRRL B-14911, complete genome	GCF_000473245.1_ASM47324v1_genomic	0.023	NC_022524.1	19959	4663	45	85	27	0	4059712	45924	6497	41600	0	4884713	4153733	730980
Bacillus	lehensis G1, complete genome	GCF_000706725.1_ASM70672v1_genomic	0.019	NZ_CP003923.1	20955	3834	58	69	22	0	3423876	56704	5277	32397	0	3993073	3518254	474819
Bacillus	licheniformis 9945A, complete genome	GCF_000408885.1_ASM40888v1_genomic	0.019	NC_021362.1	21018	4117	63	72	21	0	3771923	46474	5475	32184	0	4376305	3856056	520249
Bacillus	licheniformis ATCC 14580, complete genome	GCF_000011645.1_ASM1164v1_genomic	0.016	NC_006270.3	21018	4148	43	72	21	0	3650073	38586	5478	32220	0	4222597	3726357	496240
Bacillus	licheniformis DSM 13 = ATCC 14580, complete genome	GCF_000008425.1_ASM842v1_genomic	0.016	NC_006322.1	21018	4149	42	72	21	1	3651758	37139	5479	32219	355	4222645	3726950	495695
Bacillus	licheniformis strain BL-09, complete genome	GCF_000876525.1_ASM87652v1_genomic	0.017	NZ_CP010524.1	21018	4146	63	72	21	0	3769858	60266	5476	32191	0	4388022	3867791	520231
Bacillus	licheniformis strain HRBL-15TDI7, complete genome	GCF_001596055.1_ASM159605v1_genomic	0.019	NZ_CP014781.1	21018	4155	62	81	24	1	3630491	65756	6171	36810	355	4252398	3739583	512815
Bacillus	megaterium DSM319, complete genome	GCF_000025805.1_ASM2580v1_genomic	0.019	NC_014103.1	20688	4849	116	114	33	0	4104791	101684	8749	50677	0	5097447	4265901	831546
Bacillus	megaterium NBRC 15308 = ATCC 14581, complete genome	GCF_000832985.1_ASM83298v1_genomic	0.05	NZ_CP009920.1	20688	5142	77	123	41	0	4342029	52241	9415	60113	0	5343114	4463798	879316
Bacillus	megaterium QM B1551, complete genome	GCF_000025825.1_ASM2582v1_genomic	0.043	NC_014019.1	21609	4872	80	118	34	0	4158053	64048	9048	50791	0	5097129	4281940	815189
Bacillus	megaterium strain Q3, complete genome	GCF_001050455.1_ASM105045v1_genomic	0.037	NZ_CP010586.1	20688	4992	41	112	39	0	4246632	24065	8554	59891	0	5153539	4339142	814397
Bacillus	megaterium WSH-002, complete genome	GCF_000225265.1_ASM22526v1_genomic	0.031	NC_017138.1	20688	4691	186	99	30	0	3979743	166117	7561	46078	0	4983975	4199499	784476
Bacillus	methanolicus MGA3, complete genome	GCF_000724485.1_ASM72448v1_genomic	0.059	NZ_CP007739.1	20892	3024	92	91	27	0	2650237	83597	6959	41472	0	3337035	2782265	554770
Bacillus	methylotrophicus strain B25 genome assembly, chromosome : BAMMD1	GCA_001536925.1_BMC_PRJEB12378v1_genomic	NA	NZ_LN999829.1	20955	3619	14	68	21	0	3423840	3880	5190	32114	0	3854619	3465024	389595
Bacillus	methylotrophicus strain JJ-D34, complete genome	GCF_000987825.1_ASM98782v1_genomic	0.022	NZ_CP011346.1	20991	3861	53	86	27	0	3598227	29809	6556	41420	0	4105955	3676012	429943
Bacillus	methylotrophicus strain JS25R, complete genome	GCF_000769555.1_ASM76955v1_genomic	0.017	NZ_CP009679.1	20994	3708	38	82	21	0	3528355	23272	6224	32214	0	4006002	3590065	415937
Bacillus	methylotrophicus strain YJ11-1-4, complete genome	GCF_000988345.1_ASM98834v1_genomic	0.045	NZ_CP011347.1	20991	3579	136	86	27	0	3331027	214298	6552	41417	0	4006637	3593294	413343
Bacillus	mycoides strain 219298, complete genome	GCF_000742855.1_ASM74285v1_genomic	0.071	NZ_CP007626.1	20850	4907	156	111	42	0	4071522	117536	8453	64428	0	5228024	4261939	966085
Bacillus	mycoides strain ATCC 6462, complete genome	GCF_000832605.1_ASM83260v1_genomic	0.048	NZ_CP009692.1	20850	5068	85	107	36	0	4289942	73731	8152	55177	0	5255868	4427002	828866
Bacillus	oceanisediminis 2691, complete genome	GCF_000294775.2_ASM29477v2_genomic	0.033	NZ_CP015506.1	20892	5229	71	106	33	1	4526048	52826	8105	50691	359	5461741	4638029	823712
Bacillus	pseudofirmus OF4, complete genome	GCF_000005825.2_ASM582v2_genomic	0.036	NC_013791.2	20970	3699	40	75	22	0	3251179	34455	5754	32457	0	3858997	3323845	535152
Bacillus	pumilus DNA, complete genome, strain: TUAT1	GCF_001548215.1_ASM154821v1_genomic	0.021	NZ_AP014928.1	20946	3650	18	81	24	1	3244546	13700	6168	36804	363	3723433	3301581	421852
Bacillus	pumilus SAFR-032, complete genome	GCF_000017885.4_ASM1788v4_genomic	0.024	NC_009848.4	20958	3545	54	72	21	1	3203952	45462	5481	32192	362	3704641	3287449	417192
Bacillus	pumilus strain GR-8, complete genome	GCF_001191605.1_ASM119160v1_genomic	0.02	NZ_CP009108.1	20946	3595	19	81	25	0	3192119	20850	6168	36742	0	3674849	3255879	418970
Bacillus	pumilus strain MTCC B6033, complete genome	GCF_000590455.1_ASM59045v1_genomic	0.024	NZ_CP007436.1	20946	3659	41	81	24	0	3244220	48095	6168	36803	0	3763493	3335286	428207
Bacillus	pumilus strain NJ-M2, complete genome	GCF_001431145.1_ASM143114v1_genomic	0.021	NZ_CP012329.1	20946	3718	23	82	21	0	3312374	15298	6232	32233	0	3793419	3366137	427282
Bacillus	pumilus strain NJ-V2, complete genome	GCF_001431785.1_ASM143178v1_genomic	0.02	NZ_CP012482.1	20946	3716	24	80	18	0	3307117	19243	6082	27600	0	3787818	3360042	427776
Bacillus	pumilus strain SH-B11, complete genome	GCF_001578165.1_ASM157816v1_genomic	0.027	NZ_CP010997.1	20943	3743	27	82	24	1	3354979	28464	6234	36808	363	3860091	3426848	433243
Bacillus	pumilus strain SH-B9, complete genome	GCF_001578205.1_ASM157820v1_genomic	0.02	NZ_CP011007.1	20979	3677	39	81	24	1	3289849	37866	6171	36788	361	3787586	3371035	416551
Bacillus	pumilus strain W3, complete genome	GCF_000972685.1_ASM97268v1_genomic	0.02	NZ_CP011150.1	20946	3684	13	70	21	0	3267702	10540	5327	32209	0	3745123	3315778	429345
Bacillus	selenitireducens MLS10, complete genome	GCF_000093085.1_ASM9308v1_genomic	0.047	NC_014219.1	21021	3204	67	68	22	0	3080067	68537	5247	32492	0	3592487	3186343	406144
Bacillus	simplex strain SH-B26, complete genome	GCF_001578185.1_ASM157818v1_genomic	0.102	NZ_CP011008.1	21000	4719	155	84	39	1	4049024	138140	6411	59800	361	5345500	4253736	1091764
Bacillus	smithii strain DSM 4216, complete genome	GCF_001050115.1_ASM105011v1_genomic	0.098	NZ_CP012024.1	20970	2961	60	94	33	0	2594491	52125	7132	50699	0	3368778	2704447	664331
Bacillus	sp. 1NLA3E, complete genome	GCF_000242895.2_ASM24289v3_genomic	0.063	NC_021171.1	20703	4398	82	87	36	0	3835053	72892	6672	55330	0	4815602	3969947	845655
Bacillus	sp. BH072, complete genome	GCF_000827045.1_ASM82704v1_genomic	0.029	NZ_CP009938.1	20994	3779	35	86	27	0	3574934	23082	6553	41416	0	4069641	3645985	423656
Bacillus	sp. genome assembly BS34ACh, chromosome : I	GCF_000952895.1_BS34ACh_genomic	0.021	NZ_LN680001.1	20982	4103	11	86	30	0	3679335	25569	6563	45980	0	4233615	3757447	476168
Bacillus	sp. IHB B 7164, complete genome	GCF_001648135.1_ASM164813v1_genomic	0.024	NZ_CP015226.1	20688	4851	66	127	44	1	4114700	52194	9738	64703	361	5036631	4241696	794935
Bacillus	sp. JS, complete genome	GCF_000259365.1_ASM25936v1_genomic	0.02	NC_017743.1	20982	3990	61	86	30	0	3611585	25724	6563	46008	0	4120406	3689880	430526
Bacillus	sp. LM 4-2, complete genome	GCF_000978495.1_ASM97849v1_genomic	0.018	NZ_CP011101.1	20982	3875	33	86	30	0	3547155	20438	6563	46013	0	4069266	3620169	449097
Bacillus	sp. OxB-1 DNA, complete genome	GCF_000829195.1_ASM82919v1_genomic	0.047	NZ_AP013294.1	20871	3403	50	83	22	0	3015672	43032	6332	33802	0	3594618	3098838	495780
Bacillus	sp. Pc3, complete genome	GCF_000815145.1_ASM81514v1_genomic	0.022	NZ_CP010406.1	20994	3693	39	83	25	0	3507831	18032	6327	38371	0	3982168	3570561	411607
Bacillus	sp. SDLI1, complete genome	GCF_001553895.1_ASM155389v1_genomic	0.025	NZ_CP013950.1	20997	3861	76	86	27	1	3566220	61139	6559	41411	362	4134042	3675691	458351
Bacillus	sp. WP8, complete genome	GCF_000800825.1_ASM80082v1_genomic	0.022	NZ_CP010075.1	20952	3581	33	81	24	0	3217366	28162	6168	36804	0	3708888	3288500	420388
Bacillus	sp. X1(2014), complete genome	GCF_000747345.1_ASM74734v1_genomic	0.085	NZ_CP008855.1	20856	3100	108	122	36	0	2680658	93847	9343	55365	0	3422674	2839213	583461
Bacillus	sp. YP1, complete genome	GCF_000877815.1_ASM87781v1_genomic	0.018	NZ_CP010014.1	20982	3861	37	85	30	0	3535693	35264	6462	46012	0	4070380	3623431	446949
Bacillus	subtilis BEST7003 DNA, complete genome	GCF_000523045.1_ASM52304v1_genomic	0.018	NZ_AP012496.1	20982	3878	17	92	30	0	3503814	36945	7021	46004	0	4043042	3593784	449258
Bacillus	subtilis BSn5, complete genome	GCF_000186745.1_ASM18674v1_genomic	0.018	NC_014976.1	20982	4052	68	83	30	0	3543432	66114	6330	44568	0	4093599	3660444	433155
Bacillus	subtilis genome assembly BS49Ch, chromosome : I	GCF_000953615.1_BS49Ch_genomic	0.029	NZ_LN649259.1	20982	4118	12	86	30	0	3693729	26471	6563	45980	0	4251652	3772743	478909
Bacillus	subtilis HJ5, complete genome	GCF_000973605.1_ASM97360v1_genomic	0.017	NZ_CP007173.1	20982	3821	34	71	21	0	3510555	27873	5423	32211	0	4012933	3576062	436871
Bacillus	subtilis KCTC 1028, complete genome	GCF_000971925.1_ASM97192v1_genomic	0.021	NZ_CP011115.1	20982	4087	12	86	30	0	3676951	13388	6566	46005	0	4215633	3742910	472723
Bacillus	subtilis PY79, complete genome	GCF_000497485.1_ASM49748v1_genomic	0.018	NC_022898.1	20982	3878	9	86	30	0	3508737	22990	6560	46010	0	4033459	3584297	449162
Bacillus	subtilis QB928, complete genome	GCF_000293765.1_ASM29376v1_genomic	0.021	NC_018520.1	20982	4196	21	86	30	1	3616788	41469	6557	46016	359	4146839	3711189	435650
Bacillus	subtilis strain ATCC 13952, complete genome	GCF_000772125.1_ASM77212v1_genomic	0.014	NZ_CP009748.1	21000	3788	31	72	21	0	3376550	31381	5489	32215	0	3876276	3445635	430641
Bacillus	subtilis strain ATCC 19217, complete genome	GCF_000772165.1_ASM77216v1_genomic	0.021	NZ_CP009749.1	20991	3625	36	72	21	0	3478278	31648	5489	32214	0	3959897	3547629	412268
Bacillus	subtilis strain Bs-916, complete genome	GCF_000772205.1_ASM77220v1_genomic	0.029	NZ_CP009611.1	20991	3684	35	86	27	0	3491332	33152	6556	41418	0	3981674	3572458	409216
Bacillus	subtilis strain PS832, complete genome	GCF_000789295.1_ASM78929v1_genomic	0.021	NZ_CP010053.1	20982	4083	15	86	30	0	3657044	32599	6563	46015	0	4215367	3742221	473146
Bacillus	subtilis strain SG6, complete genome	GCF_000782835.1_ASM78283v1_genomic	0.015	NZ_CP009796.1	20982	3907	35	84	20	0	3564723	24330	6423	30654	0	4079669	3626130	453539
Bacillus	subtilis strain SZMC 6179J, complete genome	GCF_001604995.1_ASM160499v1_genomic	0.021	NZ_CP015004.1	20982	4269	13	86	30	1	3689819	11630	6560	45834	362	4195195	3754205	440990
Bacillus	subtilis strain T30, complete genome	GCF_000959025.1_ASM95902v1_genomic	0.018	NZ_CP011051.1	20979	3885	136	77	24	0	3407937	154641	5870	36783	0	4031727	3605231	426496
Bacillus	subtilis strain TO-A JPC, complete genome	GCF_001037985.1_ASM103798v1_genomic	0.026	NZ_CP011882.1	20982	3920	28	86	30	0	3564570	19429	6560	46014	0	4090708	3636573	454135
Bacillus	subtilis strain UD1022, complete genome	GCF_001015095.1_ASM101509v1_genomic	0.02	NZ_CP011534.1	20982	3800	47	86	30	0	3494454	34629	6568	46062	0	4025326	3581713	443613
Bacillus	subtilis subsp. globigii strain ATCC 49760, complete genome	GCF_001597265.1_ASM159726v1_genomic	0.017	NZ_CP014840.1	20991	3942	37	84	24	1	3558162	34925	6404	36786	361	4175482	3636638	538844
Bacillus	subtilis subsp. inaquosorum strain DE111, complete genome	GCF_001534785.1_ASM153478v1_genomic	0.008	NZ_CP013984.1	20982	4059	85	81	4	1	3604777	70223	6169	4514	362	4143890	3686045	457845
Bacillus	subtilis subsp. natto BEST195, complete genome	GCF_000209795.2_ASM20979v2_genomic	0.047	NC_017196.2	20982	4073	177	87	30	0	3449792	142862	6625	46040	0	4105380	3645319	460061
Bacillus	subtilis subsp. natto strain CGMCC 2108	GCF_001565875.1_ASM156587v1_genomic	0.049	NZ_CP014471.1	20982	4091	181	87	30	1	3456278	149688	6625	46040	362	4122154	3658993	463161
Bacillus	subtilis subsp. spizizenii str. W23, complete genome	GCF_000146565.1_ASM14656v1_genomic	0.018	NC_014479.1	20979	3956	63	77	24	1	3523437	35544	5870	36781	361	4027676	3601993	425683
Bacillus	subtilis subsp. spizizenii strain NRS 231, complete genome	GCF_000816805.1_ASM81680v1_genomic	0.018	NZ_CP010434.1	20979	3959	59	77	24	0	3526923	31023	5870	36768	0	4027672	3600584	427088
Bacillus	subtilis subsp. spizizenii TU-B-10, complete genome	GCF_000227465.1_ASM22746v1_genomic	0.044	NC_016047.1	20982	4080	93	92	30	0	3655605	45996	7010	46004	0	4207222	3754615	452607
Bacillus	subtilis subsp. subtilis 6051-HGW, complete genome	GCF_000344745.1_ASM34474v1_genomic	0.021	NC_020507.1	20982	4086	11	86	30	1	3676982	12714	6563	46005	361	4215610	3742625	472985
Bacillus	subtilis subsp. subtilis RO-NN-1, complete genome	GCF_000227485.1_ASM22748v1_genomic	0.019	NC_017195.1	20982	3795	47	86	30	0	3476174	34549	6560	46014	0	4011949	3563297	448652
Bacillus	subtilis subsp. subtilis str. 168 chromosome, complete genome	GCF_000009045.1_ASM904v1_genomic	0.021	NC_000964.3	20982	4154	68	86	30	1	3693550	19576	6560	45964	361	4215606	3766011	449595
Bacillus	subtilis subsp. subtilis str. 168, complete genome	GCF_000789275.1_ASM78927v1_genomic	0.021	NZ_CP010052.1	20982	4093	9	86	30	0	3682264	8481	6567	46013	0	4215619	3743325	472294
Bacillus	subtilis subsp. subtilis str. AG1839, complete genome	GCF_000699525.1_ASM69952v1_genomic	0.021	NZ_CP008698.1	20982	4279	16	86	30	1	3684004	12628	6565	46014	362	4193640	3749573	444067
Bacillus	subtilis subsp. subtilis str. BAB-1, complete genome	GCF_000349795.1_ASM34979v1_genomic	0.019	NC_020832.1	20982	3811	43	89	27	0	3461257	74924	6800	41445	0	4021944	3584426	437518
Bacillus	subtilis subsp. subtilis str. BSP1, complete genome	GCF_000321395.1_ASM32139v1_genomic	0.018	NC_019896.1	20982	3847	187	85	30	0	3326038	239472	6484	46005	0	4043754	3617999	425755
Bacillus	subtilis subsp. subtilis str. JH642 substr. AG174, complete genome	GCF_000699465.1_ASM69946v1_genomic	0.021	NZ_CP007800.1	20982	4278	14	86	30	1	3681233	11433	6563	46014	362	4188369	3745605	442764
Bacillus	subtilis subsp. subtilis str. OH 131.1, complete genome	GCF_000706705.1_ASM70670v1_genomic	0.015	NZ_CP007409.1	20982	3993	67	80	24	0	3533942	40364	6116	36792	0	4039155	3617214	421941
Bacillus	subtilis subsp. subtilis strain 3NA, complete genome	GCF_000827065.1_ASM82706v1_genomic	0.021	NZ_CP010314.1	20982	4063	13	86	30	0	3656902	14599	6560	46006	0	4195102	3724067	471035
Bacillus	subtilis subsp. subtilis strain BSD-2, complete genome	GCF_001465815.1_ASM146581v1_genomic	0.021	NZ_CP013654.1	20982	3937	69	86	30	1	3527473	32109	6566	46014	362	4030837	3612524	418313
Bacillus	subtilis subsp. subtilis strain CU1050, complete genome	GCF_001541905.1_ASM154190v1_genomic	0.019	NZ_CP014166.1	20982	4057	25	85	30	1	3543712	37433	6485	46006	362	4056281	3633998	422283
Bacillus	subtilis subsp. subtilis strain D12-5, complete genome	GCF_001596535.1_ASM159653v1_genomic	0.019	NZ_CP014858.1	20982	3743	467	86	30	1	3117746	534662	6559	45997	362	4142635	3705326	437309
Bacillus	subtilis subsp. subtilis strain delta6, complete genome	GCF_001660525.1_ASM166052v1_genomic	0.019	NZ_CP015975.1	20982	3926	12	86	30	1	3408014	6824	6564	46005	362	3876919	3467769	409150
Bacillus	subtilis TOA, complete genome	GCF_000737405.1_ASM73740v1_genomic	0.014	NZ_CP005997.1	20982	4092	25	73	21	1	3581140	13546	5571	32188	362	4057487	3632807	424680
Bacillus	subtilis XF-1, complete genome	GCF_000338735.1_ASM33873v1_genomic	0.018	NC_020244.1	20982	3848	64	77	27	0	3490005	81125	5866	41403	0	4061186	3618399	442787
Bacillus	thuringiensis BMB171, complete genome	GCF_000092165.1_ASM9216v1_genomic	0.039	NC_014171.1	20841	5239	89	102	42	0	4394828	70617	7777	64372	0	5330088	4537594	792494
Bacillus	thuringiensis Bt407, complete genome	GCF_000306745.1_ASM30674v1_genomic	0.036	NC_018877.1	20937	5350	78	107	42	0	4523118	79127	8152	64372	0	5500501	4674769	825732
Bacillus	thuringiensis HD-771, complete genome	GCF_000292455.1_ASM29245v1_genomic	0.094	NC_018500.1	20850	5731	124	98	36	0	4805019	110810	7460	55177	0	5886036	4978466	907570
Bacillus	thuringiensis HD-789, complete genome	GCF_000292705.1_ASM29270v1_genomic	0.037	NC_018508.1	20850	5354	77	104	42	0	4507365	59788	7923	64373	0	5495278	4639449	855829
Bacillus	thuringiensis HD1002, complete genome	GCF_000835025.1_ASM83502v1_genomic	0.044	NZ_CP009351.1	20850	5358	73	116	39	0	4511294	55489	8829	59771	0	5491311	4635383	855928
Bacillus	thuringiensis MC28, complete genome	GCF_000300475.1_ASM30047v1_genomic	0.08	NC_018693.1	20931	5251	84	73	45	0	4431262	62940	5541	68973	0	5414494	4568716	845778
Bacillus	thuringiensis serovar alesti strain BGSC 4C1, complete genome	GCF_001640965.1_ASM164096v1_genomic	0.042	NZ_CP015176.1	20850	5292	81	98	36	1	4450568	63935	7457	55176	354	5400819	4577490	823329
Bacillus	thuringiensis serovar chinensis CT-43, complete genome	GCF_000193355.1_ASM19335v1_genomic	0.07	NC_017208.1	20937	5282	147	85	39	0	4453358	143297	6468	59774	0	5486830	4662897	823933
Bacillus	thuringiensis serovar finitimus YBT-020, complete genome	GCF_000190515.1_ASM19051v1_genomic	0.049	NC_017200.1	20838	5301	85	105	42	0	4479160	48989	7995	64380	0	5355490	4600524	754966
Bacillus	thuringiensis serovar galleriae strain HD-29, complete genome	GCF_000803665.1_ASM80366v1_genomic	0.203	NZ_CP010089.1	20841	5599	129	114	43	0	4664625	105337	8681	64378	0	5701188	4843021	858167
Bacillus	thuringiensis serovar indiana strain HD521, complete genome	GCF_001183785.1_ASM118378v1_genomic	0.031	NZ_CP010106.1	20838	5317	95	99	39	0	4484192	65321	7550	59645	0	5429688	4616708	812980
Bacillus	thuringiensis serovar kurstaki str. HD-1, complete genome	GCF_000717535.1_ASM71753v1_genomic	0.21	NZ_CP004870.1	20841	5478	219	94	41	0	4467191	235017	7176	64276	0	5631672	4773660	858012
Bacillus	thuringiensis serovar kurstaki str. HD73, complete genome	GCF_000338755.1_ASM33875v1_genomic	0.127	NC_020238.1	20841	5525	195	104	36	0	4545384	188759	7914	55180	0	5646799	4797237	849562
Bacillus	thuringiensis serovar kurstaki str. YBT-1520, complete genome	GCF_000688795.1_ASM68879v1_genomic	0.202	NZ_CP004858.1	20841	5366	300	98	39	0	4344468	349643	7460	59781	0	5602565	4761352	841213
Bacillus	thuringiensis serovar kurstaki str. YBT-1520, complete genome	GCF_000747545.1_ASM74754v1_genomic	0.188	NZ_CP007607.1	20841	5442	233	107	43	0	4452928	241439	8149	64333	0	5607837	4766849	840988
Bacillus	thuringiensis serovar morrisoni strain BGSC 4AA1, complete genome	GCF_000940785.1_ASM94078v1_genomic	0.126	NZ_CP010577.1	20850	5486	86	98	39	0	4644471	58932	7461	59745	0	5652292	4770609	881683
Bacillus	thuringiensis serovar thuringiensis str. IS5056, complete genome	GCF_000341665.1_ASM34166v1_genomic	0.129	NC_020376.1	20937	5376	51	85	39	0	4573060	29197	6469	59764	0	5491935	4668490	823445
Bacillus	thuringiensis serovar tolworthi DNA, complete genome, strain: Pasteur Institute Standard strain	GCF_001548175.1_ASM154817v1_genomic	0.231	NZ_AP014864.1	20835	5780	135	108	36	1	4819832	135187	8225	55176	354	5896839	5018774	878065
Bacillus	thuringiensis str. Al Hakam, complete genome	GCF_000015065.1_ASM1506v1_genomic	0.027	NC_008600.1	20925	5206	94	104	42	0	4374621	59313	7922	64371	0	5257091	4506227	750864
Bacillus	thuringiensis strain 97-27, complete genome	GCF_000833085.1_ASM83308v1_genomic	0.032	NZ_CP010088.1	20925	5204	117	105	42	0	4338403	70949	7991	64376	0	5235838	4481719	754119
Bacillus	thuringiensis strain Al Hakam, complete genome	GCF_000832885.1_ASM83288v1_genomic	0.071	NZ_CP009651.1	20850	4926	136	109	42	0	4108421	87794	8302	64388	0	5229095	4268905	960190
Bacillus	thuringiensis strain Bc601, complete genome	GCF_001618665.1_ASM161866v1_genomic	0.147	NZ_CP015150.1	20841	5474	99	107	39	1	4589996	102751	8149	59779	354	5627121	4761029	866092
Bacillus	thuringiensis strain Bt185, complete genome	GCF_001595725.1_ASM159572v1_genomic	0.058	NZ_CP014282.1	20841	4970	142	106	42	1	4259285	129115	8068	64092	354	5243635	4460914	782721
Bacillus	thuringiensis strain CTC, complete genome	GCF_001455345.1_ASM145534v1_genomic	0.025	NZ_CP013274.1	20928	5258	127	93	35	1	4421241	68149	7113	52229	354	5327397	4549086	778311
Bacillus	thuringiensis strain HD1011, complete genome	GCF_000832485.1_ASM83248v1_genomic	0.028	NZ_CP009335.1	20925	5236	86	104	42	0	4355534	58654	7922	64370	0	5232696	4486480	746216
Bacillus	thuringiensis strain HD12, complete sequence	GCF_001598095.1_ASM159809v1_genomic	0.156	NZ_CP014847.1	20850	5581	105	108	39	1	4692374	101459	8214	59774	354	5776895	4862175	914720
Bacillus	thuringiensis strain HD571, complete genome	GCF_000832825.1_ASM83282v1_genomic	0.027	NZ_CP009600.1	20925	5208	92	104	42	0	4378569	54655	7921	64369	0	5256240	4505514	750726
Bacillus	thuringiensis strain HD682, complete genome	GCF_000832925.1_ASM83292v1_genomic	0.025	NZ_CP009720.1	20928	5190	93	105	42	0	4342345	67431	8000	64367	0	5213295	4482143	731152
Bacillus	thuringiensis strain HS18-1, complete genome	GCF_001182785.1_ASM118278v1_genomic	0.069	NZ_CP012099.1	20937	5219	78	106	42	0	4411061	42798	8076	64372	0	5292526	4526307	766219
Bacillus	thuringiensis strain YC-10, complete genome	GCF_001017635.1_ASM101763v1_genomic	0.208	NZ_CP011349.1	20841	5540	222	107	39	0	4537604	218455	8148	59778	0	5675007	4823985	851022
Bacillus	thuringiensis strain YWC2-8, complete genome	GCF_001420855.1_ASM142085v1_genomic	0.156	NZ_CP013055.1	20841	5541	102	107	39	1	4633231	101387	8149	59779	354	5674369	4802900	871469
Bacillus	thuringiensis YBT-1518, complete genome	GCF_000497525.1_ASM49752v2_genomic	0.232	NC_022873.1	20937	5685	201	90	45	0	4771369	191497	6842	69155	0	6002284	5038863	963421
Bacillus	toyonensis BCT-7112, complete genome	GCF_000496285.1_ASM49628v1_genomic	0.026	NC_022781.1	20928	4770	104	97	36	0	4021903	105786	7385	55235	0	4940474	4190309	750165
Bacillus	velezensis strain CC09, complete genome	GCF_001593395.2_ASM159339v2_genomic	0.021	NZ_CP015443.1	20991	3900	35	73	24	1	3646564	44207	5565	36788	362	4167153	3733486	433667
Bacillus	weihenstephanensis KBAB4, complete genome	GCF_000018825.1_ASM1882v1_genomic	0.032	NC_010184.1	20850	5049	74	108	42	0	4317842	61887	8224	64344	0	5262775	4452297	810478
Bacillus	weihenstephanensis strain WSBC 10204, complete genome	GCF_000775975.1_ASM77597v1_genomic	0.023	NZ_CP009746.1	20850	5288	143	77	7	0	4558062	92567	5824	5043	0	5608349	4661496	946853
Bacteroides	cellulosilyticus strain WH2, complete genome	GCF_001318345.1_ASM131834v1_genomic	0.023	NZ_CP012801.1	19671	5203	103	63	12	1	6284872	109262	4789	18067	396	7084828	6417386	667442
Bacteroides	dorei CL03T12C01, complete genome	GCF_001640865.1_ASM164086v1_genomic	0.039	NZ_CP011531.1	19626	4063	128	86	21	1	4586414	150938	6561	31806	396	5310365	4776115	534250
Bacteroides	fragilis 638R genome	GCF_000210835.1_ASM21083v1_genomic	0.025	NC_016776.1	19593	4225	75	72	18	0	4706748	58281	5457	27259	0	5373121	4797745	575376
Bacteroides	fragilis genome assembly BFBE1.1, chromosome : scaffold1	GCF_001286525.1_BFBE1.1_genomic	0.019	NZ_LN877293.1	19593	4061	52	73	18	0	4555533	39041	5566	27258	0	5188967	4627398	561569
Bacteroides	fragilis NCTC 9343, complete genome	GCF_000025985.1_ASM2598v1_genomic	0.016	NC_003228.3	19593	4118	44	72	19	1	4580311	37501	5457	27370	397	5205140	4651036	554104
Bacteroides	fragilis strain BOB25, complete genome	GCF_000965785.1_ASM96578v1_genomic	0.043	NZ_CP011073.1	19593	4126	110	70	18	0	4560031	125002	5310	27260	0	5282232	4717603	564629
Bacteroides	fragilis strain S14, complete genome	GCF_001682215.1_ASM168221v1_genomic	0.02	NZ_CP012706.1	19593	3831	28	73	18	1	4333937	19965	5537	27255	397	4902215	4387091	515124
Bacteroides	fragilis YCH46 DNA, complete genome	GCF_000009925.1_ASM992v1_genomic	0.025	NC_006347.1	19593	4578	0	74	18	0	4751904	0	5620	27128	0	5277274	4784652	492622
Bacteroides	helcogenes P 36-108, complete genome	GCF_000186225.1_ASM18622v1_genomic	0.024	NC_014933.1	19602	3173	58	67	15	0	3518267	50233	5066	22610	0	3998906	3596176	402730
Bacteroides	ovatus strain ATCC 8483, complete genome	GCF_001314995.1_ASM131499v1_genomic	0.026	NZ_CP012938.1	19608	4748	58	71	15	1	5799296	59787	5421	22657	396	6472489	5887557	584932
Bacteroides	salanitronis DSM 18170, complete genome	GCF_000190575.1_ASM19057v1_genomic	0.067	NC_015164.1	19584	3514	58	82	18	1	3636134	57143	6235	27154	396	4242803	3727062	515741
Bacteroides	sp. I48, complete genome	GCF_001688725.1_ASM168872v1_genomic	0.088	NZ_CP015401.1	19638	3808	126	69	16	1	4149121	124896	5226	22731	396	4839918	4302370	537548
Bacteroides	thetaiotaomicron strain 7330, complete genome	GCF_001314975.1_ASM131497v1_genomic	0.034	NZ_CP012937.1	19608	4855	76	70	17	1	5716125	79998	5327	22862	396	6487685	5824708	662977
Bacteroides	thetaiotaomicron VPI-5482 chromosome, complete genome	GCF_000011065.1_ASM1106v1_genomic	0.027	NC_004663.1	19827	4770	0	71	15	0	5602708	0	5387	20732	0	6260361	5628827	631534
Bacteroides	vulgatus ATCC 8482, complete genome	GCF_000012825.1_ASM1282v1_genomic	0.066	NC_009614.1	19623	3993	97	83	22	0	4493152	94488	6329	31885	0	5163189	4625854	537335
Bordetella	avium 197N complete genome	GCF_000070465.1_ASM7046v1_genomic	0.022	NC_010645.1	20670	3278	49	61	9	0	3261448	50895	4733	13647	0	3732255	3330723	401532
Bordetella	bronchiseptica 253, complete genome	GCF_000318015.1_ASM31801v1_genomic	0.04	NC_019382.1	20700	4670	65	54	9	0	4724520	60930	4182	13578	0	5264383	4803210	461173
Bordetella	bronchiseptica DNA, complete genome, strain: S798	GCF_000829175.1_ASM82917v1_genomic	0.02	NZ_AP014582.1	20700	4749	18	54	9	0	4728084	19838	4172	13659	0	5191712	4765753	425959
Bordetella	bronchiseptica MO149 complete genome	GCF_000317955.1_ASM31795v1_genomic	0.019	NC_018829.1	20700	4647	16	54	9	0	4644136	12771	4172	13659	0	5091817	4674738	417079
Bordetella	hinzii strain F582, complete genome	GCF_001078275.1_ASM107827v1_genomic	0.008	NZ_CP012076.1	20607	4465	52	61	9	0	4447031	49813	4730	13641	0	4912977	4515215	397762
Bordetella	hinzii strain H568, complete genome	GCF_001078295.1_ASM107829v1_genomic	0.008	NZ_CP012077.1	20604	4378	55	61	9	0	4397238	49578	4738	13641	0	4859884	4465195	394689
Bordetella	holmesii 44057, complete genome	GCF_000765395.1_ASM76539v1_genomic	0.075	NZ_CP007495.1	20784	3124	427	56	9	0	2770558	546497	4344	13640	0	3697138	3335039	362099
Bordetella	holmesii ATCC 51541, complete genome	GCF_000612485.1_ASM61248v1_genomic	0.076	NZ_CP007494.1	20784	3080	459	56	10	0	2746445	572216	4343	13638	0	3699674	3336642	363032
Bordetella	holmesii F627, complete genome	GCF_000341465.2_ASM34146v2_genomic	0.076	NZ_CP007159.1	20784	3396	142	58	10	1	3144347	175126	4496	15907	389	3701221	3340265	360956
Bordetella	holmesii H558, complete genome	GCF_000341485.2_ASM34148v2_genomic	0.075	NZ_CP007158.1	20784	3387	151	56	9	1	3131611	187336	4346	13644	389	3696428	3337326	359102
Bordetella	parapertussis Bpp5, complete genome	GCF_000317935.1_ASM31793v1_genomic	0.027	NC_018828.1	20700	4091	475	54	9	0	4032130	458993	4008	13585	0	4887379	4508716	378663
Bordetella	pertussis 137, complete genome	GCF_000812165.1_ASM81216v1_genomic	0.085	NZ_CP010323.1	20628	3611	256	51	9	0	3480996	270235	3946	13657	0	4134593	3768834	365759
Bordetella	pertussis 18323 complete genome	GCF_000306945.1_ASM30694v1_genomic	0.087	NC_018518.1	20628	3534	246	51	9	0	3402227	268812	3946	13659	0	4043846	3688644	355202
Bordetella	pertussis B1917, complete genome	GCF_000193595.2_ASM19359v3_genomic	0.087	NZ_CP009751.1	20628	3622	222	51	9	0	3490267	230161	3946	13657	0	4102186	3738031	364155
Bordetella	pertussis CS, complete genome	GCF_000212975.1_ASM21297v1_genomic	0.082	NC_017223.1	20628	3640	225	51	9	0	3507301	234576	3946	13659	0	4124236	3759482	364754
Bordetella	pertussis genome assembly BPD420, chromosome : 1	GCF_001013565.1_BPD420_genomic	0.088	NZ_LN849008.1	20628	3625	224	51	9	0	3493141	231404	3946	13659	0	4106389	3742150	364239
Bordetella	pertussis strain B1838, complete genome	GCF_001307585.1_ASM130758v1_genomic	0.088	NZ_CP011440.1	20628	3622	228	51	9	0	3490783	236206	3946	13659	0	4108472	3744594	363878
Bordetella	pertussis strain B1865, complete genome	GCF_001307605.1_ASM130760v1_genomic	0.087	NZ_CP011441.1	20628	3618	228	51	9	0	3486614	237387	3946	13659	0	4105363	3741606	363757
Bordetella	pertussis strain B3405, complete genome	GCF_001307625.1_ASM130762v1_genomic	0.089	NZ_CP011442.1	20628	3621	229	51	9	0	3489938	236848	3946	13659	0	4109988	3744391	365597
Bordetella	pertussis strain B3582, complete genome	GCF_001307645.1_ASM130764v1_genomic	0.087	NZ_CP011443.1	20628	3615	232	51	9	0	3472280	251087	3946	13658	0	4104305	3740971	363334
Bordetella	pertussis strain B3585, complete genome	GCF_001307665.1_ASM130766v1_genomic	0.088	NZ_CP011444.1	20628	3618	228	51	9	0	3487067	236161	3946	13659	0	4106388	3740833	365555
Bordetella	pertussis strain B3621	GCF_001307565.1_ASM130756v1_genomic	0.086	NZ_CP011401.1	20628	3617	228	51	9	0	3483093	237812	3946	13659	0	4100705	3738510	362195
Bordetella	pertussis strain B3629	GCF_001307525.1_ASM130752v1_genomic	0.087	NZ_CP011400.1	20628	3615	230	51	9	0	3483269	237411	3946	13659	0	4101147	3738285	362862
Bordetella	pertussis strain B3640, complete genome	GCF_001307685.1_ASM130768v1_genomic	0.089	NZ_CP011445.1	20628	3620	232	51	8	0	3485214	242206	3946	13547	0	4110990	3744913	366077
Bordetella	pertussis strain B3658, complete genome	GCF_001307705.1_ASM130770v1_genomic	0.087	NZ_CP011446.1	20628	3612	231	51	9	0	3469724	250273	3946	13659	0	4103254	3737602	365652
Bordetella	pertussis strain B3913, complete genome	GCF_001307725.1_ASM130772v1_genomic	0.088	NZ_CP011447.1	20628	3618	231	51	9	0	3487172	238679	3946	13659	0	4109548	3743456	366092
Bordetella	pertussis strain B3921, complete genome	GCF_001307745.1_ASM130774v1_genomic	0.089	NZ_CP011448.1	20628	3621	230	51	9	0	3488771	238828	3946	13657	0	4111557	3745202	366355
Bordetella	pertussis strain C393, complete genome	GCF_001605275.1_ASM160527v1_genomic	0.084	NZ_CP010963.1	20628	3649	231	51	9	1	3511285	240679	3946	13659	386	4133777	3769955	363822
Bordetella	pertussis strain E476, complete genome	GCF_001605295.1_ASM160529v1_genomic	0.086	NZ_CP010964.1	20628	3623	219	51	9	1	3493876	228878	3946	13659	386	4102978	3740745	362233
Bordetella	pertussis strain H321, complete genome	GCF_001509895.1_ASM150989v1_genomic	0.088	NZ_CP010965.1	20628	3598	225	50	9	1	3457066	244027	3871	13659	386	4079396	3719009	360387
Bordetella	pertussis strain H374, complete genome	GCF_001605035.1_ASM160503v1_genomic	0.088	NZ_CP010838.1	20628	3629	224	51	9	1	3497214	229860	3946	13659	386	4107437	3745065	362372
Bordetella	pertussis strain H375, complete genome	GCF_001605135.1_ASM160513v1_genomic	0.09	NZ_CP010961.1	20628	3596	255	51	9	1	3448152	282276	3946	13658	386	4111050	3748418	362632
Bordetella	pertussis strain H378, complete genome	GCF_001605055.1_ASM160505v1_genomic	0.088	NZ_CP010839.1	20628	3622	234	51	9	1	3482392	246063	3946	13659	386	4107534	3746446	361088
Bordetella	pertussis strain H379, complete genome	GCF_001605075.1_ASM160507v1_genomic	0.087	NZ_CP010840.1	20628	3621	232	51	9	1	3484376	241432	3946	13659	386	4105330	3743799	361531
Bordetella	pertussis strain H380, complete genome	GCF_001605095.1_ASM160509v1_genomic	0.087	NZ_CP010841.1	20628	3624	228	51	9	1	3479993	246359	3944	13659	386	4104286	3744341	359945
Bordetella	pertussis strain H489, complete genome	GCF_001605175.1_ASM160517v1_genomic	0.088	NZ_CP010842.1	20628	3628	224	51	9	1	3496327	231165	3946	13659	386	4106364	3745483	360881
Bordetella	pertussis strain H542, complete genome	GCF_001605195.1_ASM160519v1_genomic	0.087	NZ_CP010843.1	20628	3624	225	51	9	1	3487256	236955	3946	13659	386	4103349	3742202	361147
Bordetella	pertussis strain H559, complete genome	GCF_001605115.1_ASM160511v1_genomic	0.088	NZ_CP010844.1	20628	3623	230	51	9	1	3481797	245032	3946	13659	386	4106490	3744820	361670
Bordetella	pertussis strain H561, complete genome	GCF_001605215.1_ASM160521v1_genomic	0.085	NZ_CP010845.1	20628	3600	224	51	9	1	3461987	235528	3946	13659	386	4073006	3715506	357500
Bordetella	pertussis strain H563, complete genome	GCF_001605235.1_ASM160523v1_genomic	0.088	NZ_CP010846.1	20628	3626	225	51	9	1	3492213	234171	3946	13659	386	4106394	3744375	362019
Bordetella	pertussis strain H564, complete genome	GCF_001605345.1_ASM160534v1_genomic	0.088	NZ_CP010249.1	20628	3631	223	51	9	1	3498643	230283	3946	13659	386	4109554	3746917	362637
Bordetella	pertussis strain H622, complete genome	GCF_001605255.1_ASM160525v1_genomic	0.088	NZ_CP010847.1	20628	3626	225	51	9	1	3493260	232361	3946	13659	386	4107431	3743612	363819
Bordetella	pertussis strain H627, complete genome	GCF_001605155.1_ASM160515v1_genomic	0.088	NZ_CP010964.2	20628	3616	235	51	9	1	3469999	254141	3946	13659	386	4107408	3742131	365277
Bordetella	pertussis strain H788, complete genome	GCF_001605365.1_ASM160536v1_genomic	0.087	NZ_CP010965.2	20628	3630	224	51	9	1	3495206	232074	3946	13659	386	4106823	3745271	361552
Bordetella	pertussis strain I344, complete genome	GCF_001628735.1_ASM162873v1_genomic	0.09	NZ_CP011255.1	20628	3613	238	51	9	1	3477156	252257	3946	13659	386	4111065	3747404	363661
Bordetella	pertussis strain I468, complete genome	GCF_001605385.1_ASM160538v1_genomic	0.088	NZ_CP010251.1	20628	3627	223	51	9	1	3491729	232840	3946	13659	386	4106401	3742560	363841
Bordetella	pertussis strain I469, complete genome	GCF_001605405.1_ASM160540v1_genomic	0.089	NZ_CP010252.1	20628	3630	230	51	9	1	3493022	237672	3946	13660	386	4111656	3748686	362970
Bordetella	pertussis strain I472, complete genome	GCF_001605425.1_ASM160542v1_genomic	0.089	NZ_CP010253.1	20628	3627	232	51	9	1	3491126	239312	3946	13659	386	4111652	3748429	363223
Bordetella	pertussis strain I476, complete genome	GCF_001605445.1_ASM160544v1_genomic	0.087	NZ_CP010254.1	20628	3625	228	51	9	1	3489781	234314	3946	13659	386	4105331	3742086	363245
Bordetella	pertussis strain I480, complete genome	GCF_001605465.1_ASM160546v1_genomic	0.088	NZ_CP010255.1	20628	3628	222	51	9	1	3495004	230032	3946	13659	386	4106388	3743027	363361
Bordetella	pertussis strain I483, complete genome	GCF_001605485.1_ASM160548v1_genomic	0.088	NZ_CP010256.1	20628	3626	226	51	9	1	3491751	234179	3946	13659	386	4107437	3743921	363516
Bordetella	pertussis strain I496, complete genome	GCF_001605505.1_ASM160550v1_genomic	0.088	NZ_CP010257.1	20628	3617	226	51	9	1	3483066	233714	3946	13659	386	4096713	3734771	361942
Bordetella	pertussis strain I498, complete genome	GCF_001605525.1_ASM160552v1_genomic	0.088	NZ_CP010258.1	20628	3631	223	51	9	1	3493885	232878	3946	13659	386	4106502	3744754	361748
Bordetella	pertussis strain I518, complete genome	GCF_001605545.1_ASM160554v1_genomic	0.087	NZ_CP010255.2	20628	3626	225	51	9	1	3487152	234152	3946	13659	386	4105350	3739295	366055
Bordetella	pertussis strain I521, complete genome	GCF_001605565.1_ASM160556v1_genomic	0.087	NZ_CP010255.2	20628	3626	224	51	9	1	3490335	232806	3946	13659	386	4104288	3741132	363156
Bordetella	pertussis strain I538, complete genome	GCF_001605585.1_ASM160558v1_genomic	0.088	NZ_CP010256.2	20628	3625	226	51	9	1	3489970	235149	3946	13659	386	4107716	3743110	364606
Bordetella	pertussis strain I539, complete genome	GCF_001605605.1_ASM160560v1_genomic	0.088	NZ_CP010257.2	20628	3625	226	51	9	1	3488422	236160	3946	13659	386	4106666	3742573	364093
Bordetella	pertussis strain I646, complete genome	GCF_001605625.1_ASM160562v1_genomic	0.087	NZ_CP010258.2	20628	3626	223	51	9	1	3493356	230688	3946	13659	386	4105348	3742035	363313
Bordetella	pertussis strain I656, complete genome	GCF_001605645.1_ASM160564v1_genomic	0.087	NZ_CP010255.3	20628	3622	225	51	9	1	3488143	231589	3946	13659	386	4101762	3737723	364039
Bordetella	pertussis strain I669, complete genome	GCF_001605665.1_ASM160566v1_genomic	0.087	NZ_CP010255.3	20628	3630	220	51	9	1	3496013	228636	3946	13659	386	4103417	3742640	360777
Bordetella	pertussis strain I707, complete genome	GCF_001605685.1_ASM160568v1_genomic	0.088	NZ_CP010256.3	20628	3633	223	51	9	1	3495767	231970	3946	13659	386	4107557	3745728	361829
Bordetella	pertussis strain I979, complete genome	GCF_001509915.1_ASM150991v1_genomic	0.089	NZ_CP010257.3	20628	3598	229	50	9	1	3462463	238616	3871	13659	386	4082551	3718995	363556
Bordetella	petrii strain DSM 12804, complete genome	GCF_000067205.1_ASM6720v1_genomic	0.044	NC_010170.1	20625	4905	87	51	9	0	4637760	77302	3961	13689	0	5287950	4732712	555238
Bordetella	trematum strain H044680328 genome assembly, chromosome: 1	GCF_900078695.1_H044680328_genomic	0.021	NZ_LT546645.1	20661	3972	77	70	13	1	3927084	86708	5410	19738	389	4480141	4039329	440812
Brachyspira	hyodysenteriae ATCC 27164, complete genome	GCF_001676785.1_ASM167678v1_genomic	0.05	NZ_CP015910.1	19917	2579	37	33	3	1	2615985	40353	2476	4626	352	3055820	2663792	392028
Brachyspira	hyodysenteriae WA1, complete genome	GCF_000022105.1_ASM2210v1_genomic	0.03	NC_012225.1	19914	2512	35	33	3	1	2576108	32805	2476	4626	352	3000694	2616367	384327
Brachyspira	intermedia PWS/A, complete genome	GCF_000223215.1_ASM22321v1_genomic	0.039	NC_017243.1	19917	2687	148	33	3	0	2692774	155794	2476	4626	0	3304788	2855670	449118
Brachyspira	murdochii DSM 12563, complete genome	GCF_000092845.1_ASM9284v1_genomic	0.052	NC_014150.1	20007	2754	61	34	3	0	2757843	56782	2542	4633	0	3241804	2821800	420004
Brachyspira	pilosicoli 95/1000, complete genome	GCF_000143725.1_ASM14372v1_genomic	0.021	NC_014330.1	19983	2257	18	33	3	0	2285456	17553	2473	4623	0	2586443	2310105	276338
Brachyspira	pilosicoli B2904, complete genome	GCF_000296575.1_ASM29657v1_genomic	0.037	NC_018607.1	19980	2307	202	33	3	1	2197937	261002	2473	4623	352	2765477	2466387	299090
Brachyspira	pilosicoli P43/6/78, complete genome	GCF_000325665.1_ASM32566v1_genomic	0.021	NC_019908.1	19983	2058	193	33	3	0	2016555	258154	2473	4623	0	2555556	2281805	273751
Brucella	abortus 104M chromosome 1, complete sequence	GCF_001296965.1_ASM129696v1_genomic	0.029	NZ_CP009625.1	20562	3072	36	54	7	0	2789439	48569	4169	10548	0	3285427	2852725	432702
Brucella	abortus A13334 chromosome 1, complete sequence	GCF_000238175.1_ASM23817v1_genomic	0.031	NC_016795.1	20562	3089	27	55	9	0	2798164	39708	4245	13584	0	3286032	2855701	430331
Brucella	abortus biovar 1 str. 9-941 chromosome I, complete sequence	GCF_000008145.1_ASM814v1_genomic	0.031	NC_006932.1	20562	3080	32	55	9	0	2792359	41969	4245	13584	0	3286445	2852157	434288
Brucella	abortus bv. 2 str. 86/8/59 chromosome 1, complete sequence	GCF_000740375.1_ASM74037v1_genomic	0.031	NZ_CP007765.1	20007	3081	29	55	9	0	2794142	42185	4244	13582	0	3286128	2854153	431975
Brucella	abortus bv. 6 str. 870 chromosome 1, complete sequence	GCF_000740215.1_ASM74021v1_genomic	0.03	NZ_CP007709.1	20562	3044	47	55	9	0	2770671	56689	4245	13583	0	3281154	2845188	435966
Brucella	abortus bv. 9 str. C68 chromosome 1, complete sequence	GCF_000740195.1_ASM74019v1_genomic	0.03	NZ_CP007705.1	20562	3050	36	55	9	0	2784374	41936	4245	13582	0	3279946	2844137	435809
Brucella	abortus S19 chromosome 1, complete sequence	GCF_000018725.1_ASM1872v1_genomic	0.03	NC_010742.1	20562	3076	39	55	9	1	2787185	48496	4245	13584	41	3283936	2853551	430385
Brucella	abortus strain 63 75 chromosome 1, complete sequence	GCF_000740295.1_ASM74029v1_genomic	0.03	NZ_CP007663.1	20562	3054	33	55	9	0	2789938	39175	4245	13584	0	3280310	2846942	433368
Brucella	abortus strain BAB8416 chromosome 1, complete sequence	GCF_001043295.1_ASM104329v1_genomic	0.028	NZ_CP008774.1	20562	3039	38	55	9	0	2778799	45449	4245	13584	0	3273110	2842077	431033
Brucella	abortus strain BDW chromosome 1, complete sequence	GCF_000740135.1_ASM74013v1_genomic	0.034	NZ_CP007681.1	20562	3086	32	55	9	0	2798130	41881	4245	13583	0	3289500	2857839	431661
Brucella	abortus strain BER chromosome 1, complete sequence	GCF_000740155.1_ASM74015v1_genomic	0.031	NZ_CP007682.1	20553	3024	61	54	9	0	2774231	64175	4172	13582	0	3288518	2856160	432358
Brucella	abortus strain BFY chromosome 1, complete sequence	GCF_000740315.1_ASM74031v1_genomic	0.029	NZ_CP007738.1	20553	3012	61	54	9	0	2775910	63587	4172	13585	0	3288158	2857254	430904
Brucella	abortus strain NCTC 10505 chromosome 1 sequence	GCF_000740175.1_ASM74017v1_genomic	0.033	NZ_CP007700.1	20562	3042	49	55	9	0	2767098	59415	4245	13584	0	3285289	2844342	440947
Brucella	canis ATCC 23365 chromosome I, complete sequence	GCF_000018525.1_ASM1852v1_genomic	0.03	NC_010103.1	20553	3010	66	55	9	0	2784077	77229	4246	13584	0	3312769	2879136	433633
Brucella	canis HSK A52141 chromosome 1, complete sequence	GCF_000238195.1_ASM23819v1_genomic	0.031	NC_016778.1	20553	2979	69	55	9	0	2764599	66033	4246	13584	0	3277512	2848462	429050
Brucella	canis strain RM6/66 chromosome 1, complete sequence	GCF_000740335.1_ASM74033v1_genomic	0.03	NZ_CP007758.1	20553	2999	72	55	9	0	2774204	87271	4243	13579	0	3312751	2879297	433454
Brucella	canis strain SVA13 chromosome 1, complete sequence	GCF_000691585.1_ASM69158v1_genomic	0.029	NZ_CP007629.1	20553	2998	70	55	9	0	2786600	70419	4246	13584	0	3310315	2874849	435466
Brucella	ceti TE10759-12 chromosome 1, complete sequence	GCF_000590795.1_ASM59079v1_genomic	0.035	NC_022905.1	20385	3110	182	54	9	1	2735854	158089	4172	13583	366	3278034	2912064	365970
Brucella	melitensis ATCC 23457 chromosome I, complete sequence	GCF_000022625.1_ASM2262v1_genomic	0.032	NC_012441.1	20559	3027	69	55	9	2	2780349	80017	4246	13584	291	3311219	2878487	432732
Brucella	melitensis biovar Abortus 2308 chromosome I, complete sequence, strain 2308	GCF_000054005.1_ASM5400v1_genomic	0.032	NC_007618.1	20562	3078	33	55	9	0	2785554	43698	4245	13586	0	3278307	2847083	431224
Brucella	melitensis bv. 1 str. 16M chromosome 1, complete sequence	GCF_000740415.1_ASM74041v1_genomic	0.03	NZ_CP007763.1	20559	3005	79	54	9	0	2758670	84315	4172	13587	0	3294775	2860744	434031
Brucella	melitensis bv. 1 str. 16M chromosome I, complete sequence	GCF_000007125.1_ASM712v1_genomic	0.031	NC_003317.1	20559	2966	113	54	9	0	2709352	133731	4172	13585	0	3294931	2860840	434091
Brucella	melitensis bv. 3 str. Ether chromosome 1, complete sequence	GCF_000740355.1_ASM74035v1_genomic	0.031	NZ_CP007760.1	20559	3016	85	55	9	0	2755518	99277	4246	13584	0	3310727	2872625	438102
Brucella	melitensis M28 chromosome 1, complete sequence	GCF_000192725.1_ASM19272v1_genomic	0.031	NC_017244.1	20559	3031	70	55	9	0	2778266	83092	4246	13584	0	3311748	2879188	432560
Brucella	melitensis M5-90 chromosome I, complete sequence	GCF_000192885.1_ASM19288v1_genomic	0.032	NC_017246.1	20559	3018	88	55	9	0	2761159	100468	4246	13584	0	3312229	2879457	432772
Brucella	melitensis NI chromosome I, complete sequence	GCF_000227645.1_ASM22764v1_genomic	0.031	NC_017248.1	20559	3008	84	54	9	0	2748887	97736	4175	13610	0	3294475	2864408	430067
Brucella	melitensis strain 20236 chromosome 1, complete sequence	GCF_001431745.1_ASM143174v1_genomic	0.031	NZ_CP008750.1	20559	3021	78	55	9	1	2769106	92298	4246	13584	366	3311875	2879600	432275
Brucella	microti CCM 4915 chromosome 1, complete sequence	GCF_000022745.1_ASM2274v1_genomic	0.034	NC_013119.1	20529	3039	49	55	9	0	2839023	48224	4246	13512	0	3337369	2905005	432364
Brucella	ovis ATCC 25840 chromosome I, complete sequence	GCF_000016845.1_ASM1684v1_genomic	0.044	NC_009505.1	20562	2953	161	53	9	0	2658506	165527	4088	13584	0	3275590	2841705	433885
Brucella	pinnipedialis B2/94 chromosome 1, complete sequence	GCF_000221005.1_ASM22100v1_genomic	0.045	NC_015857.1	20559	3135	57	55	9	0	2870238	66067	4246	13584	0	3399268	2954135	445133
Brucella	pinnipedialis strain 6/566 chromosome 1, complete sequence	GCF_000740275.1_ASM74027v1_genomic	0.042	NZ_CP007743.1	20559	3070	53	55	9	0	2823310	54008	4246	13584	0	3331029	2895148	435881
Brucella	sp. F60 genome assembly BVF60, chromosome : 1	GCF_900000005.1_BVF60_genomic	0.109	NZ_LN997863.1	20565	2666	312	53	9	1	2450037	316303	4088	13512	366	3238137	2784306	453831
Brucella	suis 1330 chromosome I, complete sequence	GCF_000007505.1_ASM750v1_genomic	0.031	NC_004310.3	20580	3159	129	55	9	1	2825776	100482	4246	13584	366	3315175	2944454	370721
Brucella	suis 1330 chromosome I, complete sequence	GCF_000223195.1_ASM22319v1_genomic	0.031	NC_017251.1	20580	3162	126	55	9	1	2827228	99056	4246	13584	366	3315163	2944480	370683
Brucella	suis ATCC 23445 chromosome I, complete sequence	GCF_000018905.1_ASM1890v1_genomic	0.034	NC_010169.1	20553	3157	165	54	9	1	2790979	145819	4172	13584	366	3324607	2954920	369687
Brucella	suis bv. 1 str. S2 chromosome I, complete sequence	GCF_000600055.1_ASM60005v1_genomic	0.031	NZ_CP006961.1	20580	3165	125	55	9	1	2825341	101945	4246	13584	366	3315275	2945482	369793
Brucella	suis bv. 2 strain Bs143CITA chromosome I, complete sequence	GCF_000699025.1_ASM69902v1_genomic	0.034	NZ_CP007695.1	20517	3161	153	54	9	1	2799658	134692	4172	13584	366	3324539	2952472	372067
Brucella	suis bv. 2 strain Bs364CITA chromosome I, complete sequence	GCF_000698325.1_ASM69832v1_genomic	0.033	NZ_CP007697.1	20550	3162	162	54	9	1	2797221	143387	4172	13584	366	3328972	2958730	370242
Brucella	suis bv. 2 strain Bs396CITA chromosome I, complete sequence	GCF_000698345.1_ASM69834v1_genomic	0.034	NZ_CP007720.1	20550	3163	158	54	9	1	2801348	138613	4172	13584	366	3328458	2958083	370375
Brucella	suis bv. 2 strain PT09143 chromosome I, complete sequence	GCF_000698245.1_ASM69824v1_genomic	0.034	NZ_CP007691.1	20553	3161	158	54	9	1	2797726	137871	4172	13584	366	3324765	2953719	371046
Brucella	suis bv. 2 strain PT09172 chromosome I, complete sequence	GCF_000698285.1_ASM69828v1_genomic	0.034	NZ_CP007693.1	20550	3161	156	54	9	1	2799358	135397	4172	13584	366	3325042	2952877	372165
Brucella	suis bv. 3 str. 686 chromosome 1, complete sequence	GCF_000740255.1_ASM74025v1_genomic	0.03	NZ_CP007719.1	20547	3119	153	55	9	1	2773996	136761	4246	13583	366	3297260	2928952	368308
Brucella	suis strain 513UK chromosome 1, complete sequence	GCF_000740235.1_ASM74023v1_genomic	0.034	NZ_CP007717.1	20559	3163	116	55	9	1	2833555	101290	4246	13583	366	3319697	2953040	366657
Brucella	suis strain BSP chromosome 1, complete sequence	GCF_000740435.1_ASM74043v1_genomic	0.029	NZ_CP008757.1	20553	3151	137	55	9	1	2819261	106095	4247	13580	366	3313865	2943549	370316
Brucella	suis strain Human/AR/US/1981 chromosome I, complete sequence	GCF_000875695.1_ASM87569v1_genomic	0.031	NZ_CP010850.1	20580	3162	130	55	9	1	2821504	105827	4246	13584	366	3315086	2945527	369559
Brucella	suis strain ZW043 chromosome 1, complete sequence	GCF_000755105.1_ASM75510v1_genomic	0.106	NZ_CP009094.1	20580	3120	75	52	6	0	2904928	75086	4165	9146	0	3440864	2993325	447539
Brucella	suis VBI22 chromosome I, complete sequence	GCF_000236255.1_ASM23625v1_genomic	0.031	NC_016797.1	20580	3165	126	55	9	1	2821270	106518	4246	13584	366	3316088	2945984	370104
Burkholderia	pseudomallei 1026b	GCF_000959125.1_ASM95912v1_genomic	0.041	NZ_CP004379.1	21312	6070	86	60	12	0	5962717	120368	4656	18172	0	7237672	6105913	1131759
Burkholderia	pseudomallei 1106a	GCF_000015925.1_ASM1592v1_genomic	0.035	NC_009076.1	21603	5873	48	60	12	0	5924761	32763	4657	18172	0	7089249	5980353	1108896
Burkholderia	pseudomallei 1710b	GCF_000012785.1_ASM1278v1_genomic	0.038	NC_007434.1	21468	6056	56	61	12	1	6073957	52296	4719	18172	369	7308054	6149513	1158541
Burkholderia	pseudomallei 406e	GCF_000959145.1_ASM95914v1_genomic	0.034	NZ_CP009298.1	21753	6022	100	61	12	0	6008460	91028	4738	18172	0	7271506	6122398	1149108
Burkholderia	pseudomallei 576	GCF_000756185.1_ASM75618v1_genomic	0.043	NZ_CP008777.1	21327	6043	91	60	12	0	6003561	90736	4657	18173	0	7266604	6117127	1149477
Burkholderia	pseudomallei 668	GCF_000015905.1_ASM1590v1_genomic	0.028	NC_009074.1	20985	5854	93	61	12	0	5841314	54010	4719	18172	0	7040403	5918215	1122188
Burkholderia	pseudomallei 7894	GCF_000959265.1_ASM95926v1_genomic	0.037	NZ_CP009535.1	21402	6107	89	60	12	1	6101048	75779	4657	18168	369	7381912	6200021	1181891
Burkholderia	pseudomallei A79A	GCF_000770535.1_ASM77053v1_genomic	0.033	NZ_CP009165.1	21480	6023	119	60	12	0	5987073	119548	4657	18169	0	7272441	6129447	1142994
Burkholderia	pseudomallei B03	GCF_000770455.1_ASM77045v1_genomic	0.032	NZ_CP009151.1	21480	6014	117	60	12	0	5988545	108641	4657	18169	0	7264759	6120012	1144747
Burkholderia	pseudomallei BPC006	GCF_000294635.1_ASM29463v1_genomic	0.033	NC_018527.1	21534	5953	83	60	12	0	5923337	87868	4657	18172	0	7155061	6034034	1121027
Burkholderia	pseudomallei genome assembly BP 3921g	GCF_000953095.1_BP_3921g_genomic	0.041	NZ_LK936442.1	21054	5931	65	60	12	0	5960140	38569	4657	18172	0	7161665	6021538	1140127
Burkholderia	pseudomallei HBPUB10134a	GCF_000755925.1_ASM75592v1_genomic	0.034	NZ_CP008911.1	21453	5971	64	60	12	0	6016683	40708	4657	18173	0	7218403	6080221	1138182
Burkholderia	pseudomallei HBPUB10303a	GCF_000755905.1_ASM75590v1_genomic	0.037	NZ_CP008894.1	21504	5948	68	60	12	0	5977688	49129	4657	18166	0	7178176	6049640	1128536
Burkholderia	pseudomallei K42	GCF_000770515.1_ASM77051v1_genomic	0.04	NZ_CP009162.1	21717	6059	111	60	12	1	6019251	91276	4657	18171	369	7296458	6133724	1162734
Burkholderia	pseudomallei K96243	GCF_000011545.1_ASM1154v1_genomic	0.038	NC_006350.1	21183	5639	128	61	12	0	5983152	71521	4727	18081	0	7247547	6077481	1170066
Burkholderia	pseudomallei MSHR146	GCF_000521645.1_ASM52164v1_genomic	0.036	NZ_CP004042.1	21597	6032	108	60	12	1	6025017	117243	4657	18163	369	7313103	6165449	1147654
Burkholderia	pseudomallei MSHR2543	GCF_000959225.1_ASM95922v1_genomic	0.043	NZ_CP009478.1	21588	6251	99	60	12	1	6183051	63243	4657	18169	369	7446569	6269489	1177080
Burkholderia	pseudomallei MSHR305	GCF_000439695.1_ASM43969v1_genomic	0.041	NC_021884.1	21261	6174	128	60	12	1	6136947	101437	4657	18170	369	7428072	6261580	1166492
Burkholderia	pseudomallei MSHR491	GCF_000959205.1_ASM95920v1_genomic	0.034	NZ_CP009485.1	21009	6148	102	62	12	1	6106075	64065	4798	18169	369	7356376	6193476	1162900
Burkholderia	pseudomallei MSHR511	GCF_000520895.1_ASM52089v1_genomic	0.036	NZ_CP004023.1	21870	6054	110	60	12	1	6021077	125802	4655	18167	369	7316085	6170070	1146015
Burkholderia	pseudomallei MSHR520	GCF_000583835.1_ASM58383v1_genomic	0.045	NZ_CP004368.1	21261	6139	180	60	12	1	6030805	227799	4657	18164	369	7450511	6281794	1168717
Burkholderia	pseudomallei MSHR5848	GCF_000755965.1_ASM75596v1_genomic	0.035	NZ_CP008909.1	21576	6064	118	60	12	1	6025868	97706	4657	18169	369	7290434	6146769	1143665
Burkholderia	pseudomallei MSHR5855	GCF_000756065.1_ASM75606v1_genomic	0.036	NZ_CP008784.1	21576	6056	121	60	12	1	6025624	96212	4657	18164	369	7297804	6145026	1152778
Burkholderia	pseudomallei MSHR5858	GCF_000755945.1_ASM75594v1_genomic	0.035	NZ_CP008892.1	21612	5869	80	60	12	0	5877274	55839	4657	18168	0	7072128	5955938	1116190
Burkholderia	pseudomallei MSHR62	GCF_000770395.1_ASM77039v1_genomic	0.032	NZ_CP009235.1	21213	6004	98	60	12	0	5960107	99455	4657	18172	0	7225433	6082391	1143042
Burkholderia	pseudomallei MSHR840	GCF_000959185.1_ASM95918v1_genomic	0.04	NZ_CP009474.1	21441	5840	142	60	12	0	5855477	112030	4657	18171	0	7129813	5990335	1139478
Burkholderia	pseudomallei NAU20B-16	GCF_000511915.1_ASM51191v1_genomic	0.036	NZ_CP004003.1	21648	6054	118	60	12	1	6000536	147055	4657	18166	369	7313851	6170783	1143068
Burkholderia	pseudomallei NAU35A-3	GCF_000764575.1_ASM76457v1_genomic	0.032	NZ_CP004377.1	21522	5942	126	60	12	0	5849484	179910	4652	18169	0	7204083	6052215	1151868
Burkholderia	pseudomallei NCTC 13178	GCF_000511895.1_ASM51189v1_genomic	0.034	NZ_CP004001.1	21318	6181	105	60	12	1	6130408	75207	4657	18171	369	7391364	6228812	1162552
Burkholderia	pseudomallei NCTC 13179	GCF_000494855.1_ASM49485v1_genomic	0.038	NC_022659.1	21024	6000	206	61	12	1	5870633	305529	4732	18161	369	7337157	6199424	1137733
Burkholderia	pseudomallei Pasteur 52237	GCF_000757035.2_ASM75703v2_genomic	0.039	NZ_CP009899.1	21474	6078	64	64	12	1	6098684	40795	4977	18170	369	7325318	6162995	1162323
Burkholderia	pseudomallei PB08298010	GCF_000959345.1_ASM95934v1_genomic	0.039	NZ_CP009551.1	21600	6099	103	60	12	1	6076446	94893	4633	18172	369	7375551	6194513	1181038
Burkholderia	pseudomallei strain 1106a	GCF_000756145.1_ASM75614v1_genomic	0.035	NZ_CP008758.1	21603	5869	63	60	12	0	5869438	80187	4657	18172	0	7086433	5972454	1113979
Burkholderia	pseudomallei strain 982	GCF_001277975.1_ASM127797v1_genomic	0.032	NZ_CP012576.1	21165	6011	70	61	12	0	5984732	40998	4719	18171	0	7184677	6048620	1136057
Burkholderia	pseudomallei strain BDP	GCF_000755765.1_ASM75576v1_genomic	0.043	NZ_CP009209.1	21261	6161	145	60	12	1	6117844	129575	4656	18166	369	7442161	6270610	1171551
Burkholderia	pseudomallei strain BGR	GCF_000756085.1_ASM75608v1_genomic	0.041	NZ_CP008834.1	21420	6077	73	60	12	0	6028218	46960	4655	18171	0	7231385	6098004	1133381
Burkholderia	pseudomallei strain Bp1651	GCF_001318245.1_ASM131824v1_genomic	0.039	NZ_CP012041.1	21159	5936	184	60	12	1	5828614	242903	4657	18172	369	7260025	6094715	1165310
Burkholderia	pseudomallei strain BSR	GCF_000755825.1_ASM75582v1_genomic	0.034	NZ_CP009128.1	21699	6030	102	61	12	0	5998706	99024	4738	18171	0	7272702	6120639	1152063
Burkholderia	pseudomallei strain Mahidol-1106a	GCF_000756125.1_ASM75612v1_genomic	0.034	NZ_CP008781.1	21603	5892	47	60	12	0	5930045	29769	4657	18173	0	7085397	5982644	1102753
Burkholderia	pseudomallei strain MSHR1655	GCF_000756165.1_ASM75616v1_genomic	0.032	NZ_CP008780.1	21366	5870	87	60	12	0	5795871	84791	4657	18172	0	7027950	5903491	1124459
Burkholderia	pseudomallei strain MSHR668	GCF_000959305.1_ASM95930v1_genomic	0.028	NZ_CP009545.1	21063	5856	94	61	12	0	5844773	52093	4719	18173	0	7042714	5919758	1122956
Burkholderia	pseudomallei strain PHLS 112	GCF_000757015.2_ASM75701v2_genomic	0.035	NZ_CP009585.1	21327	5998	68	60	12	0	6011022	47164	4657	18171	0	7202363	6081014	1121349
Burkholderia	pseudomallei strain vgh07	GCF_000954175.1_ASM95417v1_genomic	0.032	NZ_CP010973.1	21447	5876	59	61	12	0	5870287	37650	4719	18172	0	7045782	5930828	1114954
Burkholderia	pseudomallei strain vgh16R	GCF_001277875.1_ASM127787v1_genomic	0.031	NZ_CP012515.1	21360	6041	106	60	12	0	5995305	111047	4657	18172	0	7266508	6129181	1137327
Burkholderia	pseudomallei strain vgh16W	GCF_001277895.1_ASM127789v1_genomic	0.031	NZ_CP012517.1	21360	6017	136	60	12	0	5949708	157889	4658	18178	0	7266810	6130433	1136377
Burkholderia	pseudomallei TSV 48	GCF_000770495.1_ASM77049v1_genomic	0.036	NZ_CP009161.1	21252	6055	157	58	12	1	5969422	186073	4498	18170	369	7337621	6178532	1159089
Burkholderia	thailandensis 2002721643	GCF_000959425.1_ASM95942v1_genomic	0.044	NZ_CP009601.1	20958	5670	74	59	12	0	5625331	51336	4573	18167	0	6722801	5699407	1023394
Burkholderia	thailandensis 2002721723	GCF_000567925.1_ASM56792v1_genomic	0.046	NZ_CP004097.1	20937	5550	97	59	12	0	5466503	80275	4573	18166	0	6577133	5569517	1007616
Burkholderia	thailandensis 34	GCF_000959605.1_ASM95960v1_genomic	0.136	NZ_CP010017.1	21162	5831	102	59	12	0	5683382	70602	4584	18177	0	6793810	5776745	1017065
Burkholderia	thailandensis E254	GCF_000765375.1_ASM76537v1_genomic	0.037	NZ_CP004381.1	20940	5612	101	60	12	0	5555106	83945	4648	18169	0	6676730	5661868	1014862
Burkholderia	thailandensis E264	GCF_000012365.1_ASM1236v1_genomic	0.044	NC_007651.1	21054	5674	70	59	12	0	5631595	47222	4573	18170	0	6723972	5701560	1022412
Burkholderia	thailandensis E444	GCF_000567945.1_ASM56794v1_genomic	0.039	NZ_CP004117.1	21051	5546	138	58	12	0	5408246	216124	4500	18166	0	6651696	5647036	1004660
Burkholderia	thailandensis H0587	GCF_000567905.1_ASM56790v1_genomic	0.031	NZ_CP004089.1	20943	5689	98	60	12	0	5663939	80410	4663	18206	0	6768375	5767218	1001157
Burkholderia	thailandensis MSMB121	GCF_000385525.1_ASM38552v1_genomic	0.029	NC_021173.1	21168	5637	115	57	12	0	5677479	90297	4425	18167	0	6731379	5790368	941011
Burkholderia	thailandensis MSMB59	GCF_000764595.1_ASM76459v1_genomic	0.045	NZ_CP004385.1	21054	5722	91	58	12	0	5631143	92302	4500	18171	0	6739500	5746116	993384
Burkholderia	thailandensis strain 2003015869	GCF_000808035.2_ASM80803v2_genomic	0.043	NZ_CP008914.2	21045	5745	80	60	12	0	5603644	76172	4660	18176	0	6729116	5702652	1026464
Burkholderia	thailandensis USAMRU Malaysia 20	GCF_000706745.1_ASM70674v1_genomic	0.038	NZ_CP004383.1	21054	5631	100	59	12	0	5533608	129732	4569	18167	0	6684359	5686076	998283
Candidatus	Rickettsia amblyommii str. GAT-30V, complete genome	GCF_000284055.1_ASM28405v1_genomic	0.039	NC_017028.1	20394	1124	290	33	3	1	985246	143901	2559	4406	508	1407796	1136620	271176
Candidatus	Rickettsia amblyommii strain Ac37, complete genome	GCF_001273795.1_ASM127379v1_genomic	0.04	NZ_CP012420.1	20394	1116	297	33	3	1	986730	144762	2559	4406	508	1415369	1138965	276404
Citrobacter	amalonaticus strain FDAARGOS 122, complete genome	GCF_001559075.1_ASM155907v1_genomic	0.014	NZ_CP014015.1	20778	4336	116	84	22	1	4220532	117636	6509	32288	362	4904610	4377327	527283
Citrobacter	amalonaticus strain FDAARGOS 165, complete genome	GCF_001558935.1_ASM155893v1_genomic	0.025	NZ_CP014070.1	20778	4487	172	89	22	1	4259506	189454	6881	32320	362	5030517	4488523	541994
Citrobacter	amalonaticus Y19, complete genome	GCF_000981805.1_ASM98180v1_genomic	0.056	NZ_CP011132.1	20778	5079	67	84	22	0	4858756	56977	6507	32321	0	5584358	4954561	629797
Citrobacter	freundii CFNIH1, complete genome	GCF_000648515.1_ASM64851v1_genomic	0.036	NZ_CP007557.1	20748	4654	66	83	25	0	4434157	64596	6430	36882	0	5099034	4542065	556969
Citrobacter	freundii strain CAV1321, complete genome	GCF_001022155.1_ASM102215v1_genomic	0.042	NZ_CP011612.1	20748	4520	48	85	25	0	4329569	45301	6590	36896	0	4976908	4418356	558552
Citrobacter	freundii strain CAV1741, complete genome	GCF_001022275.1_ASM102227v1_genomic	0.038	NZ_CP011657.1	20748	4577	57	84	25	0	4363587	58401	6505	36896	0	5029496	4465389	564107
Citrobacter	freundii strain P10159, complete genome	GCF_001281005.1_ASM128100v1_genomic	0.032	NZ_CP012554.1	20757	4586	116	69	24	1	4320131	125635	5367	36761	363	5080321	4488257	592064
Citrobacter	koseri ATCC BAA-895, complete genome	GCF_000018045.1_ASM1804v1_genomic	0.029	NC_009792.1	20757	4200	50	83	22	0	4144129	39071	6442	32287	0	4720462	4221929	498533
Citrobacter	rodentium ICC168, complete genome	GCF_000027085.1_ASM2708v1_genomic	0.076	NC_013716.1	20754	4681	187	84	22	0	4468540	188470	6510	32773	0	5346659	4696293	650366
Citrobacter	sp. FDAARGOS 156, complete genome	GCF_001559235.1_ASM155923v1_genomic	0.027	NZ_CP014030.1	20745	4204	98	83	25	1	4050322	115632	6431	36908	363	4727434	4209656	517778
Clostridium	aceticum strain DSM 1496, complete genome	GCF_001042715.1_ASM104271v1_genomic	0.039	NZ_CP009687.1	21699	3697	49	74	18	0	3489879	41426	5731	28005	0	4201318	3565041	636277
Clostridium	acetobutylicum ATCC 824 chromosome, complete genome	GCF_000008765.1_ASM876v1_genomic	0.026	NC_003030.1	20736	3500	24	73	33	0	3355099	24192	5379	49842	0	3940880	3434512	506368
Clostridium	acetobutylicum DSM 1731, complete genome	GCF_000218855.1_ASM21885v1_genomic	0.025	NC_015687.1	20736	3708	9	73	33	0	3403739	9167	5578	49906	0	3942462	3468390	474072
Clostridium	acetobutylicum EA 2018, complete genome	GCF_000191905.1_ASM19190v1_genomic	0.025	NC_017295.1	20736	3701	17	75	33	0	3388854	22472	5742	49936	0	3940230	3467004	473226
Clostridium	acidurici 9a, complete genome	GCF_000299355.1_ASM29935v1_genomic	0.025	NC_018664.1	20541	2773	84	81	20	0	2488543	74546	6283	27773	0	3105335	2597145	508190
Clostridium	autoethanogenum DSM 10061, complete genome	GCF_000484505.1_ASM48450v1_genomic	0.046	NC_022592.1	20868	3736	147	67	27	0	3493436	162488	5169	40705	0	4352205	3701798	650407
Clostridium	autoethanogenum DSM 10061, complete genome	GCF_001484725.1_ASM148472v1_genomic	0.046	NZ_CP012395.1	20868	3819	44	67	27	0	3627321	32457	5169	40706	0	4352446	3705653	646793
Clostridium	baratii str. Sullivan, complete genome	GCF_000789395.1_ASM78939v1_genomic	0.021	NZ_CP006905.1	20802	2866	18	78	31	0	2704772	15511	5976	45602	0	3153266	2771861	381405
Clostridium	beijerinckii ATCC 35702, complete genome	GCF_000767745.1_ASM76774v1_genomic	0.049	NZ_CP006777.1	20823	5007	68	94	43	0	4727677	56304	7240	63745	0	5999050	4854966	1144084
Clostridium	beijerinckii NCIMB 8052, complete genome	GCF_000016965.1_ASM1696v1_genomic	0.049	NC_009617.1	20823	5009	67	94	43	0	4731854	53882	7240	63745	0	6000632	4856721	1143911
Clostridium	beijerinckii strain NCIMB 14988, complete genome	GCF_000833105.2_ASM83310v2_genomic	0.057	NZ_CP010086.2	20823	5411	96	93	49	1	5104918	65231	7166	72848	357	6485394	5250520	1234874
Clostridium	bornimense replicon M2/40 rep1, complete genome, type strain M2/40T	GCF_000577895.1_M2_40_genomic	0.044	NZ_HG917868.1	20817	2553	25	56	25	1	2490733	27427	4323	36453	350	2917864	2559286	358578
Clostridium	botulinum 202F, complete genome	GCF_000789355.1_ASM78935v1_genomic	0.039	NZ_CP006903.1	20805	3384	88	70	31	0	3096217	79065	5384	45584	0	3874462	3226250	648212
Clostridium	botulinum A str. ATCC 19397, complete genome	GCF_000017025.1_ASM1702v1_genomic	0.032	NC_009697.1	20841	3547	34	81	24	0	3136179	22387	6240	36316	0	3863450	3201122	662328
Clostridium	botulinum A str. ATCC 3502 chromosome, complete genome	GCF_000063585.1_ASM6358v1_genomic	0.031	NC_009495.1	20841	3504	81	80	27	0	3143997	38019	6157	40950	0	3886916	3229123	657793
Clostridium	botulinum A str. Hall chromosome, complete genome	GCF_000017045.1_ASM1704v1_genomic	0.03	NC_009698.1	20841	3324	55	81	24	0	3016816	48622	6240	36143	0	3760560	3107821	652739
Clostridium	botulinum A2 str. Kyoto, complete genome	GCF_000022765.1_ASM2276v1_genomic	0.047	NC_012563.1	20841	3737	90	81	27	0	3336722	53857	6240	40859	0	4155278	3437678	717600
Clostridium	botulinum A3 str. Loch Maree, complete genome	GCF_000019545.1_ASM1954v1_genomic	0.032	NC_010520.1	20841	3535	73	81	27	0	3208413	36267	6240	40851	0	3992906	3291771	701135
Clostridium	botulinum B str. Eklund 17B, complete genome	GCF_000020165.1_ASM2016v1_genomic	0.03	NC_010674.1	20805	3294	41	77	34	0	3086344	25569	5931	50123	0	3800327	3167967	632360
Clostridium	botulinum B str. Eklund 17B(NRP), complete chromosome sequence	GCF_000307125.1_ASM30712v1_genomic	0.025	NC_018648.1	20805	3286	54	80	25	1	3067008	47499	6155	36484	331	3781509	3157477	624032
Clostridium	botulinum B1 str. Okra, complete genome	GCF_000019305.1_ASM1930v1_genomic	0.032	NC_010516.1	20841	3581	53	82	27	0	3182294	26440	6315	40851	0	3958233	3255900	702333
Clostridium	botulinum Ba4 str. 657, complete genome	GCF_000020345.1_ASM2034v1_genomic	0.038	NC_012658.1	20841	3657	71	82	27	0	3198529	43986	6326	40861	0	3977794	3289702	688092
Clostridium	botulinum BKT015925, complete genome	GCF_000204565.1_ASM20456v1_genomic	0.139	NC_015425.1	20721	2431	25	85	30	0	2356663	34527	6531	45383	0	2773157	2443104	330053
Clostridium	botulinum CDC 1436, complete genome	GCF_000817935.1_ASM81793v1_genomic	0.08	NZ_CP006908.1	20841	3777	100	70	24	0	3252565	84871	5408	36319	0	4089683	3379163	710520
Clostridium	botulinum DNA, complete genome, strain: 111	GCF_000829015.1_ASM82901v1_genomic	0.033	NZ_AP014696.1	20841	3494	64	83	30	0	3120245	42517	6389	45242	0	3901300	3214393	686907
Clostridium	botulinum E3 str. Alaska E43, complete genome	GCF_000020285.1_ASM2028v1_genomic	0.026	NC_010723.1	20808	3122	30	79	34	0	2987169	23943	6079	50121	0	3659644	3067312	592332
Clostridium	botulinum F str. 230613, complete genome	GCF_000092345.1_ASM9234v1_genomic	0.03	NC_017297.1	20841	3320	343	71	27	0	2851358	391772	5476	40856	0	3993083	3289462	703621
Clostridium	botulinum F str. Langeland, complete genome	GCF_000017065.1_ASM1706v1_genomic	0.031	NC_009699.1	20841	3599	52	81	27	0	3219134	28093	6240	40853	0	3995387	3294320	701067
Clostridium	botulinum H04402 065, complete genome sequence	GCF_000253195.1_ASM25319v1_genomic	0.037	NC_017299.1	20841	3384	209	72	27	1	2994580	194972	5559	40853	332	3919740	3236296	683444
Clostridium	botulinum strain NCTC 8266, complete genome	GCF_000827935.1_ASM82793v1_genomic	0.025	NZ_CP010520.1	20808	3062	31	79	34	0	2944929	26521	6079	50121	0	3611897	3027650	584247
Clostridium	botulinum strain NCTC 8550, complete genome	GCF_000827955.1_ASM82795v1_genomic	0.025	NZ_CP010521.1	20808	3061	31	79	34	0	2944729	26521	6079	50121	0	3611898	3027450	584448
Clostridium	butyricum strain JKY6D1 chromosome 1, complete sequence	GCF_001465175.1_ASM146517v1_genomic	0.053	NZ_CP013352.1	20814	3237	44	87	27	0	3153460	43867	6701	40979	0	3819894	3245007	574887
Clostridium	butyricum strain KNU-L09 chromosome 1, complete sequence	GCF_001456065.2_ASM145606v2_genomic	0.06	NZ_CP013252.1	20814	3208	57	87	33	0	3127827	64282	6701	50087	0	3824894	3248897	575997
Clostridium	butyricum strain TOA chromosome 1, complete sequence	GCF_001646605.1_ASM164660v1_genomic	0.047	NZ_CP014704.1	20814	3222	39	64	24	1	3145166	42383	4920	36484	355	3794139	3229308	564831
Clostridium	carboxidivorans P7, complete genome	GCF_001038625.1_ASM103862v1_genomic	0.044	NZ_CP011803.1	20865	4995	58	71	33	0	4760759	63075	5472	49882	0	5732880	4879188	853692
Clostridium	cellulolyticum H10, complete genome	GCF_000022065.1_ASM2206v1_genomic	0.066	NC_011898.1	20637	3345	71	63	24	0	3489732	61830	4851	38091	0	4068724	3594504	474220
Clostridium	cellulovorans 743B, complete genome	GCF_000145275.1_ASM14527v1_genomic	0.046	NC_014393.1	20793	4224	44	80	28	0	4341153	35543	6133	41036	0	5262222	4423865	838357
Clostridium	clariflavum DSM 19732, complete genome	GCF_000237085.1_ASM23708v1_genomic	0.117	NC_016627.1	21531	3907	152	60	18	0	3880890	149081	4623	30084	0	4897678	4064678	833000
Clostridium	kluyveri DSM 555, complete genome	GCF_000016505.1_ASM1650v1_genomic	0.064	NC_009706.1	20871	3705	31	60	20	0	3299270	24592	4642	31602	0	3964618	3360106	604512
Clostridium	kluyveri NBRC 12016 DNA, complete genome	GCF_000010265.1_ASM1026v1_genomic	0.04	NC_011837.1	20871	3611	31	60	20	0	3246654	22502	4642	31603	0	3896121	3305401	590720
Clostridium	lentocellum DSM 5427, complete genome	GCF_000178835.2_ASM17883v2_genomic	0.052	NC_015275.1	20400	4067	62	105	36	0	3944886	56099	7796	53276	0	4714237	4062057	652180
Clostridium	ljungdahlii DSM 13528, complete genome	GCF_000143685.1_ASM14368v1_genomic	0.052	NC_014328.1	20871	4074	55	70	27	0	3851930	44460	5394	40708	0	4630065	3942492	687573
Clostridium	novyi NT, complete genome	GCF_000014125.1_ASM1412v1_genomic	0.045	NC_008593.1	20724	2233	31	81	30	0	2176234	28148	6203	45469	0	2547720	2256054	291666
Clostridium	pasteurianum BC1, complete genome	GCF_000389635.1_ASM38963v1_genomic	0.086	NC_021182.1	20742	4410	114	74	27	0	3888656	91237	5688	40807	0	4990707	4026388	964319
Clostridium	pasteurianum DSM 525 = ATCC 6013, complete genome	GCF_000807175.1_ASM80717v1_genomic	0.063	NZ_CP009267.1	20739	3780	77	81	30	0	3492400	72008	6211	45284	0	4351893	3615903	735990
Clostridium	pasteurianum DSM 525 = ATCC 6013, complete genome	GCF_000807255.1_ASM80725v1_genomic	0.063	NZ_CP009268.1	20739	3780	77	81	30	0	3492400	72008	6211	45284	0	4352101	3615903	736198
Clostridium	pasteurianum NRRL B-598, complete genome	GCF_000506785.2_ASM50678v2_genomic	0.063	NZ_CP011966.1	20823	5060	146	94	49	0	4785616	148542	7240	72830	0	6186879	5014228	1172651
Clostridium	perfringens ATCC 13124, complete genome	GCF_000013285.1_ASM1328v1_genomic	0.026	NC_008261.1	20817	2779	32	92	24	0	2686724	31876	7088	36369	0	3256683	2762057	494626
Clostridium	perfringens str. 13 DNA, complete genome	GCF_000009685.1_ASM968v1_genomic	0.03	NC_003366.1	20817	2531	61	95	30	0	2465458	58501	7322	45443	0	3031430	2576724	454706
Clostridium	perfringens strain FORC 003, complete genome	GCF_001304735.1_ASM130473v1_genomic	0.039	NZ_CP009557.1	20817	2837	29	96	30	1	2753078	21171	7411	45463	360	3338532	2827483	511049
Clostridium	perfringens strain JP55, complete genome	GCF_001579765.1_ASM157976v1_genomic	0.051	NZ_CP010993.1	20817	2839	67	94	30	1	2689838	86068	7229	45462	360	3347300	2828957	518343
Clostridium	perfringens strain JP838, complete genome	GCF_001579785.1_ASM157978v1_genomic	0.038	NZ_CP010994.1	20817	3038	35	92	30	1	2897377	32747	7085	45466	360	3530414	2983035	547379
Clostridium	saccharobutylicum DSM 13864, complete genome	GCF_000473995.1_ASM47399v1_genomic	0.064	NC_022571.1	20802	4127	113	85	37	0	3914217	89442	6571	54672	0	5107814	4064902	1042912
Clostridium	saccharolyticum WM1, complete genome	GCF_000144625.1_ASM14462v1_genomic	0.024	NC_014376.1	20658	4135	81	68	18	0	4022593	72698	5079	27294	0	4662871	4127664	535207
Clostridium	saccharoperbutylacetonicum N1-4(HMT), complete genome	GCF_000340885.1_ASM34088v1_genomic	0.047	NC_020291.1	20808	5530	29	70	35	0	5352766	26577	5393	50285	0	6530257	5435021	1095236
Clostridium	scatologenes strain ATCC 25775, complete genome	GCF_000968375.1_ASM96837v1_genomic	0.034	NZ_CP009933.1	20859	4966	118	63	27	0	4723464	117183	4873	40816	0	5749410	4886336	863074
Clostridium	sp. BNL1100, complete genome	GCF_000244875.1_ASM24487v1_genomic	0.03	NC_016791.1	20823	3844	45	61	24	0	4021095	42996	4705	37817	0	4613747	4106613	507134
Clostridium	sp. SY8519 DNA, complete genome	GCF_000270305.1_ASM27030v1_genomic	0.032	NC_015737.1	20640	2486	65	53	12	0	2431957	56940	3956	18214	0	2835737	2511067	324670
Clostridium	sporogenes strain DSM 795, complete genome	GCF_001020205.1_ASM102020v1_genomic	0.035	NZ_CP011663.1	20850	3642	85	81	27	0	3332163	57047	6240	40847	0	4142990	3436297	706693
Clostridium	sporogenes strain NCIMB 10696, complete genome	GCF_000973705.1_ASM97370v1_genomic	0.035	NZ_CP009225.1	20850	3642	84	81	27	0	3331008	58443	6240	40847	0	4141984	3436538	705446
Clostridium	stercorarium subsp. stercorarium DSM 8532, complete genome	GCF_000331995.1_ASM33199v1_genomic	0.027	NC_020134.1	19830	2533	24	48	9	0	2579310	24508	3720	13722	0	2974379	2621260	353119
Clostridium	stercorarium subsp. stercorarium DSM 8532, complete genome	GCF_000349885.2_ASM34988v2_genomic	0.026	NC_020887.2	19830	2522	26	48	9	1	2572748	27013	3720	13721	361	2970010	2617563	352447
Clostridium	sticklandii str. DSM 519 chromosome, complete genome	GCF_000196455.1_ASM19645v1_genomic	0.018	NC_014614.1	20907	2473	33	59	18	0	2400212	24611	4570	27717	0	2715461	2457110	258351
Clostridium	tetani 12124569 main chromosome, complete genome	GCF_000967115.2_CT1_genomic	0.028	NC_022777.1	20511	2540	114	52	14	0	2324412	125228	4040	20980	0	2807481	2474660	332821
Clostridium	tetani E88, complete genome	GCF_000007625.1_ASM762v1_genomic	0.034	NC_004557.1	20517	2616	29	54	18	0	2427497	22712	4189	27199	0	2799251	2481597	317654
Clostridium	tyrobutyricum strain KCTC 5387, complete genome	GCF_001642655.1_ASM164265v1_genomic	0.069	NZ_CP014170.1	20838	2874	41	63	19	1	2625990	37191	4865	27294	362	3071606	2695702	375904
Corynebacterium	argentoratense DSM 44202, complete genome	GCF_000590555.1_ASM59055v1_genomic	0.014	NC_022198.1	20121	1770	55	50	12	0	1750144	53676	3773	18984	0	2031902	1826577	205325
Corynebacterium	atypicum strain R2070, complete genome	GCF_000732945.1_ASM73294v1_genomic	0.052	NZ_CP008944.1	19920	1833	161	52	12	0	1796659	214259	3955	19048	0	2311380	2033921	277459
Corynebacterium	aurimucosum ATCC 700975, complete genome	GCF_000022905.1_ASM2290v1_genomic	0.044	NC_012590.1	20091	2530	23	54	10	1	2453408	20343	4130	14325	379	2790189	2492585	297604
Corynebacterium	callunae DSM 20147, complete genome	GCF_000344785.1_ASM34478v1_genomic	0.03	NC_020506.1	20115	2481	57	60	21	0	2416521	58494	4552	33117	0	2839551	2512684	326867
Corynebacterium	camporealensis strain DSM 44610, complete genome	GCF_000980815.1_ASM98081v1_genomic	0.021	NZ_CP011311.1	20073	2167	51	50	12	0	2151903	48839	3818	18904	0	2451810	2223464	228346
Corynebacterium	casei LMG S-19264, complete genome	GCF_000550785.1_ASM55078v1_genomic	0.049	NZ_CP004350.1	20070	2685	79	51	12	0	2635449	72106	3905	18873	0	3113488	2730333	383155
Corynebacterium	deserti GIMN1.010, complete genome	GCF_001277995.1_ASM127799v1_genomic	0.029	NZ_CP009220.1	20085	2572	73	59	18	0	2500232	60803	4474	28404	0	2972149	2593913	378236
Corynebacterium	diphtheriae 241, complete genome	GCF_000241895.1_ASM24189v1_genomic	0.038	NC_016782.1	19602	2150	35	49	15	0	2099150	37382	3733	23670	0	2426551	2163935	262616
Corynebacterium	diphtheriae 31A, complete genome	GCF_000241875.1_ASM24187v1_genomic	0.052	NC_016799.1	20808	2256	60	49	15	0	2167578	59398	3727	23650	0	2535346	2254353	280993
Corynebacterium	diphtheriae BH8, complete genome	GCF_000241935.1_ASM24193v1_genomic	0.047	NC_016800.1	19620	2221	68	52	15	0	2130680	48240	3943	23640	0	2485519	2206503	279016
Corynebacterium	diphtheriae C7 (beta), complete genome	GCF_000255175.1_ASM25517v1_genomic	0.034	NC_016801.1	20808	2228	57	54	15	0	2146415	52612	4092	23635	0	2499189	2226754	272435
Corynebacterium	diphtheriae CDCE 8392, complete genome	GCF_000255215.1_ASM25521v1_genomic	0.03	NC_016785.1	19620	2133	67	52	15	0	2087683	60420	3946	23661	0	2433326	2175710	257616
Corynebacterium	diphtheriae genome assembly NCTC11397, chromosome : 1	GCF_001457455.1_NCTC11397_genomic	0.035	NZ_LN831026.1	20808	2189	55	54	15	1	2118727	48725	4089	23635	384	2463666	2195560	268106
Corynebacterium	diphtheriae HC01, complete genome	GCF_000255235.1_ASM25523v1_genomic	0.038	NC_016786.1	19602	2160	25	52	15	0	2109181	28636	3949	23670	0	2427149	2165436	261713
Corynebacterium	diphtheriae HC02, complete genome	GCF_000255155.1_ASM25515v1_genomic	0.04	NC_016802.1	19620	2177	38	52	15	0	2136326	36426	3937	23655	0	2468612	2200344	268268
Corynebacterium	diphtheriae HC03, complete genome	GCF_000242775.1_ASM24277v1_genomic	0.038	NC_016787.1	19620	2184	29	49	15	0	2157267	25968	3733	23635	0	2478364	2210603	267761
Corynebacterium	diphtheriae HC04, complete genome	GCF_000255195.1_ASM25519v1_genomic	0.071	NC_016788.1	19620	2187	44	49	15	0	2154753	37119	3730	23644	0	2484332	2219246	265086
Corynebacterium	diphtheriae INCA 402, complete genome	GCF_000241915.1_ASM24191v1_genomic	0.032	NC_016783.1	20790	2161	50	49	16	0	2116815	44712	3730	23771	0	2449071	2189028	260043
Corynebacterium	diphtheriae PW8, complete genome	GCF_000255275.1_ASM25527v1_genomic	0.07	NC_016789.1	20790	2198	90	50	15	0	2129417	92615	3795	23695	0	2530683	2249522	281161
Corynebacterium	diphtheriae VA01, complete genome	GCF_000255255.1_ASM25525v1_genomic	0.031	NC_016790.1	19620	2098	35	49	15	0	2077556	37139	3727	23658	0	2395441	2142080	253361
Corynebacterium	doosanense CAU 212 = DSM 45436, complete genome	GCF_000767055.1_ASM76705v1_genomic	0.035	NZ_CP006764.1	19473	2480	46	53	12	0	2344177	48020	4015	18967	0	2671798	2415179	256619
Corynebacterium	efficiens YS-314 DNA, complete genome	GCF_000011305.1_ASM1130v1_genomic	0.055	NC_004369.1	20142	2737	25	56	15	0	2736648	18228	4226	23613	0	3147090	2782715	364375
Corynebacterium	epidermidicanis strain DSM 45586, complete genome	GCF_001021025.1_ASM102102v1_genomic	0.027	NZ_CP011541.1	20130	2335	52	52	12	1	2304564	47326	3903	18920	376	2692072	2375089	316983
Corynebacterium	falsenii DSM 44353 strain BL 8171, complete genome	GCF_000525655.1_ASM52565v1_genomic	0.054	NZ_CP007156.1	19491	2147	105	50	9	0	2222753	109462	3765	14187	0	2677607	2350167	327440
Corynebacterium	glutamicum ATCC 13032 chromosome, complete genome	GCF_000011325.1_ASM1132v1_genomic	0.033	NC_003450.3	20118	2952	18	60	18	0	2841668	19215	4546	28364	0	3309401	2893793	415608
Corynebacterium	glutamicum K051 complete genome, strain ATCC 13032, sub-strain K051	GCF_000382905.1_ASM38290v1_genomic	0.033	NC_020519.1	20118	3004	21	60	18	0	2851442	14039	4546	28421	0	3309400	2898448	410952
Corynebacterium	glutamicum MB001, complete genome	GCF_000445015.1_ASM44501v1_genomic	0.029	NC_022040.1	20118	2784	20	59	18	0	2680039	13802	4475	28422	0	3079253	2726738	352515
Corynebacterium	glutamicum R DNA, complete genome	GCF_000010225.1_ASM1022v1_genomic	0.018	NC_009342.1	20115	2933	73	57	18	1	2833575	53490	4333	28395	376	3314179	2920169	394010
Corynebacterium	glutamicum SCgG1, complete genome	GCF_000404145.1_ASM40414v1_genomic	0.024	NC_021351.1	20115	2971	45	59	18	0	2883745	31492	4469	28394	0	3350620	2948100	402520
Corynebacterium	glutamicum SCgG2, complete genome	GCF_000404185.1_ASM40418v1_genomic	0.024	NC_021352.1	20115	2969	46	59	18	0	2881626	33086	4469	28394	0	3350619	2947575	403044
Corynebacterium	glutamicum strain AR1, complete genome	GCF_000742735.1_ASM74273v1_genomic	0.028	NZ_CP007724.1	20118	2775	93	57	18	0	2651284	76695	4332	28417	0	3145677	2760728	384949
Corynebacterium	glutamicum strain ATCC 21831, complete genome	GCF_000742715.1_ASM74271v1_genomic	0.03	NZ_CP007722.1	20118	2796	94	60	18	0	2684484	66955	4548	28412	0	3176076	2784399	391677
Corynebacterium	glutamicum strain B253, complete genome	GCF_000828015.1_ASM82801v1_genomic	0.033	NZ_CP010451.1	20118	2779	110	60	18	0	2701685	76886	4552	28420	0	3207539	2811543	395996
Corynebacterium	glutamicum strain CP, complete genome	GCF_001447865.1_ASM144786v1_genomic	0.061	NZ_CP012194.1	20118	2903	129	60	18	1	2790400	108786	4553	28425	376	3342897	2932540	410357
Corynebacterium	glutamicum strain USDA-ARS-USMARC-56828, complete genome	GCF_001518935.2_ASM151893v2_genomic	0.021	NZ_CP013991.1	20118	2858	80	60	18	1	2784299	52505	4543	28397	376	3245395	2870120	375275
Corynebacterium	glutamicum strain YI, complete genome	GCF_001643035.1_ASM164303v1_genomic	0.04	NZ_CP014984.1	20118	2992	127	64	15	1	2803540	107539	4844	23715	376	3342103	2940014	402089
Corynebacterium	glyciniphilum AJ 3170, complete genome	GCF_000626675.1_ASM62667v1_genomic	0.017	NZ_CP006842.1	19599	3098	85	51	12	0	3057513	92800	3862	18888	0	3509786	3173063	336723
Corynebacterium	halotolerans YIM 70093 = DSM 44683, complete genome	GCF_000341345.1_ASM34134v1_genomic	0.02	NC_020302.1	20013	2714	69	53	12	0	2647259	74073	4028	18936	0	3135752	2744296	391456
Corynebacterium	humireducens NBRC 106098 = DSM 45392, complete genome	GCF_000819445.1_ASM81944v1_genomic	0.037	NZ_CP005286.1	19584	2479	46	54	12	0	2372195	45379	4067	18908	0	2681312	2440549	240763
Corynebacterium	imitans strain DSM 44264, complete genome	GCF_000739455.1_ASM73945v1_genomic	0.024	NZ_CP009211.1	19503	2268	46	54	12	0	2248531	42176	4109	18916	0	2565321	2313732	251589
Corynebacterium	jeikeium K411 complete genome	GCF_000006605.1_ASM660v1_genomic	0.063	NC_007164.1	19485	2063	22	50	9	0	2168903	16742	3787	14190	0	2462499	2203622	258877
Corynebacterium	kroppenstedtii DSM 44385, complete genome	GCF_000023145.1_ASM2314v1_genomic	0.008	NC_012704.1	19305	1936	77	46	9	0	2010326	83094	3508	14226	0	2446804	2111154	335650
Corynebacterium	kutscheri strain DSM 20755, complete genome	GCF_000980835.1_ASM98083v1_genomic	0.02	NZ_CP011312.1	20160	1962	70	50	12	0	1930891	82207	3779	18976	0	2354065	2035853	318212
Corynebacterium	lactis RW2-5, complete genome	GCF_001274895.1_ASM127489v1_genomic	0.023	NZ_CP006841.1	19878	2296	67	53	9	0	2328951	75191	4009	14197	0	2769745	2422348	347397
Corynebacterium	marinum DSM 44953, complete genome	GCF_000835165.1_ASM83516v1_genomic	0.019	NZ_CP007790.1	19788	2339	50	53	12	0	2286161	46880	4008	18897	0	2607268	2355946	251322
Corynebacterium	maris DSM 45190, complete genome	GCF_000442645.1_ASM44264v1_genomic	0.011	NC_021915.1	20019	2467	61	55	12	0	2402010	65982	4195	18920	0	2787574	2491107	296467
Corynebacterium	mustelae strain DSM 45274, complete genome	GCF_001020985.1_ASM102098v1_genomic	0.044	NZ_CP011542.1	20109	2914	51	53	12	0	2900994	50760	3997	19043	0	3391554	2974794	416760
Corynebacterium	pseudotuberculosis 1/06-A, complete genome	GCF_000233735.1_ASM23373v1_genomic	0.011	NC_017308.1	19593	1847	141	49	12	0	1801024	196988	3714	18813	0	2279118	2020539	258579
Corynebacterium	pseudotuberculosis 1002, complete genome	GCF_000144935.1_ASM14493v2_genomic	0.011	NC_017300.1	19593	1984	47	48	12	0	1976747	68287	3648	18896	0	2335113	2067578	267535
Corynebacterium	pseudotuberculosis 258, complete genome	GCF_000263755.4_ASM26375v2_genomic	0.013	NC_017945.2	19593	2008	61	48	12	0	2002133	67956	3650	18879	0	2369817	2092618	277199
Corynebacterium	pseudotuberculosis 267, complete genome	GCF_000258385.1_ASM25838v1_genomic	0.011	NC_017462.1	19584	2003	28	49	12	0	2007406	41282	3723	18897	0	2337628	2071308	266320
Corynebacterium	pseudotuberculosis 3/99-5, complete genome	GCF_000241855.1_ASM24185v1_genomic	0.012	NC_016781.1	19593	1994	43	49	12	0	1978789	69176	3723	18897	0	2337938	2070585	267353
Corynebacterium	pseudotuberculosis 316, complete genome	GCF_000248375.1_ASM24837v1_genomic	0.012	NC_016932.1	19593	1908	97	49	12	0	1911399	110946	3712	18879	0	2310415	2044936	265479
Corynebacterium	pseudotuberculosis 42/02-A, complete genome	GCF_000227175.1_ASM22717v1_genomic	0.011	NC_017306.1	19593	1993	43	49	12	0	1983236	64386	3723	18897	0	2337606	2070242	267364
Corynebacterium	pseudotuberculosis C231, complete genome	GCF_000144675.1_ASM14467v1_genomic	0.011	NC_017301.1	19593	1970	52	48	12	0	1965733	71559	3651	18896	0	2328208	2059839	268369
Corynebacterium	pseudotuberculosis CIP 52.97, complete genome	GCF_000227605.1_ASM22760v1_genomic	0.021	NC_017307.1	19593	1917	108	47	12	0	1898151	129619	3562	18893	0	2320595	2050225	270370
Corynebacterium	pseudotuberculosis Cp162, complete genome	GCF_000265545.1_ASM26554v1_genomic	0.012	NC_018019.1	19572	1878	108	49	12	0	1872522	135887	3715	18879	0	2293464	2031003	262461
Corynebacterium	pseudotuberculosis FRC41, complete genome	GCF_000143705.1_ASM14370v1_genomic	0.011	NC_014329.1	19593	1997	40	49	12	0	1987900	60251	3723	18897	0	2337913	2070771	267142
Corynebacterium	pseudotuberculosis I19, complete genome	GCF_000152065.1_ASM15206v1_genomic	0.011	NC_017303.1	19593	1978	56	49	12	0	1976730	71693	3723	18897	0	2337730	2071043	266687
Corynebacterium	pseudotuberculosis P54B96, complete genome	GCF_000255935.1_ASM25593v1_genomic	0.011	NC_017031.1	19593	1936	97	49	12	0	1922541	124502	3723	18894	0	2337657	2069660	267997
Corynebacterium	pseudotuberculosis PAT10, complete genome	GCF_000221625.1_ASM22162v1_genomic	0.011	NC_017305.1	19593	1964	69	48	12	0	1955728	90004	3648	18897	0	2335323	2068277	267046
Corynebacterium	pseudotuberculosis strain 1002B, complete genome	GCF_001433475.1_ASM143347v1_genomic	0.011	NZ_CP012837.1	19593	1989	43	48	12	0	1987875	58689	3647	18891	0	2335107	2069102	266005
Corynebacterium	pseudotuberculosis strain 12C, complete genome	GCF_001017615.1_ASM101761v1_genomic	0.011	NZ_CP011474.1	19593	1979	55	48	12	0	1970212	78280	3652	18932	0	2337451	2071076	266375
Corynebacterium	pseudotuberculosis strain 226, complete genome	GCF_000972805.1_ASM97280v1_genomic	0.011	NZ_CP010889.1	19593	1934	97	49	12	0	1914782	132227	3723	18894	0	2337820	2069626	268194
Corynebacterium	pseudotuberculosis strain 262, complete genome	GCF_001047215.1_ASM104721v1_genomic	0.011	NZ_CP012022.1	19596	1924	80	48	12	0	1947378	88622	3647	18902	0	2325749	2058549	267200
Corynebacterium	pseudotuberculosis strain 29156, complete genome	GCF_001026945.1_ASM102694v1_genomic	0.012	NZ_CP010795.1	19593	1990	44	50	12	0	1987622	61053	3795	18895	0	2338645	2071365	267280
Corynebacterium	pseudotuberculosis strain 48252, complete genome	GCF_000730365.1_ASM73036v1_genomic	0.011	NZ_CP008922.1	19593	1974	57	49	12	0	1968668	78918	3723	18896	0	2338139	2070205	267934
Corynebacterium	pseudotuberculosis strain CS 10, complete genome	GCF_000730405.1_ASM73040v1_genomic	0.011	NZ_CP008923.1	19593	1979	57	49	12	0	1971846	77158	3723	18896	0	2338144	2071623	266521
Corynebacterium	pseudotuberculosis strain E19, complete genome	GCF_001186445.1_ASM118644v1_genomic	0.012	NZ_CP012136.1	19593	2017	53	48	12	0	2015210	56844	3645	18880	0	2367956	2094579	273377
Corynebacterium	pseudotuberculosis strain E55, complete genome	GCF_001653295.1_ASM165329v1_genomic	0.011	NZ_CP014341.1	19593	1962	68	49	12	1	1954900	91446	3718	18890	381	2335383	2069335	266048
Corynebacterium	pseudotuberculosis strain E56, complete genome	GCF_001481755.1_ASM148175v1_genomic	0.011	NZ_CP013699.1	19593	1964	68	49	12	0	1957702	89971	3723	18895	0	2335773	2070291	265482
Corynebacterium	pseudotuberculosis strain Ft 2193/67, complete genome	GCF_000730445.1_ASM73044v1_genomic	0.012	NZ_CP008924.1	19593	1987	49	49	12	0	1983496	65791	3723	18896	0	2338300	2071906	266394
Corynebacterium	pseudotuberculosis strain MB11, complete genome	GCF_001579825.1_ASM157982v1_genomic	0.01	NZ_CP013260.1	19593	1900	167	51	10	1	1864836	204507	3863	14287	381	2363423	2087874	275549
Corynebacterium	pseudotuberculosis strain MB14, complete genome	GCF_001579865.1_ASM157986v1_genomic	0.014	NZ_CP013261.1	19593	1935	135	51	12	1	1904796	168014	3863	18894	381	2370761	2095948	274813
Corynebacterium	pseudotuberculosis strain MB30, complete genome	GCF_001579885.1_ASM157988v1_genomic	0.01	NZ_CP013262.1	19593	1963	106	51	10	1	1940528	132641	3863	14287	381	2364377	2091700	272677
Corynebacterium	pseudotuberculosis strain MB66, complete genome	GCF_001579925.1_ASM157992v1_genomic	0.014	NZ_CP013263.1	19593	1934	138	51	12	1	1904662	169493	3863	18888	381	2372202	2097287	274915
Corynebacterium	pseudotuberculosis strain MEX25, complete genome	GCF_001481675.1_ASM148167v1_genomic	0.011	NZ_CP013697.1	19593	1988	46	49	12	0	1984504	64014	3719	18892	0	2337529	2071129	266400
Corynebacterium	pseudotuberculosis strain MEX9, complete genome	GCF_001653315.1_ASM165331v1_genomic	0.011	NZ_CP014543.1	19593	1995	44	49	12	1	1988702	59646	3723	18895	381	2337578	2071347	266231
Corynebacterium	pseudotuberculosis strain N1, complete genome	GCF_001447295.1_ASM144729v1_genomic	0.011	NZ_CP013146.1	19593	1987	47	49	12	0	1983795	65373	3722	18894	0	2337845	2071784	266061
Corynebacterium	pseudotuberculosis strain PA01, complete genome	GCF_001456175.1_ASM145617v1_genomic	0.011	NZ_CP013327.1	19593	2003	29	49	12	0	2005534	43490	3723	18893	0	2337920	2071640	266280
Corynebacterium	pseudotuberculosis strain PA02, complete genome	GCF_001663495.1_ASM166349v1_genomic	0.011	NZ_CP015309.1	19593	2000	30	45	12	1	1995498	44949	3432	18892	381	2328435	2063152	265283
Corynebacterium	pseudotuberculosis strain PO222/4-1, complete genome	GCF_001481715.1_ASM148171v1_genomic	0.011	NZ_CP013698.1	19593	1993	42	49	12	0	1992158	55848	3722	18894	0	2337508	2070622	266886
Corynebacterium	pseudotuberculosis strain PO269-5, complete genome	GCF_001298505.1_ASM129850v1_genomic	0.011	NZ_CP012695.1	19593	2004	27	49	12	0	1999977	42290	3720	18891	0	2337124	2064878	272246
Corynebacterium	pseudotuberculosis strain VD57, complete genome	GCF_000814865.1_ASM81486v1_genomic	0.011	NZ_CP009927.1	19593	1983	49	49	12	0	1975335	72441	3722	18898	0	2337177	2070396	266781
Corynebacterium	resistens DSM 45100, complete genome	GCF_000177535.2_ASM17753v2_genomic	0.062	NC_015673.1	19473	2122	71	51	8	1	2193758	75499	3874	12698	377	2601311	2286206	315105
Corynebacterium	simulans strain PES1, complete genome	GCF_001586215.1_ASM158621v1_genomic	0.032	NZ_CP014634.1	20748	2439	53	52	12	1	2381538	47757	4005	18841	378	2737971	2452519	285452
Corynebacterium	simulans strain Wattiau, complete genome	GCF_001586235.1_ASM158623v1_genomic	0.028	NZ_CP014635.1	20082	2276	50	52	12	1	2249272	58361	4002	18856	378	2598702	2330869	267833
Corynebacterium	singulare strain IBS B52218, complete genome	GCF_000833575.1_ASM83357v1_genomic	0.027	NZ_CP010827.1	20094	2467	45	52	12	0	2455817	37870	3998	18900	0	2830519	2516585	313934
Corynebacterium	sp. ATCC 6931, complete genome	GCF_000755185.1_ASM75518v1_genomic	0.015	NZ_CP008913.1	19887	2047	28	53	15	0	2126966	27556	4019	23745	0	2471920	2182286	289634
Corynebacterium	terpenotabidum Y-11, complete genome	GCF_000418365.1_ASM41836v1_genomic	0.019	NC_021663.1	19266	2330	29	57	15	0	2410633	28669	4337	23638	0	2751233	2467277	283956
Corynebacterium	testudinoris strain DSM 44614, complete genome	GCF_001021045.1_ASM102104v1_genomic	0.027	NZ_CP011545.1	20082	2483	40	52	12	0	2407370	39368	3961	19028	0	2721226	2469727	251499
Corynebacterium	ulcerans 0102 DNA, complete genome	GCF_000306825.1_ASM30682v1_genomic	0.012	NC_018101.1	19668	2247	25	51	12	1	2231708	28826	3878	18932	381	2579188	2283725	295463
Corynebacterium	ulcerans 809, complete genome	GCF_000215645.1_ASM21564v1_genomic	0.011	NC_017317.1	19668	2165	11	52	12	0	2177468	9217	3947	18926	0	2502095	2209558	292537
Corynebacterium	ulcerans BR-AD22, complete genome	GCF_000215665.1_ASM21566v1_genomic	0.014	NC_015683.1	19668	2273	32	52	12	0	2248555	29327	3947	18932	0	2606374	2300761	305613
Corynebacterium	ulcerans FRC11, complete genome	GCF_000767685.1_ASM76768v1_genomic	0.011	NZ_CP009622.1	19611	2098	13	50	12	0	2128302	6463	3796	18918	0	2442826	2157479	285347
Corynebacterium	ulcerans FRC58, complete genome	GCF_000499805.2_ASM49980v2_genomic	0.012	NZ_CP011913.1	19668	2209	24	49	12	0	2199680	19918	3723	18927	0	2542597	2242248	300349
Corynebacterium	ulcerans strain 05146, complete genome	GCF_000769635.1_ASM76963v1_genomic	0.011	NZ_CP009716.1	19668	2119	22	48	12	0	2131188	16603	3658	18924	0	2466435	2170373	296062
Corynebacterium	ulcerans strain 131001, complete genome	GCF_001281445.1_ASM128144v1_genomic	0.011	NZ_CP010818.1	19620	2131	26	51	12	0	2142687	21842	3871	18928	0	2483321	2187328	295993
Corynebacterium	ulcerans strain 131002, complete genome	GCF_000968945.1_ASM96894v1_genomic	0.011	NZ_CP011095.1	19611	2091	18	49	12	0	2113747	15393	3727	18926	0	2434569	2151793	282776
Corynebacterium	ulcerans strain 210931, complete genome	GCF_000767645.1_ASM76764v1_genomic	0.013	NZ_CP009583.1	19668	2182	19	51	12	0	2164656	18305	3871	18930	0	2503722	2205762	297960
Corynebacterium	ulcerans strain 210932, complete genome	GCF_000767415.1_ASM76741v1_genomic	0.011	NZ_CP009500.1	19620	2134	23	51	12	0	2142174	24129	3869	18938	0	2484335	2189110	295225
Corynebacterium	urealyticum DSM 7109 complete genome	GCF_000069945.1_ASM6994v1_genomic	0.04	NC_010545.1	19587	1938	17	51	9	0	2053702	17622	3841	14237	0	2369219	2089402	279817
Corynebacterium	urealyticum DSM 7111, complete genome	GCF_000338095.1_ASM33809v1_genomic	0.03	NC_020230.1	19590	1878	35	54	9	0	1982329	39952	4063	14238	0	2316065	2040582	275483
Corynebacterium	ureicelerivorans strain IMMIB RIV-2301, complete genome	GCF_000747315.1_ASM74731v1_genomic	0.081	NZ_CP009215.1	20061	2122	38	51	11	1	2006489	33704	3870	17404	393	2279990	2061860	218130
Corynebacterium	uterequi strain DSM 45634, complete genome	GCF_001021065.1_ASM102106v1_genomic	0.034	NZ_CP011546.1	19482	2081	36	53	15	0	2086418	46758	4027	23600	0	2419437	2160803	258634
Corynebacterium	variabile DSM 44702, complete genome	GCF_000179395.2_ASM17939v2_genomic	0.062	NC_015859.1	19398	2948	122	59	18	0	2887095	136270	4474	28302	0	3433007	3056141	376866
Corynebacterium	vitaeruminis DSM 20294, complete genome	GCF_000550805.1_ASM55080v1_genomic	0.029	NZ_CP004353.1	20130	2478	67	52	15	0	2453731	70029	3955	23709	0	2931780	2551424	380356
Flavobacterium	branchiophilum FL-15, complete genome	GCF_000253275.1_ASM25327v1_genomic	0.073	NC_016001.1	20433	3028	36	43	9	0	3009896	39410	3312	13511	0	3559884	3066129	493755
Flavobacterium	columnare ATCC 49512, complete genome	GCF_000240075.2_ASM24007v2_genomic	0.071	NC_016510.2	20184	2632	50	74	15	0	2693246	35775	5675	22515	0	3162432	2757211	405221
Flavobacterium	columnare Pf1, complete genome	GCF_001677395.1_ASM167739v1_genomic	0.085	NZ_CP016277.1	20184	2624	48	81	19	1	2686411	42943	6191	29895	397	3171081	2765837	405244
Flavobacterium	columnare strain 94-081, complete genome	GCF_001534645.1_ASM153464v1_genomic	0.094	NZ_CP013992.1	20202	2779	29	74	12	1	2810345	22886	5677	18006	397	3321600	2857311	464289
Flavobacterium	columnare strain C#2, complete genome	GCF_001641185.1_ASM164118v1_genomic	0.106	NZ_CP015107.1	20202	2691	52	93	40	1	2759466	60555	7123	58497	397	3329120	2886038	443082
Flavobacterium	indicum GPTSA100-9 complete genome	GCF_000455605.1_GPTSA100-9_genomic	0.043	NC_017025.1	20163	2671	24	61	12	0	2696861	19779	4787	18054	0	2993089	2739481	253608
Flavobacterium	johnsoniae UW101, complete genome	GCF_000016645.1_ASM1664v1_genomic	0.026	NC_009441.1	20190	5097	39	60	18	0	5314264	37691	4583	27108	0	6096872	5383646	713226
Flavobacterium	psychrophilum FPG101, complete genome	GCF_000754365.1_ASM75436v1_genomic	0.058	NZ_CP007206.1	19923	2424	24	49	18	0	2431701	21033	3763	27104	0	2835130	2483601	351529
Flavobacterium	psychrophilum FPG3, complete genome	GCF_000754405.1_ASM75440v1_genomic	0.055	NZ_CP007207.1	19923	2310	28	49	18	0	2329137	25536	3763	27104	0	2715909	2385540	330369
Flavobacterium	psychrophilum JIP02/86 complete genome	GCF_000064305.2_ASM6430v2_genomic	0.06	NC_009613.3	19923	2446	43	49	18	0	2445506	25832	3766	26928	0	2860382	2502032	358350
Flavobacterium	psychrophilum strain 950106-1/1, complete genome	GCF_000767095.1_ASM76709v1_genomic	0.013	NZ_CP008902.1	19923	2396	21	38	3	0	2383272	23597	2930	4517	0	2736292	2414316	321976
Flavobacterium	psychrophilum strain CSF259-93, complete genome	GCF_000739395.1_ASM73939v1_genomic	0.072	NZ_CP007627.1	19923	2467	34	49	18	0	2461470	38612	3766	27102	0	2900735	2530950	369785
Flavobacterium	psychrophilum strain V3-5, complete genome	GCF_000831225.1_ASM83122v1_genomic	0.012	NZ_CP008878.1	19923	2350	19	39	3	0	2353693	16707	3006	4517	0	2698020	2377923	320097
Flavobacterium	psychrophilum strain V4-24, complete genome	GCF_000831185.1_ASM83118v1_genomic	0.012	NZ_CP008881.1	19923	2333	21	38	3	0	2338995	19313	2930	4517	0	2684585	2365755	318830
Flavobacterium	psychrophilum strain v4-33, complete genome	GCF_000831205.1_ASM83120v1_genomic	0.013	NZ_CP008883.1	19923	2348	21	39	3	0	2350737	19247	3006	4517	0	2699386	2377507	321879
Flavobacterium	psychrophilum strain Z2, complete genome	GCF_001431805.1_ASM143180v1_genomic	0.021	NZ_CP012586.1	20247	3553	23	48	9	0	3692480	20915	3689	13563	0	4142224	3730647	411577
Francisella	cf. novicida 3523, complete genome	GCF_000195555.1_ASM19555v1_genomic	0.022	NC_017449.1	20766	1798	23	38	10	0	1738367	17243	2946	13728	0	1945310	1772284	173026
Francisella	cf. novicida Fx1, complete genome	GCF_000195535.1_ASM19553v1_genomic	0.037	NC_017450.1	20778	1734	45	38	10	0	1694229	33569	2946	13728	0	1913619	1744472	169147
Francisella	guangzhouensis strain 08HL01032, complete genome	GCF_000815225.1_ASM81522v1_genomic	0.048	NZ_CP010427.1	20733	1480	16	38	10	0	1476664	12726	2947	13741	0	1658482	1506078	152404
Francisella	noatunensis subsp. orientalis FNO12, complete genome	GCF_001042525.1_ASM104252v1_genomic	0.013	NZ_CP011921.1	20787	1447	366	39	10	0	1332205	354733	3021	13706	0	1859720	1703665	156055
Francisella	noatunensis subsp. orientalis FNO24, complete genome	GCF_001042545.1_ASM104254v1_genomic	0.014	NZ_CP011922.1	20787	1448	367	39	10	0	1327170	361014	3015	13699	0	1862322	1704898	157424
Francisella	noatunensis subsp. orientalis LADL--07-285A, complete genome	GCF_000505725.1_ASM50572v1_genomic	0.013	NC_023029.1	20787	1425	391	39	11	0	1304879	380666	3022	13018	0	1858987	1701585	157402
Francisella	noatunensis subsp. orientalis str. Toba 04, complete genome	GCF_000262205.1_ASM26220v1_genomic	0.001	NC_017909.1	20796	1420	400	35	4	0	1287679	399323	2719	4645	0	1847202	1694366	152836
Francisella	noatunensis subsp. orientalis strain FNO01, complete genome	GCF_001190905.1_ASM119090v1_genomic	0.013	NZ_CP012153.1	20787	1451	363	39	10	0	1336566	351064	3018	13705	0	1859830	1704353	155477
Francisella	noatunensis subsp. orientalis strain FNO190, complete genome	GCF_001042565.1_ASM104256v1_genomic	0.013	NZ_CP011923.1	20787	1451	362	39	10	0	1336617	349332	3018	13704	0	1859595	1702671	156924
Francisella	persica ATCC VR-331, complete genome	GCF_001275365.1_ASM127536v1_genomic	0.009	NZ_CP012505.1	20763	1080	203	36	6	1	1025471	181497	2796	9092	417	1516676	1219273	297403
Francisella	philomiragia strain GA01-2794, complete genome	GCF_000833255.1_ASM83325v1_genomic	0.031	NZ_CP009440.1	20796	1993	24	40	10	0	1957596	17765	3114	13728	0	2148038	1992203	155835
Francisella	philomiragia strain GA01-2801, complete genome	GCF_000833315.1_ASM83331v1_genomic	0.044	NZ_CP009444.1	20712	1878	54	39	10	0	1803916	42905	3021	13722	0	2022507	1863564	158943
Francisella	philomiragia strain O#319-029, complete sequence	GCF_000833195.1_ASM83319v1_genomic	0.039	NZ_CP009343.1	20712	1879	41	39	10	0	1827279	40130	3021	13722	0	2040998	1884152	156846
Francisella	philomiragia strain O#319-036 [FSC 153], complete genome	GCF_000833295.1_ASM83329v1_genomic	0.018	NZ_CP009442.1	20709	1781	15	39	10	0	1751073	12984	3021	13722	0	1919185	1780800	138385
Francisella	philomiragia strain O#319-067, complete genome	GCF_000833215.1_ASM83321v1_genomic	0.041	NZ_CP009436.1	20712	1885	40	39	10	0	1838640	37296	3021	13722	0	2045775	1892679	153096
Francisella	philomiragia subsp. philomiragia ATCC 25015 strain O#319L, complete genome	GCF_000833455.1_ASM83345v1_genomic	0.024	NZ_CP010019.1	20715	1814	50	39	10	0	1796448	60815	3021	13756	0	2017400	1874040	143360
Francisella	philomiragia subsp. philomiragia ATCC 25017, complete genome	GCF_000019285.1_ASM1928v1_genomic	0.041	NC_010336.1	20712	1884	44	39	10	0	1832626	42757	3021	13722	0	2045775	1892126	153649
Francisella	sp. FSC1006, complete genome	GCF_000764555.1_ASM76455v1_genomic	0.032	NZ_CP009574.1	20706	1891	21	38	10	0	1831882	14086	2949	13746	0	2015987	1862663	153324
Francisella	sp. TX077308, complete genome	GCF_000219045.1_ASM21904v1_genomic	0.013	NC_015696.1	20787	1883	37	39	10	0	1838238	30337	3022	13747	0	2035931	1885344	150587
Francisella	tularensis subsp. holarctica F92, complete genome	GCF_000313385.1_ASM31338v1_genomic	0.083	NC_019537.1	20775	1699	235	38	10	0	1456238	232773	2946	13728	0	1886888	1705685	181203
Francisella	tularensis subsp. holarctica FSC200, complete genome	GCF_000168775.2_ASM16877v2_genomic	0.087	NC_019551.1	20775	1767	178	38	10	0	1530225	163051	2946	13728	0	1894157	1709950	184207
Francisella	tularensis subsp. holarctica FTNF002-00, complete genome	GCF_000017785.1_ASM1778v1_genomic	0.086	NC_009749.1	20775	1747	190	38	10	0	1511498	180452	2946	13728	0	1890909	1708624	182285
Francisella	tularensis subsp. holarctica LVS complete genome	GCF_000009245.1_ASM924v1_genomic	0.09	NC_007880.1	20775	1765	182	38	10	0	1528054	166735	2946	13728	0	1895994	1711463	184531
Francisella	tularensis subsp. holarctica LVS, complete genome	GCF_000833335.1_ASM83333v1_genomic	0.087	NZ_CP009694.1	20775	1755	185	38	10	0	1521234	169952	2946	13731	0	1892177	1707863	184314
Francisella	tularensis subsp. holarctica OSU18, complete genome	GCF_000011405.1_ASM1140v1_genomic	0.088	NC_017463.1	20775	1735	210	38	10	0	1501277	193754	2946	13729	0	1895727	1711706	184021
Francisella	tularensis subsp. holarctica OSU18, complete genome	GCF_000014605.1_ASM1460v1_genomic	0.088	NC_008369.1	20775	1735	210	38	10	0	1501214	193754	2946	13729	0	1895727	1711643	184084
Francisella	tularensis subsp. holarctica PHIT-FT049, complete genome	GCF_000524575.1_ASM52457v1_genomic	0.088	NZ_CP007148.1	20775	1655	278	38	10	0	1412827	262185	2946	13726	0	1881193	1691684	189509
Francisella	tularensis subsp. holarctica strain 425, complete genome	GCF_000833515.1_ASM83351v1_genomic	0.086	NZ_CP010289.1	20775	1746	191	38	10	0	1508987	184488	2946	13728	0	1894186	1710149	184037
Francisella	tularensis subsp. holarctica strain FTT 1, complete genome	GCF_000833235.1_ASM83323v1_genomic	0.087	NZ_CP009693.1	20775	1742	196	38	10	0	1511961	179778	2946	13728	0	1892782	1708413	184369
Francisella	tularensis subsp. holarctica strain VT68, complete genome	GCF_000833495.1_ASM83349v1_genomic	0.086	NZ_CP010288.1	20775	1746	194	38	10	0	1511753	181422	2946	13728	0	1893733	1709849	183884
Francisella	tularensis subsp. mediasiatica FSC147, complete genome	GCF_000018925.1_ASM1892v1_genomic	0.074	NC_010677.1	20772	1659	272	38	10	0	1448550	253255	2946	13728	0	1893886	1718479	175407
Francisella	tularensis subsp. novicida D9876, complete genome	GCF_000833355.1_ASM83335v1_genomic	0.019	NZ_CP009607.1	20778	1721	35	38	10	0	1657465	27917	2946	13720	0	1870206	1702048	168158
Francisella	tularensis subsp. novicida F6168, complete genome	GCF_000833165.1_ASM83316v1_genomic	0.037	NZ_CP009353.1	20769	1747	52	38	10	0	1689604	46377	2946	13728	0	1923262	1752655	170607
Francisella	tularensis subsp. novicida strain DPG 3A-IS, complete genome	GCF_001262115.1_ASM126211v1_genomic	0.076	NZ_CP012037.1	20757	1771	152	38	10	0	1568114	139352	2946	13728	0	1898140	1724140	174000
Francisella	tularensis subsp. novicida U112, complete genome	GCF_000014645.1_ASM1464v1_genomic	0.027	NC_008601.1	20772	1758	28	38	10	0	1702227	22107	2946	13728	0	1910031	1741008	169023
Francisella	tularensis subsp. novicida U112, complete genome	GCF_000833375.1_ASM83337v1_genomic	0.027	NZ_CP009633.1	20772	1758	30	38	10	0	1699229	27186	2946	13728	0	1910592	1743089	167503
Francisella	tularensis subsp. tularensis MA00-2987, complete genome	GCF_001267475.1_ASM126747v1_genomic	0.074	NZ_CP012372.1	20778	1800	118	38	10	0	1566630	128853	2946	13725	0	1892645	1712154	180491
Francisella	tularensis subsp. tularensis NE061598, complete genome	GCF_000023305.1_ASM2330v1_genomic	0.074	NC_017453.1	20778	1797	120	38	10	0	1565154	130169	2946	13725	0	1892681	1711994	180687
Francisella	tularensis subsp. tularensis SCHU S4 chromosome, complete genome	GCF_000008985.1_ASM898v1_genomic	0.074	NC_006570.2	20778	1496	227	38	10	0	1474248	227552	2895	13605	0	1892775	1718300	174475
Francisella	tularensis subsp. tularensis SCHU S4, complete genome	GCF_000833535.1_ASM83353v1_genomic	0.074	NZ_CP010290.1	20778	1791	123	38	10	0	1562255	132457	2946	13725	0	1892789	1711383	181406
Francisella	tularensis subsp. tularensis str. SCHU S4 substr. NR-28534, complete genome	GCF_000978785.2_ASM97878v2_genomic	0.092	NZ_CP010446.2	20778	1747	158	38	10	0	1497067	182015	2946	13725	0	1878026	1695753	182273
Francisella	tularensis subsp. tularensis strain FSC 198 complete genome	GCF_000009325.1_ASM932v1_genomic	0.074	NC_008245.1	20778	1794	120	38	10	0	1564431	130168	2946	13725	0	1892616	1711270	181346
Francisella	tularensis subsp. tularensis strain NIH B-38, complete genome	GCF_000833475.1_ASM83347v1_genomic	0.083	NZ_CP010115.1	20757	1743	151	36	7	0	1515300	164695	2795	9190	0	1862444	1691980	170464
Francisella	tularensis subsp. tularensis strain WY96, complete genome	GCF_000834965.1_ASM83496v1_genomic	0.173	NZ_CP010103.1	20766	1827	65	38	10	0	1750866	47482	2946	13728	0	2005074	1815022	190052
Francisella	tularensis subsp. tularensis WY-00W4114, complete genome	GCF_001011135.1_ASM101113v1_genomic	0.076	NZ_CP009753.1	20757	1788	136	38	9	0	1579890	128935	2946	13614	0	1899252	1725385	173867
Francisella	tularensis subsp. tularensis WY96-3418, complete genome	GCF_000016105.1_ASM1610v1_genomic	0.076	NC_009257.1	20757	1792	128	38	10	0	1584803	123846	2946	13728	0	1898476	1725323	173153
Francisella	tularensis TI0902, complete genome	GCF_000248435.1_ASM24843v1_genomic	0.074	NC_016937.1	20778	1799	119	38	10	0	1565824	129946	2946	13725	0	1892744	1712441	180303
Francisella	tularensis TIGB03, complete genome	GCF_000248415.1_ASM24841v1_genomic	0.145	NC_016933.1	30960	1886	121	39	10	0	1633663	131606	3021	13725	0	1968651	1782015	186636
Haemophilus	ducreyi strain 35000HP complete genome	GCF_000007945.1_ASM794v1_genomic	0.061	NC_002940.2	19998	1507	91	48	19	0	1375422	115250	3729	27541	0	1698955	1521942	177013
Haemophilus	influenzae 10810 genome	GCF_000210875.1_ASM21087v1_genomic	0.062	NC_016809.1	20232	1852	42	57	20	0	1712749	34880	4426	28994	0	1981535	1781049	200486
Haemophilus	influenzae 2019, complete genome	GCF_000968335.1_ASM96833v1_genomic	0.054	NZ_CP008740.1	19965	1860	33	58	20	0	1703747	32429	4500	29011	0	1969659	1769687	199972
Haemophilus	influenzae 86-028NP, complete genome	GCF_000012185.1_ASM1218v1_genomic	0.042	NC_007146.2	19968	1783	33	58	19	0	1653628	33733	4501	28899	0	1914490	1720761	193729
Haemophilus	influenzae CGSHiCZ412602, complete genome	GCF_000698365.1_ASM69836v1_genomic	0.034	NZ_CP007805.1	19977	1651	26	59	21	0	1570522	21733	4577	32897	0	1811802	1629729	182073
Haemophilus	influenzae F3031 complete genome	GCF_000197875.1_ASM19787v1_genomic	0.063	NC_014920.1	20232	1838	62	58	19	0	1684562	56939	4480	28255	0	1985832	1774236	211596
Haemophilus	influenzae F3047 complete genome	GCF_000200475.1_ASM20047v1_genomic	0.069	NC_014922.1	19965	1865	59	57	19	0	1700376	56568	4406	28669	0	2007018	1790019	216999
Haemophilus	influenzae genome assembly NCTC8143, chromosome : 1	GCF_001457655.1_NCTC8143_genomic	0.047	NZ_LN831035.1	19968	1756	22	59	19	0	1648159	19015	4575	28900	0	1890645	1700649	189996
Haemophilus	influenzae KR494, complete genome	GCF_000465255.1_ASM46525v1_genomic	0.048	NC_022356.1	20238	1644	65	58	20	0	1574032	64178	4503	27680	0	1856176	1670393	185783
Haemophilus	influenzae PittEE, complete genome	GCF_000016465.1_ASM1646v1_genomic	0.041	NC_009566.1	19965	1508	161	58	19	0	1401152	191774	4502	28562	0	1813033	1625990	187043
Haemophilus	influenzae R2846, complete genome	GCF_000165575.1_ASM16557v1_genomic	0.045	NC_017452.1	20232	1651	41	57	19	1	1571881	32460	4427	28760	365	1819370	1637893	181477
Haemophilus	influenzae R2866, complete genome	GCF_000165525.1_ASM16552v1_genomic	0.029	NC_017451.1	19962	1795	22	59	19	1	1687666	17071	4577	28566	365	1932306	1738245	194061
Haemophilus	influenzae Rd KW20 chromosome, complete genome	GCF_000027305.1_ASM2730v1_genomic	0.041	NC_000907.1	20226	1587	67	57	19	1	1530135	75409	4420	27572	365	1830138	1637901	192237
Haemophilus	influenzae strain 477, complete genome	GCF_000931575.1_ASM93157v1_genomic	0.047	NZ_CP007470.1	19962	1700	27	59	20	0	1600056	27303	4574	28681	0	1846259	1660614	185645
Haemophilus	influenzae strain 723, complete genome	GCF_000931625.1_ASM93162v1_genomic	0.045	NZ_CP007472.1	19950	1750	32	59	19	0	1632378	32669	4574	28890	0	1887620	1698511	189109
Haemophilus	influenzae strain C486, complete genome	GCF_000931605.1_ASM93160v1_genomic	0.046	NZ_CP007471.1	20232	1680	30	57	19	0	1600180	29953	4427	28443	0	1846503	1663003	183500
Haemophilus	influenzae strain Hi375, complete genome	GCF_000767075.1_ASM76707v1_genomic	0.046	NZ_CP009610.1	19968	1702	19	59	19	0	1606942	21722	4575	28889	0	1850897	1662128	188769
Haemophilus	parainfluenzae T3T1 complete genome	GCF_000210895.1_ASM21089v1_genomic	0.024	NC_015964.1	20805	1944	10	57	19	0	1858078	8155	4412	27615	0	2086875	1898260	188615
Haemophilus	parasuis SH0165, complete genome	GCF_000021885.1_ASM2188v1_genomic	0.097	NC_011852.1	20709	2043	104	56	20	0	1876932	84337	4345	28470	0	2269156	1994084	275072
Haemophilus	parasuis strain KL0318, complete genome	GCF_000742795.1_ASM74279v1_genomic	0.103	NZ_CP009237.1	20865	2061	109	56	20	0	1892369	89115	4354	28473	0	2280878	2014311	266567
Haemophilus	parasuis strain SH03, complete genome	GCF_000740985.1_ASM74098v1_genomic	0.112	NZ_CP009158.1	20877	2052	119	59	19	0	1867086	96333	4572	28357	0	2265927	1996348	269579
Haemophilus	somnus 129PT, complete genome	GCF_000011785.1_ASM1178v1_genomic	0.047	NC_008309.1	20736	1745	28	49	16	0	1749504	21091	3781	23497	0	2007700	1797873	209827
Haemophilus	somnus 2336, complete genome	GCF_000019405.1_ASM1940v1_genomic	0.043	NC_010519.1	20736	1966	48	48	16	0	1962627	42206	3705	23485	0	2263857	2032023	231834
Legionella	fallonii LLAP-10 genome assembly LFA, chromosome : I	GCF_000953135.1_LFA_genomic	0.028	NZ_LN614827.1	20625	3377	45	46	12	1	3553507	36124	3553	18288	413	4181563	3611885	569678
Legionella	hackeliae genome assembly LHA, chromosome : I	GCF_000953655.1_LHA_genomic	0.026	NZ_LN681225.1	20610	2939	50	43	12	1	2995573	46169	3326	18276	394	3440975	3063738	377237
Legionella	longbeachae NSW150, complete genome	GCF_000091785.1_ASM9178v1_genomic	0.026	NC_013861.1	20730	3372	47	46	12	0	3448914	36665	3550	18284	0	4077332	3507413	569919
Legionella	oakridgensis ATCC 33761 = DSM 21215, complete genome	GCF_000512355.1_ASM51235v1_genomic	0.034	NZ_CP004006.1	20661	2295	321	42	9	0	2004374	387971	3254	13735	0	2722964	2409334	313630
Legionella	pneumophila 2300/99 Alcoy, complete genome	GCF_000092625.1_ASM9262v1_genomic	0.02	NC_014125.1	20769	3041	34	44	9	1	3050229	37978	3395	13704	404	3516334	3105710	410624
Legionella	pneumophila str. Corby, complete genome	GCF_000092545.1_ASM9254v1_genomic	0.039	NC_009494.2	20769	3103	49	44	9	0	3104374	46772	3395	13704	0	3576470	3168245	408225
Legionella	pneumophila str. Lens complete genome	GCF_000048665.1_ASM4866v1_genomic	0.03	NC_006369.1	20769	2849	56	43	9	0	2895396	44002	3321	13704	0	3345687	2956423	389264
Legionella	pneumophila str. Paris complete genome	GCF_000048645.1_ASM4864v1_genomic	0.031	NC_006368.1	20754	3011	36	43	9	0	3039978	37017	3321	13704	0	3503610	3094020	409590
Legionella	pneumophila strain D-7630, complete genome	GCF_001652685.1_ASM165268v1_genomic	0.029	NZ_CP015344.1	20769	2975	36	43	9	1	3003610	28696	3321	13704	405	3444702	3049736	394966
Legionella	pneumophila strain D-7631, complete genome	GCF_001652665.1_ASM165266v1_genomic	0.028	NZ_CP015343.1	20769	2965	38	43	9	1	2993810	32349	3321	13704	405	3436178	3043589	392589
Legionella	pneumophila strain D-7632, complete genome	GCF_001652645.1_ASM165264v1_genomic	0.028	NZ_CP015342.1	20769	2968	36	43	9	1	2980439	42863	3321	13704	405	3435648	3040732	394916
Legionella	pneumophila strain L10-023, complete genome	GCF_001610735.1_ASM161073v1_genomic	0.036	NZ_CP011105.1	20754	3093	139	43	9	1	3021014	184068	3320	13713	405	3641882	3222520	419362
Legionella	pneumophila strain OLDA, complete genome	GCF_001677075.1_ASM167707v1_genomic	0.026	NZ_CP016030.1	20754	3003	40	43	9	1	3027000	33825	3321	13704	405	3486108	3078255	407853
Legionella	pneumophila strain Pontiac, complete genome	GCF_001677115.1_ASM167711v1_genomic	0.028	NZ_CP016029.1	20754	3084	35	43	9	1	3098451	23277	3321	13704	405	3545001	3139158	405843
Legionella	pneumophila subsp. pascullei strain D-7119, complete genome	GCF_001590695.1_ASM159069v1_genomic	0.016	NZ_CP014257.1	20733	2909	43	43	9	1	2951250	28253	3321	13705	405	3376636	2996934	379702
Legionella	pneumophila subsp. pascullei strain D-7158, complete genome	GCF_001590645.1_ASM159064v1_genomic	0.019	NZ_CP014256.1	20733	2987	39	43	9	1	3032439	25330	3321	13704	405	3458918	3075199	383719
Legionella	pneumophila subsp. pascullei strain F-4185, complete genome	GCF_001590615.1_ASM159061v1_genomic	0.018	NZ_CP014255.1	20733	2908	44	43	9	1	2958730	28609	3321	13493	405	3385087	3004558	380529
Legionella	pneumophila subsp. pneumophila ATCC 43290, complete genome	GCF_000239175.1_ASM23917v1_genomic	0.017	NC_016811.1	20769	2936	12	43	9	0	2958981	6727	3320	13704	0	3359001	2982732	376269
Legionella	pneumophila subsp. pneumophila LPE509, complete genome	GCF_000347615.1_ASM34761v1_genomic	0.019	NC_020521.1	20769	2984	19	43	9	0	3009427	21606	3321	13704	0	3434224	3048058	386166
Legionella	pneumophila subsp. pneumophila str. Hextuple 2q, complete genome	GCF_000277025.1_ASM27702v1_genomic	0.016	NC_017525.1	20769	2364	15	42	9	0	2357969	18399	3249	13700	0	2682626	2393317	289309
Legionella	pneumophila subsp. pneumophila str. Hextuple 3a, complete genome	GCF_000277065.1_ASM27706v1_genomic	0.016	NC_017526.1	20769	2366	14	42	9	0	2358861	17718	3249	13702	0	2682626	2393530	289096
Legionella	pneumophila subsp. pneumophila str. HL06041035 chromosome, complete genome	GCF_000306845.1_ASM30684v1_genomic	0.035	NC_018140.1	20769	3007	50	43	9	0	3020997	48076	3321	13705	0	3492535	3086099	406436
Legionella	pneumophila subsp. pneumophila str. Lorraine chromosome, complete genome	GCF_000306865.1_ASM30686v1_genomic	0.033	NC_018139.1	20769	3031	48	44	9	1	3018518	27281	3396	13704	405	3467254	3063304	403950
Legionella	pneumophila subsp. pneumophila str. Philadelphia 1 chromosome, complete genome	GCF_000008485.1_ASM848v1_genomic	0.02	NC_002942.5	20769	2882	0	43	9	0	3009582	0	3321	13476	0	3397754	3026379	371375
Legionella	pneumophila subsp. pneumophila strain Toronto-20052, complete genome	GCF_001592705.1_ASM159270v1_genomic	0.031	NZ_CP012019.1	20754	3101	39	44	9	1	3113169	25804	3396	13704	405	3573898	3156478	417420
Leptospira	biflexa serovar Patoc strain 'Patoc 1 (Ames)' chromosome I, complete sequence	GCF_000017605.1_ASM1760v1_genomic	0.019	NC_010842.1	20229	3355	22	35	6	0	3339345	19299	2633	9095	0	3603977	3370372	233605
Leptospira	biflexa serovar Patoc strain 'Patoc 1 (Paris)' chromosome I, complete sequence	GCF_000017685.1_ASM1768v1_genomic	0.015	NC_010602.1	20229	3359	12	35	6	0	3344429	10199	2633	9094	0	3599677	3366355	233322
Leptospira	borgpetersenii serovar Ballum strain 56604 chromosome 1, complete sequence	GCF_001444465.1_ASM144446v1_genomic	0.159	NZ_CP012029.1	19767	3036	163	37	5	0	2752017	184138	2783	9071	0	3550837	2948009	602828
Leptospira	borgpetersenii serovar Hardjo-bovis JB197 chromosome 1, complete sequence	GCF_000013965.1_ASM1396v1_genomic	0.148	NC_008510.1	19764	3030	234	37	5	0	2719275	236202	2786	10406	0	3576473	2968669	607804
Leptospira	borgpetersenii serovar Hardjo-bovis L550 chromosome 1, complete sequence	GCF_000013945.1_ASM1394v1_genomic	0.164	NC_008508.1	28422	3108	212	37	5	0	2780814	209580	2786	10408	0	3614446	3003588	610858
Leptospira	borgpetersenii str. 4E chromosome 1, complete sequence	GCF_001652525.1_ASM165252v1_genomic	0.104	NZ_CP015814.1	19767	2582	634	37	5	1	2107365	829342	2783	9071	347	3554185	2948908	605277
Leptospira	interrogans serovar Bratislava strain PigK151 chromosome I, complete sequence	GCF_001010765.1_ASM101076v1_genomic	0.101	NZ_CP011410.1	19710	3509	83	37	5	0	3234811	85454	2783	9074	0	4370471	3332122	1038349
Leptospira	interrogans serovar Copenhageni str. Fiocruz L1-130, chromosome I, complete sequence	GCF_000007685.1_ASM768v1_genomic	0.089	NC_005823.1	19731	3453	51	37	5	0	3214995	36083	2783	9073	0	4277185	3262934	1014251
Leptospira	interrogans serovar Hardjo str. Norma chromosome I, complete sequence	GCF_001293065.1_ASM129306v1_genomic	0.104	NZ_CP012603.1	19731	3563	108	37	5	1	3240967	100323	2786	9076	347	4406718	3353499	1053219
Leptospira	interrogans serovar Lai str. 56601 chromosome I, complete sequence	GCF_000092565.1_ASM9256v1_genomic	0.112	NC_004342.2	19731	3157	16	37	5	0	3224379	16895	2783	8953	0	4338762	3253010	1085752
Leptospira	interrogans serovar Lai str. IPAV chromosome 1, complete sequence	GCF_000231175.1_ASM23117v1_genomic	0.111	NC_017551.1	19731	3521	62	37	5	0	3234691	57384	2783	9074	0	4349158	3303932	1045226
Leptospira	interrogans serovar Linhai str. 56609 chromosome 1, complete sequence	GCF_000941035.1_ASM94103v1_genomic	0.159	NZ_CP006723.1	19731	3500	79	37	5	0	3212434	60277	2783	9074	0	4331770	3284568	1047202
Leptospira	interrogans serovar Manilae strain UP-MMC-NIID HP chromosome 1, complete sequence	GCF_001047655.1_ASM104765v1_genomic	0.098	NZ_CP011934.1	19731	3385	81	37	5	0	3174155	51592	2782	9074	0	4238922	3237603	1001319
Leptospira	interrogans serovar Manilae strain UP-MMC-NIID LP chromosome 1, complete sequence	GCF_001047635.1_ASM104763v1_genomic	0.098	NZ_CP011931.1	19731	3393	74	37	5	0	3181065	44900	2783	9073	0	4238972	3237821	1001151
Leptospira	santarosai serovar Shermani str. LT 821 chromosome I, complete sequence	GCF_000313175.2_ASM31317v2_genomic	0.08	NZ_CP006694.1	19770	3296	74	37	5	0	3065130	47711	2777	9974	0	3659905	3125592	534313
Mycobacterium	abscessus chromosome, complete sequence	GCF_000069185.1_ASM6918v1_genomic	0.004	NC_010397.1	20079	4919	0	47	3	0	4692024	0	3581	4729	0	5067172	4700334	366838
Mycobacterium	abscessus strain 4529, complete genome	GCF_000770215.1_ASM77021v1_genomic	0.004	NZ_CP009616.1	20070	4524	27	46	3	0	4274714	35712	3503	4753	0	4687494	4318682	368812
Mycobacterium	abscessus strain DJO-44274, complete genome	GCF_000770175.1_ASM77017v1_genomic	0.004	NZ_CP009615.1	20070	4523	27	46	3	0	4274302	35122	3508	4753	0	4686331	4317685	368646
Mycobacterium	abscessus strain FLAC003, complete genome	GCF_001606195.1_ASM160619v1_genomic	0.004	NZ_CP009615.2	20079	4603	33	49	3	1	4401803	27542	3724	4753	368	4826045	4438190	387855
Mycobacterium	abscessus strain FLAC004, complete genome	GCF_001606215.1_ASM160621v1_genomic	0.009	NZ_CP009615.3	20070	5158	30	83	3	1	4743848	31531	6295	4753	368	5242371	4786795	455576
Mycobacterium	abscessus strain FLAC005, complete genome	GCF_001606235.1_ASM160623v1_genomic	0.004	NZ_CP009615.4	20079	4665	28	48	3	1	4450953	23068	3656	4753	368	4869298	4482798	386500
Mycobacterium	abscessus strain FLAC006, complete genome	GCF_001677095.1_ASM167709v1_genomic	0.003	NZ_CP009615.5	20070	4693	37	48	3	1	4454179	32924	3672	4753	368	4891993	4495896	396097
Mycobacterium	abscessus strain FLAC007, complete genome	GCF_001606255.1_ASM160625v1_genomic	0.008	NZ_CP009615.6	20070	4936	28	83	3	1	4584929	31719	6298	4753	368	5064478	4628067	436411
Mycobacterium	abscessus strain FLAC008, complete genome	GCF_001606275.1_ASM160627v1_genomic	0.008	NZ_CP009615.7	20070	5055	27	84	3	1	4679457	29422	6367	4753	368	5166100	4720367	445733
Mycobacterium	abscessus strain FLAC013, complete genome	GCF_001606295.1_ASM160629v1_genomic	0.004	NZ_CP009615.8	20079	4899	17	47	3	1	4638221	16197	3578	4753	368	5074222	4663117	411105
Mycobacterium	abscessus strain FLAC028, complete genome	GCF_001677155.1_ASM167715v1_genomic	0.007	NZ_CP009615.9	20079	5045	21	46	3	1	4737960	21259	3496	4753	368	5188101	4767836	420265
Mycobacterium	abscessus strain FLAC029, complete genome	GCF_001606315.1_ASM160631v1_genomic	0.007	NZ_CP009615.10	20079	5037	22	46	3	1	4734944	21792	3496	4753	368	5188507	4765353	423154
Mycobacterium	abscessus strain FLAC030, complete genome	GCF_001677175.1_ASM167717v1_genomic	0.018	NZ_CP009615.11	20070	4714	39	49	3	1	4418659	34104	3752	4753	368	4867257	4461636	405621
Mycobacterium	abscessus strain FLAC031, complete genome	GCF_001606335.1_ASM160633v1_genomic	0.007	NZ_CP009615.12	20079	4947	39	47	3	1	4682534	37343	3573	4753	368	5146255	4728571	417684
Mycobacterium	abscessus strain FLAC045, complete genome	GCF_001610615.1_ASM161061v1_genomic	0.009	NZ_CP009615.13	20070	5137	30	83	3	1	4727999	31096	6295	4753	368	5217908	4770511	447397
Mycobacterium	abscessus strain FLAC046, complete genome	GCF_001677195.1_ASM167719v1_genomic	0.036	NZ_CP009615.14	20079	5013	80	46	3	1	4672406	99283	3499	4753	368	5214168	4780309	433859
Mycobacterium	abscessus strain FLAC048, complete genome	GCF_001610635.1_ASM161063v1_genomic	0.009	NZ_CP009615.15	20070	4761	24	48	3	1	4500948	22854	3675	4753	368	4939234	4532598	406636
Mycobacterium	abscessus strain FLAC049, complete genome	GCF_001610655.1_ASM161065v1_genomic	0.003	NZ_CP009615.16	20079	4602	24	46	3	1	4385604	25456	3502	4751	368	4799801	4419681	380120
Mycobacterium	abscessus strain FLAC054, complete genome	GCF_001610675.1_ASM161067v1_genomic	0.006	NZ_CP009615.17	20070	5179	60	99	3	1	4767083	59616	7486	4753	368	5330954	4839306	491648
Mycobacterium	abscessus strain FLAC055, complete genome	GCF_001677215.1_ASM167721v1_genomic	0.006	NZ_CP009615.18	20070	5186	54	99	3	1	4772034	56043	7486	4753	368	5331134	4840684	490450
Mycobacterium	abscessus strain NOV0213, complete genome	GCF_001430775.1_ASM143077v1_genomic	0.005	NZ_CP013049.1	20034	4841	215	46	3	0	4404108	330951	3496	4753	0	5173145	4743308	429837
Mycobacterium	abscessus subsp. bolletii 103, complete genome	GCF_000758385.1_ASM75838v1_genomic	0.004	NZ_CP009407.1	20079	4875	23	47	3	0	4610630	26444	3575	4753	0	5051394	4645402	405992
Mycobacterium	abscessus subsp. bolletii 50594, complete genome	GCF_000445035.1_ASM44503v1_genomic	0.028	NC_021282.1	20070	4881	58	48	3	0	4515879	53975	3662	4753	0	5000473	4578269	422204
Mycobacterium	abscessus subsp. bolletii CCUG 48898 = JCM 15300 DNA, complete genome	GCF_000497265.2_ASM49726v2_genomic	0.006	NZ_AP014547.1	20070	4811	30	47	3	0	4518703	31017	3596	4753	0	4978382	4558069	420313
Mycobacterium	abscessus subsp. bolletii strain MA 1948, complete genome	GCF_000758405.1_ASM75840v1_genomic	0.004	NZ_CP009408.1	20079	4889	24	47	3	0	4618617	28127	3582	4754	0	5064190	4655080	409110
Mycobacterium	abscessus subsp. bolletii strain MC1518, complete genome	GCF_000770125.1_ASM77012v1_genomic	0.004	NZ_CP009613.1	20079	4863	39	48	3	0	4589891	44181	3657	4753	0	5049258	4642482	406776
Mycobacterium	abscessus subsp. bolletii strain MM1513, complete genome	GCF_000758225.1_ASM75822v1_genomic	0.006	NZ_CP009447.1	20070	4294	67	47	3	0	4074715	76116	3601	4753	0	4501725	4159185	342540
Mycobacterium	abscessus UC22, complete genome	GCF_001050395.1_ASM105039v1_genomic	0.014	NZ_CP012044.1	20079	5046	75	83	3	0	4681845	94008	6293	4753	0	5257136	4786899	470237
Mycobacterium	africanum GM041182 complete genome	GCF_000253355.1_ASM25335v1_genomic	0.026	NC_015758.1	19989	3967	68	45	3	0	3882482	105621	3424	4794	0	4389314	3996321	392993
Mycobacterium	avium 104, complete genome	GCF_000014985.1_ASM1498v1_genomic	0.035	NC_008595.1	20112	4860	178	46	3	0	4771475	221057	3530	4777	0	5475491	5000839	474652
Mycobacterium	avium subsp. avium 2285 (R), complete genome	GCF_000758285.1_ASM75828v1_genomic	0.035	NZ_CP009493.1	20175	4640	118	47	3	0	4534344	167898	3604	4777	0	5169415	4710623	458792
Mycobacterium	avium subsp. avium 2285 (S), complete genome	GCF_000831285.1_ASM83128v1_genomic	0.034	NZ_CP009482.1	20103	4641	121	47	3	0	4578455	152665	3604	4777	0	5197664	4739501	458163
Mycobacterium	avium subsp. avium strain DJO-44271, complete genome	GCF_000770235.1_ASM77023v1_genomic	0.035	NZ_CP009614.1	20112	4457	136	47	3	0	4392528	164014	3604	4777	0	5011264	4564923	446341
Mycobacterium	avium subsp. hominissuis TH135 chromosomal DNA, complete genome	GCF_000829075.1_ASM82907v1_genomic	0.02	NZ_AP012555.1	20127	4426	59	46	3	0	4439518	75097	3529	4777	0	4951217	4522921	428296
Mycobacterium	avium subsp. paratuberculosis MAP4, complete genome	GCF_000390085.1_ASM39008v1_genomic	0.02	NC_021200.1	20205	4318	92	46	3	0	4259900	115018	3523	4777	0	4829424	4383218	446206
Mycobacterium	avium subsp. paratuberculosis str. k10, complete genome	GCF_000007865.1_ASM786v1_genomic	0.019	NC_002944.2	20205	4286	118	46	3	0	4226536	148669	3523	4777	0	4829781	4383505	446276
Mycobacterium	avium subsp. paratuberculosis strain E1, complete genome	GCF_000835225.1_ASM83522v1_genomic	0.01	NZ_CP010113.1	20205	4150	243	46	3	0	3985644	335198	3526	4777	0	4781002	4329145	451857
Mycobacterium	avium subsp. paratuberculosis strain E93, complete genome	GCF_000835265.1_ASM83526v1_genomic	0.01	NZ_CP010114.1	20205	4225	175	46	3	0	4093661	234257	3523	4777	0	4786065	4336218	449847
Mycobacterium	avium subsp. paratuberculosis strain MAP/TANUVAS/TN/India/2008, complete genome	GCF_001653355.1_ASM165335v1_genomic	0.019	NZ_CP015495.1	20205	4295	116	46	3	1	4232664	146470	3523	4777	367	4829781	4387801	441980
Mycobacterium	bovis BCG Pasteur 1173P2, complete genome	GCF_000009445.1_ASM944v1_genomic	0.051	NC_008769.1	19989	3963	59	47	3	0	3890888	83921	3575	4794	0	4374522	3983178	391344
Mycobacterium	bovis BCG str. ATCC 35743, complete genome	GCF_000194075.2_ASM19407v3_genomic	0.03	NZ_CP003494.1	19989	3816	187	45	3	0	3623054	299268	3424	4794	0	4334064	3930540	403524
Mycobacterium	bovis BCG str. Korea 1168P, complete genome	GCF_000338715.2_ASM33871v2_genomic	0.044	NC_020245.2	19989	3969	58	45	3	1	3901539	77530	3424	4794	606	4376711	3987893	388818
Mycobacterium	bovis BCG str. Mexico, complete genome	GCF_000234725.1_ASM23472v1_genomic	0.037	NC_016804.1	19989	3943	56	45	3	1	3873890	79879	3424	4794	606	4350386	3962593	387793
Mycobacterium	bovis BCG str. Moreau RDJ complete genome	GCF_000967285.1_ASM96728v1_genomic	0.03	NZ_AM412059.1	19989	3943	59	45	3	0	3857603	86038	3427	4794	0	4340116	3951862	388254
Mycobacterium	bovis BCG str. Tokyo 172 DNA, complete genome	GCF_000010685.1_ASM1068v1_genomic	0.035	NC_012207.1	19989	3963	64	45	3	0	3876981	94379	3424	4794	0	4371711	3979578	392133
Mycobacterium	bovis BCG str. Tokyo 172 substrain TRCS, complete genome	GCF_001580385.1_ASM158038v1_genomic	0.035	NZ_CP014566.1	19989	3960	62	45	3	1	3879936	95491	3424	4793	367	4371707	3984011	387696
Mycobacterium	bovis BCG strain 3281, complete genome	GCF_001043255.1_ASM104325v1_genomic	0.061	NZ_CP008744.1	19989	3987	66	45	3	0	3909367	95508	3424	4794	0	4410431	4013093	397338
Mycobacterium	bovis BCG strain Russia 368, complete genome	GCF_001274555.1_ASM127455v1_genomic	0.035	NZ_CP009243.1	19989	3963	64	45	3	0	3878535	91458	3424	4794	0	4370138	3978211	391927
Mycobacterium	bovis strain 1595, complete genome	GCF_001078615.1_ASM107861v1_genomic	0.022	NZ_CP012095.1	19989	3949	60	45	3	0	3870341	81256	3424	4794	0	4351712	3959815	391897
Mycobacterium	bovis strain ATCC BAA-935, complete genome	GCF_000758245.1_ASM75824v1_genomic	0.045	NZ_CP009449.1	19989	3936	107	45	3	0	3787025	170538	3424	4794	0	4358088	3965781	392307
Mycobacterium	bovis strain BCG-1 (Russia), complete genome	GCF_001483905.1_ASM148390v1_genomic	0.035	NZ_CP013741.1	19989	3965	61	45	3	0	3884449	87570	3424	4794	0	4370705	3980237	390468
Mycobacterium	bovis strain SP38, complete genome	GCF_000934325.2_ASM93432v2_genomic	0.021	NZ_CP015773.1	19989	3951	60	45	3	1	3847608	104292	3424	4794	367	4347648	3960485	387163
Mycobacterium	canettii CIPT 140010059 complete genome	GCF_000253375.1_ASM25337v1_genomic	0.046	NC_015848.1	20058	3996	87	45	3	0	4005570	65248	3430	4794	0	4482059	4079042	403017
Mycobacterium	chelonae CCUG 47445, complete genome	GCF_001632805.1_ASM163280v1_genomic	0.007	NZ_CP007220.1	20256	4763	43	48	3	1	4549521	54457	3642	4754	368	5029817	4612742	417075
Mycobacterium	chubuense NBB4, complete genome	GCF_000266905.1_ASM26690v1_genomic	0.035	NC_018027.1	20085	5104	61	46	6	0	5072432	65477	3504	9556	0	5583723	5150969	432754
Mycobacterium	fortuitum strain CT6, complete genome	GCF_001307545.1_ASM130754v1_genomic	0.011	NZ_CP011269.1	20142	5854	101	52	6	1	5707489	81972	3952	9546	368	6254616	5803327	451289
Mycobacterium	gilvum PYR-GCK, complete genome	GCF_000016365.1_ASM1636v1_genomic	0.069	NC_009338.1	20142	5171	66	45	6	0	5113610	63446	3417	9537	0	5619607	5190010	429597
Mycobacterium	gilvum Spyr1, complete genome	GCF_000184435.1_ASM18443v1_genomic	0.061	NC_014814.1	20073	5073	109	47	6	0	5023190	101480	3559	9538	0	5547747	5137767	409980
Mycobacterium	goodii strain X7B, complete genome	GCF_001187505.1_ASM118750v1_genomic	0.018	NZ_CP012150.1	20091	6450	222	47	6	0	6305100	217407	3578	9624	0	7105933	6535709	570224
Mycobacterium	haemophilum DSM 44634 strain ATCC 29548, complete genome	GCF_000340435.2_ASM34043v3_genomic	0.021	NZ_CP011883.2	19983	3728	152	45	3	0	3581039	131625	3425	4776	0	4235765	3720865	514900
Mycobacterium	immunogenum strain CCUG 47286, complete genome	GCF_001605725.1_ASM160572v1_genomic	0.012	NZ_CP011530.1	21825	5330	78	60	6	1	4998442	91478	4575	9506	368	5573781	5104369	469412
Mycobacterium	immunogenum strain FLAC016, complete genome	GCF_001677135.1_ASM167713v1_genomic	0.012	NZ_CP016189.1	21825	5384	52	60	6	1	5048499	67717	4575	9506	368	5604845	5130665	474180
Mycobacterium	indicus pranii MTCC 9506, complete genome	GCF_000298095.1_ASM29809v1_genomic	0.022	NC_018612.1	20265	5016	52	45	3	0	4985833	74725	3427	4766	0	5589007	5068751	520256
Mycobacterium	intracellulare 1956, complete genome	GCF_000767485.1_ASM76748v1_genomic	0.011	NZ_CP009499.1	21582	4678	75	48	3	0	4612162	124090	3650	4766	0	5183048	4744668	438380
Mycobacterium	intracellulare ATCC 13950, complete genome	GCF_000277125.1_ASM27712v1_genomic	0.014	NC_016946.1	21621	4908	24	46	3	0	4888802	24676	3490	4766	0	5402402	4921734	480668
Mycobacterium	intracellulare MOTT-02, complete genome	GCF_000277145.1_ASM27714v1_genomic	0.015	NC_016947.1	21618	4908	42	47	3	0	4883425	49329	3572	4767	0	5409696	4941093	468603
Mycobacterium	intracellulare MOTT-64, complete genome	GCF_000276825.1_ASM27682v1_genomic	0.015	NC_016948.1	21618	5014	38	45	3	0	4974638	42673	3427	4766	0	5501090	5025504	475586
Mycobacterium	kansasii 824, complete genome	GCF_000831305.1_ASM83130v1_genomic	0.029	NZ_CP009483.1	19992	5293	220	46	3	0	5346499	270977	3521	4772	0	6402301	5625769	776532
Mycobacterium	kansasii ATCC 12478, complete genome	GCF_000157895.3_ASM15789v2_genomic	0.03	NC_022663.1	19992	5309	181	46	3	0	5481675	177346	3521	4772	0	6432277	5667314	764963
Mycobacterium	leprae Br4923, complete genome sequence	GCF_000026685.1_ASM2668v1_genomic	0.033	NC_011896.1	19938	2250	493	45	3	1	1796294	490750	3421	4798	367	3268071	2295630	972441
Mycobacterium	liflandii 128FXT, complete genome	GCF_000026445.2_ASM2644v2_genomic	0.126	NC_020133.1	20043	4824	539	47	3	0	4749403	760110	3597	4764	0	6208955	5517874	691081
Mycobacterium	marinum E11 main chromosome genome	GCF_000723425.2_E11_genomic	0.044	NZ_HG917972.2	20049	5132	81	47	6	0	5520242	115642	3595	9528	0	6336293	5649007	687286
Mycobacterium	marinum M, complete genome	GCF_000018345.1_ASM1834v1_genomic	0.048	NC_010612.1	20049	5396	54	46	3	1	5874122	58960	3522	4764	450	6636827	5941818	695009
Mycobacterium	massiliense str. GO 06, complete genome	GCF_000277775.2_ASM27777v2_genomic	0.004	NC_018150.2	20070	4523	24	46	3	0	4278759	32378	3508	4753	0	4687873	4319398	368475
Mycobacterium	neoaurum VKM Ac-1815D, complete genome	GCF_000317305.3_ASM31730v3_genomic	0.013	NC_023036.2	20028	4944	58	46	6	0	4924463	62233	3478	9534	0	5421267	4999708	421559
Mycobacterium	phlei strain CCUG 21000, complete genome	GCF_001583415.1_ASM158341v1_genomic	0.016	NZ_CP014475.1	20253	4946	101	46	6	1	4835931	108441	3475	9529	368	5349645	4957744	391901
Mycobacterium	rhodesiae NBB3, complete genome	GCF_000230895.2_ASM23089v3_genomic	0.026	NC_016604.1	21753	6036	91	46	6	0	5825950	89517	3495	9560	0	6415739	5928522	487217
Mycobacterium	sinense strain JDM601, complete genome	GCF_000214155.1_ASM21415v1_genomic	0.014	NC_015576.1	20019	4247	38	46	6	0	4224135	33620	3518	9584	0	4643668	4270857	372811
Mycobacterium	smegmatis genome assembly NCTC8159, chromosome : 1	GCF_001457595.1_NCTC8159_genomic	0.024	NZ_LN831039.1	20097	6596	124	47	6	0	6339005	111430	3580	9616	0	6983267	6463631	519636
Mycobacterium	smegmatis JS623, complete genome	GCF_000328565.1_ASM32856v1_genomic	0.012	NC_019966.1	20022	6076	135	47	6	0	5737693	118150	3563	9566	0	6464916	5868972	595944
Mycobacterium	smegmatis str. MC2 155 chromosome, complete genome	GCF_000015005.1_ASM1500v1_genomic	0.04	NC_008596.1	20097	6603	167	47	8	0	6369340	182889	3577	9408	0	6988209	6565214	422995
Mycobacterium	smegmatis str. MC2 155, complete genome	GCF_000283295.1_ASM28329v1_genomic	0.04	NC_018289.1	20097	6634	96	47	6	0	6383748	97024	3577	9618	0	6988208	6493967	494241
Mycobacterium	smegmatis str. MC2 155, complete genome	GCF_000767605.1_ASM76760v1_genomic	0.04	NZ_CP009494.1	20097	6648	77	47	6	0	6409630	72465	3577	9618	0	6988269	6495290	492979
Mycobacterium	smegmatis strain INHR1, complete genome	GCF_000767665.1_ASM76766v1_genomic	0.04	NZ_CP009495.1	20097	6648	78	47	6	0	6409888	72372	3577	9618	0	6988337	6495455	492882
Mycobacterium	smegmatis strain INHR2, complete genome	GCF_000767705.1_ASM76770v1_genomic	0.04	NZ_CP009496.1	20097	6646	80	47	6	0	6407043	73709	3577	9618	0	6988302	6493947	494355
Mycobacterium	sp. 05-1390, complete genome	GCF_000418535.1_ASM41853v2_genomic	0.031	NC_021715.1	21705	4913	76	46	3	0	4846967	124706	3492	4763	0	5521023	4979928	541095
Mycobacterium	sp. EPa45, complete genome	GCF_001021385.1_ASM102138v1_genomic	0.009	NZ_CP011773.1	21594	5725	75	47	6	0	5633861	78784	3570	9546	0	6177406	5725761	451645
Mycobacterium	sp. JLS, complete genome	GCF_000016005.1_ASM1600v1_genomic	0.026	NC_009077.1	20079	5653	67	48	6	0	5534793	64262	3652	9558	0	6048425	5612265	436160
Mycobacterium	sp. KMS, complete genome	GCF_000015405.1_ASM1540v1_genomic	0.07	NC_008705.1	20079	5389	33	48	6	0	5285661	31214	3650	9550	0	5737227	5330075	407152
Mycobacterium	sp. MCS, complete genome	GCF_000014165.1_ASM1416v1_genomic	0.032	NC_008146.1	20079	5342	39	48	6	0	5252969	37727	3650	9550	0	5705448	5303896	401552
Mycobacterium	sp. MOTT36Y, complete genome	GCF_000262165.1_ASM26216v1_genomic	0.025	NC_017904.1	21537	5014	59	46	3	0	5032945	52342	3490	4766	0	5613626	5093543	520083
Mycobacterium	sp. NRRL B-3805, complete genome	GCF_001580405.1_ASM158040v1_genomic	0.013	NZ_CP011022.1	20028	4960	45	46	6	1	4946202	48457	3478	9534	368	5421338	5008039	413299
Mycobacterium	sp. QIA-37, complete genome	GCF_001611855.1_ASM161185v1_genomic	0.005	NZ_CP010071.1	20067	4580	38	46	3	1	4411258	35563	3498	4755	368	4855372	4455442	399930
Mycobacterium	sp. VKM Ac-1817D, complete genome	GCF_000416365.2_ASM41636v2_genomic	0.013	NZ_CP009914.1	20142	5910	64	54	6	0	5750513	68967	4101	9548	0	6324222	5833129	491093
Mycobacterium	tuberculosis 49-02 complete genome	GCF_000786505.1_MT49-02_genomic	0.028	NZ_HG813240.1	20061	4026	48	45	3	0	3936276	73259	3424	4794	0	4412379	4017753	394626
Mycobacterium	tuberculosis 7199-99 complete genome	GCF_000331445.1_ASM33144v1_genomic	0.025	NC_020089.1	20061	4023	46	45	3	0	3957459	63074	3421	4794	0	4421197	4028748	392449
Mycobacterium	tuberculosis BT1, complete genome	GCF_000572175.1_ASM57217v1_genomic	0.027	NZ_CP002883.1	20061	4006	67	45	3	0	3892184	106513	3424	4794	0	4399405	4006915	392490
Mycobacterium	tuberculosis BT2, complete genome	GCF_000572155.1_ASM57215v1_genomic	0.028	NZ_CP002882.1	20061	4016	54	45	3	0	3917032	80829	3424	4794	0	4401899	4006079	395820
Mycobacterium	tuberculosis CCDC5079, complete genome	GCF_000400615.1_ASM40061v1_genomic	0.029	NC_021251.1	20061	4030	54	45	3	0	3910742	100729	3424	4794	0	4414325	4019689	394636
Mycobacterium	tuberculosis CCDC5180, complete genome	GCF_000270365.1_ASM27036v1_genomic	0.028	NC_017522.1	20058	3980	100	45	3	0	3857070	144134	3424	4795	0	4405981	4009423	396558
Mycobacterium	tuberculosis CCDC5180, complete genome	GCF_000572195.1_ASM57219v1_genomic	0.029	NZ_CP002885.1	20061	4029	53	45	3	0	3920991	88660	3424	4794	0	4414346	4017869	396477
Mycobacterium	tuberculosis CDC1551, complete genome	GCF_000008585.1_ASM858v1_genomic	0.022	NC_002755.2	19989	3962	100	45	3	0	3857960	146953	3424	4794	0	4403837	4013131	390706
Mycobacterium	tuberculosis CTRI-2, complete genome	GCF_000224435.1_ASM22443v1_genomic	0.024	NC_017524.1	20061	4025	45	45	3	0	3943756	59038	3424	4794	0	4398525	4011012	387513
Mycobacterium	tuberculosis EAI5, complete genome	GCF_000422125.1_ASM42212v1_genomic	0.021	NC_021740.1	20151	3999	49	45	3	0	3928347	66434	3424	4794	0	4391174	4002999	388175
Mycobacterium	tuberculosis EAI5/NITR206, complete genome	GCF_000389945.1_ASM38994v1_genomic	0.021	NC_021194.1	20148	3866	187	45	3	0	3699923	289477	3415	4794	0	4390306	3997609	392697
Mycobacterium	tuberculosis F11, complete genome	GCF_000016925.1_ASM1692v1_genomic	0.028	NC_009565.1	20061	4040	47	45	3	0	3957700	68865	3424	4794	0	4424435	4034783	389652
Mycobacterium	tuberculosis H37Ra, complete genome	GCF_000016145.1_ASM1614v1_genomic	0.026	NC_009525.1	20151	4066	33	45	3	0	3968105	48225	3424	4794	0	4419977	4024548	395429
Mycobacterium	tuberculosis H37Rv, complete genome	GCF_000195955.2_ASM19595v2_genomic	0.026	NC_000962.3	20151	3906	30	45	3	0	3954537	23053	3340	4787	0	4411532	3985717	425815
Mycobacterium	tuberculosis H37Rv, complete genome	GCF_000277735.2_ASM27773v2_genomic	0.026	NC_018143.2	20151	4055	25	45	3	0	3975655	34888	3424	4794	0	4411709	4018761	392948
Mycobacterium	tuberculosis H37Rv, complete genome	GCF_000831245.1_ASM83124v1_genomic	0.027	NZ_CP009480.1	20259	4020	63	45	3	0	3880109	113694	3424	4794	0	4396119	4002021	394098
Mycobacterium	tuberculosis H37RvSiena, complete genome	GCF_000827085.1_ASM82708v1_genomic	0.026	NZ_CP007027.1	20151	4053	28	45	3	0	3967140	43624	3424	4794	0	4410911	4018982	391929
Mycobacterium	tuberculosis HKBS1, complete genome	GCF_000572125.1_ASM57212v1_genomic	0.027	NZ_CP002871.1	20061	4020	54	45	3	0	3925392	77784	3424	4794	0	4407929	4011394	396535
Mycobacterium	tuberculosis K, complete genome	GCF_000698475.1_ASM69847v1_genomic	0.024	NZ_CP007803.1	20061	3988	63	44	3	0	3883544	104501	3349	4794	0	4385518	3996188	389330
Mycobacterium	tuberculosis KZN 1435, complete genome	GCF_000023625.1_ASM2362v1_genomic	0.025	NC_012943.1	20061	4011	55	45	3	0	3929592	73250	3424	4794	0	4398250	4011060	387190
Mycobacterium	tuberculosis KZN 4207, complete genome	GCF_000154585.2_ASM15458v2_genomic	0.024	NC_016768.1	20061	4025	38	45	3	0	3959860	40689	3424	4794	0	4394985	4008767	386218
Mycobacterium	tuberculosis KZN 605, complete genome	GCF_000154605.2_ASM15460v2_genomic	0.025	NC_018078.1	20061	4013	57	45	3	0	3926491	77426	3424	4795	0	4399120	4012136	386984
Mycobacterium	tuberculosis str. Beijing/NITR203, complete genome	GCF_000364825.1_ASM36482v1_genomic	0.026	NC_021054.1	20079	3934	156	44	3	0	3751022	255182	3349	4794	0	4411128	4014347	396781
Mycobacterium	tuberculosis str. Erdman = ATCC 35801 DNA, complete genome	GCF_000350205.1_ASM35020v1_genomic	0.024	NC_020559.1	20061	4008	69	45	3	1	3880993	111081	3421	4794	366	4392353	4000655	391698
Mycobacterium	tuberculosis str. Haarlem, complete genome	GCF_000153685.2_ASM15368v2_genomic	0.025	NC_022350.1	20061	4012	48	45	3	0	3942881	67334	3421	4794	0	4408224	4018430	389794
Mycobacterium	tuberculosis str. Kurono DNA, complete genome	GCF_000828995.1_ASM82899v1_genomic	0.028	NZ_AP014573.1	20061	4051	36	45	3	0	3967346	48525	3424	4794	0	4415078	4024089	390989
Mycobacterium	tuberculosis strain 22103, complete genome	GCF_001545015.1_ASM154501v1_genomic	0.023	NZ_CP010339.1	20061	3898	163	45	3	1	3714274	285368	3424	4794	367	4399422	4008227	391195
Mycobacterium	tuberculosis strain 22115, complete genome	GCF_001544955.1_ASM154495v1_genomic	0.024	NZ_CP010337.1	21828	3904	178	45	3	1	3708329	291844	3424	4794	367	4401829	4008758	393071
Mycobacterium	tuberculosis strain 26105, complete genome	GCF_001545055.1_ASM154505v1_genomic	0.028	NZ_CP010340.1	20061	3896	201	45	3	1	3672998	345032	3424	4794	367	4426489	4026615	399874
Mycobacterium	tuberculosis strain 37004, complete genome	GCF_001544985.1_ASM154498v1_genomic	0.026	NZ_CP010338.1	20061	3889	208	45	3	1	3669308	344861	3424	4794	367	4417090	4022754	394336
Mycobacterium	tuberculosis strain 96075, complete genome	GCF_000756525.1_ASM75652v1_genomic	0.025	NZ_CP009426.1	19986	3991	71	45	3	0	3878858	101749	3424	4794	0	4379376	3988825	390551
Mycobacterium	tuberculosis strain 96121, complete genome	GCF_000756545.1_ASM75654v1_genomic	0.025	NZ_CP009427.1	20151	4004	82	45	3	0	3876112	134368	3424	4794	0	4410945	4018698	392247
Mycobacterium	tuberculosis strain F28, complete genome	GCF_001544705.1_ASM154470v1_genomic	0.029	NZ_CP010330.1	20151	4009	90	45	3	1	3848303	170148	3424	4794	367	4421903	4027036	394867
Mycobacterium	tuberculosis strain KIT87190, complete genome	GCF_000706665.1_ASM70666v1_genomic	0.033	NZ_CP007809.1	19989	3973	100	45	3	0	3851489	150404	3424	4794	0	4410788	4010111	400677
Mycobacterium	tuberculosis strain SCAID 187.0, complete genome	GCF_001275565.1_ASM127556v1_genomic	0.024	NZ_CP012506.1	20058	3991	54	45	3	1	3891707	94027	3424	4794	367	4379515	3994319	385196
Mycobacterium	tuberculosis strain ZMC13-264, complete genome	GCF_000738445.1_ASM73844v1_genomic	0.026	NZ_CP009100.1	20151	3994	79	45	3	0	3889040	122782	3424	4794	0	4411507	4020040	391467
Mycobacterium	tuberculosis strain ZMC13-88, complete genome	GCF_000738475.1_ASM73847v1_genomic	0.026	NZ_CP009101.1	20151	4002	73	45	3	0	3894135	118128	3424	4794	0	4411515	4020481	391034
Mycobacterium	tuberculosis W-148, complete genome	GCF_000193185.2_ASM19318v2_genomic	0.03	NZ_CP012090.1	20061	4022	59	45	3	0	3919249	97530	3424	4794	0	4418548	4024997	393551
Mycobacterium	vaccae 95051, complete genome	GCF_001655245.1_ASM165524v1_genomic	0.009	NZ_CP011491.1	20259	5721	58	49	6	1	5663071	60358	3716	9559	367	6235754	5737071	498683
Mycobacterium	vanbaalenii PYR-1, complete genome	GCF_000015305.1_ASM1530v1_genomic	0.038	NC_008726.1	20211	5960	82	49	6	0	5859805	75059	3703	9550	0	6491865	5948117	543748
Mycoplasma	agalactiae 5632 chromosome, complete sequence	GCF_000089865.1_ASM8986v1_genomic	0.146	NC_013948.1	19194	790	32	34	6	1	861085	29900	2639	9082	394	1006702	903100	103602
Mycoplasma	agalactiae PG2 chromosome, complete sequence	GCF_000063605.1_ASM6360v1_genomic	0.03	NC_009497.1	19218	665	63	34	6	0	699408	83588	2639	9082	0	877438	794717	82721
Mycoplasma	arginini DNA, complete genome, strain: HAZ145 1	GCF_001547975.1_ASM154797v1_genomic	0.066	NZ_AP014657.1	18795	570	5	32	6	1	604048	3356	2479	9070	387	678592	619340	59252
Mycoplasma	arthritidis 158L3-1, complete genome	GCF_000020065.1_ASM2006v1_genomic	0.045	NC_011025.1	18885	617	7	33	3	1	721716	8482	2551	4538	393	820453	737680	82773
Mycoplasma	bovis CQ-W70, complete genome	GCF_000696015.1_ASM69601v1_genomic	0.079	NZ_CP005933.1	19260	743	24	34	4	0	823695	25153	2639	4646	0	948516	856133	92383
Mycoplasma	bovis HB0801, complete genome	GCF_000270525.1_ASM27052v1_genomic	0.123	NC_018077.1	19260	770	29	34	6	0	843252	35611	2639	9081	0	991702	890583	101119
Mycoplasma	bovis Hubei-1, complete genome	GCF_000219375.1_ASM21937v1_genomic	0.079	NC_015725.1	19260	736	36	34	4	0	812962	35810	2640	4647	0	948121	856059	92062
Mycoplasma	bovis PG45 clone MU clone A2, complete genome	GCF_000183385.1_ASM18338v1_genomic	0.135	NC_014760.1	19260	787	36	34	6	0	852976	31569	2639	9082	0	1003404	896266	107138
Mycoplasma	bovis strain HB0801-P115, complete genome	GCF_001611865.1_ASM161186v1_genomic	0.124	NZ_CP007589.1	19260	742	45	34	6	1	815689	51966	2639	9082	394	977322	879770	97552
Mycoplasma	bovis strain HB0801-P150, complete genome	GCF_001611895.1_ASM161189v1_genomic	0.124	NZ_CP007590.1	19260	723	69	34	6	1	789032	77186	2639	9084	394	977304	878335	98969
Mycoplasma	bovis strain HB0801-P180, complete genome	GCF_001611935.1_ASM161193v1_genomic	0.124	NZ_CP007591.1	19260	701	84	34	6	1	754074	111868	2639	9082	394	977257	878057	99200
Mycoplasma	bovis strain NM2012, complete genome	GCF_001043135.1_ASM104313v1_genomic	0.126	NZ_CP011348.1	19260	766	30	34	6	0	849022	30230	2639	9082	0	990348	890973	99375
Mycoplasma	bovoculi M165/69, complete genome	GCF_000524555.1_ASM52455v1_genomic	0.011	NZ_CP007154.1	18771	575	8	30	3	0	688028	9395	2337	4532	0	760240	704292	55948
Mycoplasma	californicum HAZ160 1 DNA, complete genome	GCF_000829335.1_ASM82933v1_genomic	0.048	NZ_AP013353.1	18624	625	10	31	6	0	701569	11659	2404	9082	0	799088	724714	74374
Mycoplasma	californicum strain ST-6, complete genome	GCF_000695835.1_ASM69583v1_genomic	0.038	NZ_CP007521.1	18624	629	9	31	6	0	698844	11332	2404	9081	0	793841	721661	72180
Mycoplasma	canadense DNA, complete genome, strain: HAZ360 1	GCF_000828855.1_ASM82885v1_genomic	0.062	NZ_AP014631.1	18771	533	5	32	6	0	610481	4694	2481	9076	0	693241	626732	66509
Mycoplasma	canis PG 14, complete genome	GCF_001553195.1_ASM155319v1_genomic	0.05	NZ_CP014281.1	19227	638	20	31	8	1	743286	80082	2401	13526	363	897443	839658	57785
Mycoplasma	canis strain LV, complete genome	GCF_000988065.1_ASM98806v1_genomic	0.091	NZ_CP011368.1	19164	693	15	31	8	0	820406	60715	2401	13524	0	968791	897046	71745
Mycoplasma	capricolum subsp. capricolum ATCC 27343, complete genome	GCF_000012765.1_ASM1276v1_genomic	0.04	NC_007633.1	19668	792	35	30	6	0	869033	33465	2321	9104	0	1010023	913923	96100
Mycoplasma	capricolum subsp. capripneumoniae 87001, complete genome	GCF_000835085.1_ASM83508v1_genomic	0.022	NZ_CP006959.1	19656	699	172	30	6	0	692690	207542	2321	9104	0	1017333	911657	105676
Mycoplasma	capricolum subsp. capripneumoniae genome assembly F38.1, chromosome : 1	GCF_000953375.1_F38.1_genomic	0.022	NZ_LN515398.1	19656	728	149	30	6	0	723288	174602	2321	9104	0	1016760	909315	107445
Mycoplasma	capricolum subsp. capripneumoniae genome assembly ILRI181.1, chromosome : 1	GCF_000953235.1_ILRI181.1_genomic	0.022	NZ_LN515399.1	19653	713	161	30	6	0	710187	190337	2321	9104	0	1017183	911949	105234
Mycoplasma	crocodyli MP145, complete genome	GCF_000025845.1_ASM2584v1_genomic	0.035	NC_014014.1	19326	739	6	34	6	0	843036	8424	2643	9060	0	934379	863163	71216
Mycoplasma	cynos C142 complete genome	GCF_000328725.1_ASM32872v1_genomic	0.105	NC_019949.1	19044	763	16	30	7	0	864521	20059	2327	10585	0	998123	897492	100631
Mycoplasma	dispar strain ATCC 27140, complete genome	GCF_000941075.1_ASM94107v1_genomic	0.139	NZ_CP007229.1	18546	733	15	32	3	0	950341	16617	2514	4542	0	1084449	974014	110435
Mycoplasma	fermentans JER, complete genome	GCF_000148625.1_ASM14862v1_genomic	0.108	NC_014552.1	19290	780	36	35	5	0	812798	43574	2715	8967	0	977524	868054	109470
Mycoplasma	fermentans M64, complete genome	GCF_000186005.1_ASM18600v1_genomic	0.224	NC_014921.1	19293	944	22	35	5	0	969255	27582	2715	8967	0	1118751	1008519	110232
Mycoplasma	flocculare ATCC 27399, complete genome	GCF_000815065.1_ASM81506v1_genomic	0.053	NZ_CP007585.1	18468	586	12	30	3	0	695188	6822	2337	4556	0	778866	708903	69963
Mycoplasma	gallisepticum CA06 2006.052-5-2P, complete genome	GCF_000286795.1_ASM28679v1_genomic	0.113	NC_018412.1	18987	725	16	32	6	0	849891	21177	2461	9105	0	976412	882634	93778
Mycoplasma	gallisepticum NC06 2006.080-5-2P, complete genome	GCF_000286775.1_ASM28677v1_genomic	0.115	NC_018411.1	18987	708	14	32	6	0	818351	20687	2461	9104	0	938869	850603	88266
Mycoplasma	gallisepticum NC08 2008.031-4-3P, complete genome	GCF_000286815.1_ASM28681v1_genomic	0.091	NC_018413.1	18987	705	12	32	6	0	812747	15120	2461	9105	0	926650	839433	87217
Mycoplasma	gallisepticum NC95 13295-2-2P, complete genome	GCF_000286695.1_ASM28669v1_genomic	0.105	NC_018407.1	18987	728	7	32	6	0	843888	7300	2461	9104	0	953989	862753	91236
Mycoplasma	gallisepticum NC96 1596-4-2P, complete genome	GCF_000286715.1_ASM28671v1_genomic	0.125	NC_018408.1	18987	744	10	32	6	0	872981	8480	2461	9104	0	986257	893026	93231
Mycoplasma	gallisepticum NY01 2001.047-5-1P, complete genome	GCF_000286735.1_ASM28673v1_genomic	0.105	NC_018409.1	18987	724	15	32	6	0	838459	23458	2461	9104	0	965525	873482	92043
Mycoplasma	gallisepticum str. F, complete genome	GCF_000025385.1_ASM2538v1_genomic	0.11	NC_017503.1	18978	719	33	32	6	1	843800	29436	2461	9104	404	977612	885205	92407
Mycoplasma	gallisepticum str. R(high), complete genome	GCF_000025365.1_ASM2536v1_genomic	0.122	NC_017502.1	18987	738	28	32	6	1	866624	31246	2460	9104	407	1012027	909841	102186
Mycoplasma	gallisepticum str. R(low), complete genome	GCF_000092585.1_ASM9258v1_genomic	0.123	NC_004829.2	18987	746	24	32	6	1	877632	21566	2460	9104	407	1012800	911169	101631
Mycoplasma	gallisepticum VA94 7994-1-7P, complete genome	GCF_000286675.1_ASM28667v1_genomic	0.116	NC_018406.1	18987	736	7	32	6	0	853786	6700	2461	9104	0	964110	872051	92059
Mycoplasma	gallisepticum WI01 2001.043-13-2P, complete genome	GCF_000286755.1_ASM28675v1_genomic	0.083	NC_018410.1	18987	718	10	32	6	0	825058	14181	2461	9104	0	939844	850804	89040
Mycoplasma	genitalium G37, complete genome	GCF_000027325.1_ASM2732v1_genomic	0.03	NC_000908.2	18363	506	7	36	3	0	545175	5590	2798	4565	0	580076	558128	21948
Mycoplasma	genitalium M2288, complete genome	GCF_000292505.1_ASM29250v1_genomic	0.035	NC_018498.1	18354	492	27	36	3	0	517844	32188	2798	4565	0	579558	557395	22163
Mycoplasma	genitalium M2321, complete genome	GCF_000292405.1_ASM29240v1_genomic	0.036	NC_018495.1	18351	483	35	36	3	0	511774	37879	2798	4565	0	579977	557016	22961
Mycoplasma	genitalium M6282, complete genome	GCF_000292445.1_ASM29244v1_genomic	0.038	NC_018496.1	18363	453	64	36	3	0	467738	80879	2798	4565	0	579504	555980	23524
Mycoplasma	genitalium M6320, complete genome	GCF_000292485.1_ASM29248v1_genomic	0.038	NC_018497.1	18363	483	36	36	3	0	501670	48550	2798	4565	0	579796	557583	22213
Mycoplasma	haemocanis str. Illinois, complete genome	GCF_000238995.1_ASM23899v1_genomic	0.021	NC_016638.1	15855	1130	18	31	3	0	839062	13187	2409	4472	0	919992	859130	60862
Mycoplasma	haemofelis Ohio2, complete genome	GCF_000186985.1_ASM18698v3_genomic	0.008	NC_017520.1	15870	1495	56	31	3	0	1052912	43182	2409	4413	0	1155937	1102916	53021
Mycoplasma	haemofelis str. Langford 1, complete genome sequence	GCF_000200735.1_ASM20073v1_genomic	0.003	NC_014970.1	15870	1487	37	31	3	0	1064923	26114	2409	4472	0	1147259	1097918	49341
Mycoplasma	hominis ATCC 23114 chromosome complete genome	GCF_000085865.1_ASM8586v1_genomic	0.042	NC_013511.1	18903	540	11	33	6	0	589451	11514	2552	9090	0	665445	612607	52838
Mycoplasma	hominis ATCC 27545, complete genome	GCF_000767725.1_ASM76772v1_genomic	0.064	NZ_CP009652.1	18816	569	5	33	6	0	642939	2617	2553	9090	0	715165	657199	57966
Mycoplasma	hominis strain AF1, complete genome	GCF_000947915.1_ASM94791v1_genomic	0.037	NZ_CP009677.1	18906	558	9	33	4	0	620531	10784	2553	4648	0	700851	638516	62335
Mycoplasma	hominis strain Sprott, complete genome	GCF_001017595.1_ASM101759v1_genomic	0.04	NZ_CP011538.1	18816	558	11	33	6	0	606494	14807	2553	9088	0	695214	632942	62272
Mycoplasma	hyopneumoniae 168-L, complete genome	GCF_000400855.1_ASM40085v1_genomic	0.043	NC_021283.1	18594	688	12	30	3	0	806341	16575	2338	4546	0	921093	829800	91293
Mycoplasma	hyopneumoniae 168, complete genome	GCF_000183185.1_ASM18318v1_genomic	0.054	NC_017509.1	18594	687	12	30	3	0	808343	16881	2338	4546	0	925576	832108	93468
Mycoplasma	hyopneumoniae 232, complete genome	GCF_000008405.1_ASM840v1_genomic	0.036	NC_006360.1	18600	656	19	30	3	0	775707	24815	2338	4546	0	892758	807406	85352
Mycoplasma	hyopneumoniae 7422, complete genome	GCF_000427215.1_ASM42721v1_genomic	0.024	NC_021831.1	18588	647	40	30	3	0	757470	47046	2338	4546	0	898495	811400	87095
Mycoplasma	hyopneumoniae 7448, complete genome	GCF_000008225.1_ASM822v1_genomic	0.061	NC_007332.1	18588	677	19	30	3	0	804519	17075	2338	4546	0	920079	828478	91601
Mycoplasma	hyopneumoniae J, complete genome	GCF_000008205.1_ASM820v1_genomic	0.053	NC_007295.1	18597	664	18	30	3	0	768889	32685	2338	4546	0	897405	808458	88947
Mycoplasma	hyorhinis DBS 1050, complete genome	GCF_000496815.1_ASM49681v1_genomic	0.066	NC_022807.1	18870	692	54	30	3	0	685269	68649	2338	4533	0	837447	760789	76658
Mycoplasma	hyorhinis GDL-1, complete genome	GCF_000241125.1_ASM24112v1_genomic	0.066	NC_016829.1	18870	691	52	30	3	0	688480	64196	2338	4533	0	837480	759547	77933
Mycoplasma	hyorhinis HUB-1, complete genome	GCF_000145705.1_ASM14570v1_genomic	0.064	NC_014448.1	18873	682	64	30	3	0	702087	53255	2338	4532	0	839615	762212	77403
Mycoplasma	hyorhinis MCLD, complete genome	GCF_000211295.1_ASM21129v1_genomic	0.057	NC_017519.1	18870	671	65	30	3	0	676781	71810	2338	4533	0	829709	755462	74247
Mycoplasma	hyorhinis SK76, complete genome	GCF_000313635.1_ASM31363v1_genomic	0.058	NC_019552.1	18873	713	41	30	3	0	725666	30324	2338	4534	0	836897	762862	74035
Mycoplasma	leachii PG50 clone MU clone A8, complete genome	GCF_000183365.1_ASM18336v1_genomic	0.029	NC_014751.1	19662	834	31	30	6	0	866402	34826	2321	9104	0	1008951	912653	96298
Mycoplasma	mobile 163K complete genome	GCF_000008365.1_ASM836v1_genomic	0.049	NC_006908.1	19470	648	6	28	3	0	703523	6809	2162	4549	0	777079	717043	60036
Mycoplasma	mycoides subsp. capri LC str. 95010 chromosome, complete sequence	GCF_000253075.1_ASM25307v1_genomic	0.1	NC_015431.1	19668	920	21	30	6	1	1028107	14259	2321	9110	410	1153998	1054207	99791
Mycoplasma	mycoides subsp. capri str. GM12 transgenic clone deltatypeIIIres, complete genome	GCF_000023685.1_ASM2368v1_genomic	0.036	NZ_CP001668.1	19668	839	25	30	6	1	956628	24693	2321	9110	410	1084586	993162	91424
Mycoplasma	mycoides subsp. capri str. GM12 transgenic clone tetM-lacZ, complete genome	GCF_000023165.1_ASM2316v1_genomic	0.041	NZ_CP001621.1	19668	842	26	30	6	1	959048	25580	2321	9110	410	1089202	996469	92733
Mycoplasma	mycoides subsp. capri strain GM12, complete genome	GCF_001267815.1_ASM126781v1_genomic	0.036	NZ_CP012387.1	19668	838	26	30	6	0	957115	25679	2321	9110	0	1085764	994225	91539
Mycoplasma	mycoides subsp. mycoides SC str. Gladysdale MU clone SC5, complete genome	GCF_000143865.1_ASM14386v1_genomic	0.241	NC_021025.1	19668	980	71	30	6	0	967815	83079	2321	9108	0	1193808	1062323	131485
Mycoplasma	mycoides subsp. mycoides SC str. PG1 chromosome, complete genome	GCF_000011445.1_ASM1144v1_genomic	0.265	NC_005364.2	19668	839	0	30	6	0	990984	0	2321	9095	0	1211703	1002400	209303
Mycoplasma	mycoides subsp. mycoides strain Ben1, complete genome	GCF_001554055.1_ASM155405v1_genomic	0.195	NZ_CP011260.1	19668	911	108	30	6	1	901611	107796	2321	9108	410	1145921	1021246	124675
Mycoplasma	mycoides subsp. mycoides strain Ben468, complete genome	GCF_001554155.1_ASM155415v1_genomic	0.185	NZ_CP011264.1	19668	895	103	30	4	1	852625	111149	2321	4661	410	1091780	971166	120614
Mycoplasma	mycoides subsp. mycoides strain Ben50, complete genome	GCF_001554075.1_ASM155407v1_genomic	0.206	NZ_CP011261.1	19671	941	91	30	6	1	918483	105418	2321	9109	410	1161055	1035741	125314
Mycoplasma	mycoides subsp. mycoides strain izsam mm5713, complete genome	GCF_000800785.1_ASM80078v1_genomic	0.244	NZ_CP010267.1	19668	976	78	30	6	0	958012	91276	2321	9108	0	1192498	1060717	131781
Mycoplasma	mycoides subsp. mycoides strain T1/44, complete genome	GCF_001564435.1_ASM156443v1_genomic	0.229	NZ_CP014346.1	19671	965	86	30	6	1	949953	96393	2321	9107	410	1188848	1058184	130664
Mycoplasma	ovis str. Michigan, complete genome	GCF_000508245.1_ASM50824v1_genomic	0.031	NC_023062.1	14649	771	4	31	4	0	578367	3742	2404	6010	0	702511	590523	111988
Mycoplasma	parvum str. Indiana, complete genome	GCF_000477415.1_ASM47741v1_genomic	0.008	NC_022575.1	15099	526	8	31	3	0	488945	9220	2398	4560	0	564395	505123	59272
Mycoplasma	penetrans HF-2 DNA, complete genome	GCF_000011225.1_ASM1122v1_genomic	0.054	NC_004432.1	19368	1021	10	30	3	0	1183315	11955	2309	4509	0	1358633	1202088	156545
Mycoplasma	pneumoniae 19294, complete genome	GCF_000387745.2_ASM38774v2_genomic	0.083	NZ_CP010539.1	18309	709	26	36	3	0	717154	27321	2794	4549	0	817313	751818	65495
Mycoplasma	pneumoniae 309 DNA, complete genome	GCF_000283755.1_ASM28375v1_genomic	0.082	NC_016807.1	18309	704	31	36	3	1	711747	32645	2794	4549	386	817176	752121	65055
Mycoplasma	pneumoniae 39443, complete genome	GCF_001272715.1_ASM127271v1_genomic	0.083	NZ_CP010540.1	18309	708	24	36	3	0	722747	20370	2794	4543	0	817184	750454	66730
Mycoplasma	pneumoniae 51494, complete genome	GCF_001272735.1_ASM127273v1_genomic	0.085	NZ_CP010541.1	18309	707	26	37	3	0	716004	25837	2882	4548	0	816404	749271	67133
Mycoplasma	pneumoniae 54089, complete genome	GCF_001272755.1_ASM127275v1_genomic	0.085	NZ_CP010542.1	18309	710	25	37	3	0	718095	24974	2882	4548	0	816565	750499	66066
Mycoplasma	pneumoniae 54524, complete genome	GCF_001272775.1_ASM127277v1_genomic	0.087	NZ_CP010543.1	18309	710	24	37	3	0	718521	24143	2882	4548	0	816583	750094	66489
Mycoplasma	pneumoniae 85084, complete genome	GCF_001272795.1_ASM127279v1_genomic	0.087	NZ_CP010544.1	18309	711	24	37	3	0	719564	23184	2882	4548	0	816404	750178	66226
Mycoplasma	pneumoniae 85138, complete genome	GCF_001272815.1_ASM127281v1_genomic	0.085	NZ_CP010545.1	18309	709	25	37	3	0	719254	23435	2882	4548	0	816402	750119	66283
Mycoplasma	pneumoniae FH, complete genome	GCF_000143945.1_ASM14394v1_genomic	0.084	NC_017504.1	18306	684	48	36	3	0	679977	60429	2794	4549	0	811088	747749	63339
Mycoplasma	pneumoniae FH, complete genome	GCF_001272835.1_ASM127283v1_genomic	0.082	NZ_CP010546.1	18306	708	26	36	3	0	719192	24545	2794	4549	0	817207	751080	66127
Mycoplasma	pneumoniae M1139, complete genome	GCF_001272855.1_ASM127285v1_genomic	0.083	NZ_CP010547.1	18309	710	25	36	3	0	721452	22380	2794	4549	0	817045	751175	65870
Mycoplasma	pneumoniae M129 chromosome, complete genome	GCF_000027345.1_ASM2734v1_genomic	0.085	NC_000912.1	18309	678	15	37	3	0	701171	27106	2882	4523	0	816394	735682	80712
Mycoplasma	pneumoniae M129-B7, complete genome	GCF_000331085.3_ASM33108v2_genomic	0.085	NC_020076.2	18309	712	26	37	3	0	719458	24598	2882	4548	0	816451	751486	64965
Mycoplasma	pneumoniae M2592, complete genome	GCF_001272895.1_ASM127289v1_genomic	0.085	NZ_CP010549.1	18309	707	24	36	3	0	723495	19598	2794	4543	0	817198	750430	66768
Mycoplasma	pneumoniae M29, complete genome	GCF_000733995.1_ASM73399v1_genomic	0.179	NZ_CP008895.1	19347	745	31	37	3	0	743872	35654	2882	4548	0	857799	786956	70843
Mycoplasma	pneumoniae MAC strain Mac, complete genome	GCF_001272915.1_ASM127291v1_genomic	0.084	NZ_CP010550.1	18309	708	26	36	3	0	717173	27424	2794	4549	0	817156	751940	65216
Mycoplasma	pneumoniae PI 1428, complete genome	GCF_000319675.2_ASM31967v2_genomic	0.086	NZ_CP010538.1	18309	710	24	37	3	0	718710	23715	2882	4548	0	816496	749855	66641
Mycoplasma	pneumoniae PO1, complete genome	GCF_000319655.2_ASM31965v2_genomic	0.084	NZ_CP010551.1	18306	708	28	36	3	0	714089	29747	2794	4549	0	817216	751179	66037
Mycoplasma	pneumoniae strain C267, complete genome	GCF_001558175.1_ASM155817v1_genomic	0.085	NZ_CP014267.1	18309	713	25	37	3	1	714408	29574	2882	4548	386	816498	751798	64700
Mycoplasma	pneumoniae strain M2192, complete genome	GCF_001272875.1_ASM127287v1_genomic	0.085	NZ_CP010548.1	18309	709	21	36	3	0	721960	20184	2794	4549	0	817169	749487	67682
Mycoplasma	pneumoniae strain S355, complete genome	GCF_001509195.1_ASM150919v1_genomic	0.079	NZ_CP013829.1	18309	694	26	37	3	1	705013	26673	2882	4548	386	801203	739502	61701
Mycoplasma	putrefaciens KS1, complete genome	GCF_000224105.1_ASM22410v1_genomic	0.027	NC_015946.1	19599	652	25	30	6	0	697032	29051	2322	9104	0	832603	737509	95094
Mycoplasma	putrefaciens Mput9231, complete genome	GCF_000376625.1_ASM37662v1_genomic	0.028	NC_021083.1	19593	676	26	30	6	0	716406	32736	2322	9107	0	859996	760571	99425
Mycoplasma	suis KI3806 complete genome	GCF_000203215.1_ASM20321v1_genomic	0.008	NC_015153.1	14910	775	4	32	3	0	626166	3699	2489	4558	0	709270	636912	72358
Mycoplasma	suis str. Illinois, complete genome	GCF_000179035.2_ASM17903v2_genomic	0.011	NC_015155.1	14910	814	16	32	3	0	645638	15948	2489	4558	0	742431	668633	73798
Mycoplasma	synoviae 53, complete genome	GCF_000008245.1_ASM824v1_genomic	0.117	NC_007294.1	18303	657	23	34	7	0	691931	26447	2640	9096	0	799476	730114	69362
Mycoplasma	synoviae ATCC 25204, complete genome	GCF_000969765.1_ASM96976v1_genomic	0.151	NZ_CP011096.1	18300	696	25	34	7	0	728987	25661	2644	9097	0	846495	766389	80106
Mycoplasma	wenyonii str. Massachusetts, complete genome	GCF_000277795.1_ASM27779v1_genomic	0.04	NC_018149.1	14838	677	2	31	3	0	579767	1187	2402	4528	0	650228	587884	62344
Mycoplasma	yeatsii GM274B, complete genome	GCF_000875755.1_ASM87575v1_genomic	0.055	NZ_CP007520.1	19671	745	8	30	6	0	801411	5993	2322	9103	0	895051	818829	76222
Neisseria	elongata subsp. glycolytica ATCC 29315, complete genome	GCF_000818035.1_ASM81803v1_genomic	0.046	NZ_CP007726.1	20835	2084	66	61	12	0	1840204	51533	4750	18240	0	2256647	1914727	341920
Neisseria	gonorrhoeae FA 1090 chromosome, complete genome	GCF_000006845.1_ASM684v1_genomic	0.096	NC_002946.2	20916	1884	35	55	12	0	1653310	28533	4095	18256	0	2153922	1704194	449728
Neisseria	gonorrhoeae MS11, complete genome	GCF_000156855.2_ASM15685v2_genomic	0.097	NC_022240.1	20916	2199	143	55	12	0	1758855	139406	4252	18241	0	2233640	1920754	312886
Neisseria	gonorrhoeae NCCP11945, complete genome	GCF_000020105.1_ASM2010v1_genomic	0.094	NC_011035.1	20916	2216	128	55	12	0	1785655	113495	4252	18240	0	2232025	1921642	310383
Neisseria	gonorrhoeae strain 32867, complete genome	GCF_001661085.1_ASM166108v1_genomic	0.092	NZ_CP016015.1	20916	2198	137	55	12	1	1778127	113210	4252	18240	362	2218818	1914191	304627
Neisseria	gonorrhoeae strain 34530, complete genome	GCF_001661115.1_ASM166111v1_genomic	0.1	NZ_CP016016.1	20916	2211	127	55	12	1	1795898	103927	4252	18240	362	2228373	1922679	305694
Neisseria	gonorrhoeae strain 34769, complete genome	GCF_001661135.1_ASM166113v1_genomic	0.096	NZ_CP016017.1	20916	2195	136	55	12	1	1784301	109917	4252	18240	362	2220340	1917072	303268
Neisseria	gonorrhoeae strain 35/02, complete genome	GCF_001047275.1_ASM104727v1_genomic	0.098	NZ_CP012028.1	20916	2150	124	55	12	0	1751820	97332	4252	18240	0	2173235	1871644	301591
Neisseria	gonorrhoeae strain FA19, complete genome	GCF_001047225.1_ASM104722v1_genomic	0.098	NZ_CP012026.1	20916	2219	115	55	12	0	1798326	98922	4252	18240	0	2232367	1919740	312627
Neisseria	gonorrhoeae strain FA6140, complete genome	GCF_001047255.1_ASM104725v1_genomic	0.098	NZ_CP012027.1	20916	2150	119	55	12	0	1742736	101317	4252	18240	0	2168698	1866545	302153
Neisseria	lactamica 020-06 complete genome	GCF_000196295.1_ASM19629v1_genomic	0.071	NC_014752.1	20913	1989	68	59	12	0	1792381	83962	4563	18240	0	2220606	1899146	321460
Neisseria	meningitidis 053442, complete genome	GCF_000014105.1_ASM1410v1_genomic	0.118	NC_010120.1	20916	2046	99	59	12	0	1731868	60382	4563	18240	0	2153416	1815053	338363
Neisseria	meningitidis 8013, complete genome	GCF_000026965.1_ASM2696v1_genomic	0.136	NC_017501.1	20913	2152	112	59	12	0	1819986	64942	4563	18240	0	2277550	1907731	369819
Neisseria	meningitidis alpha14 complete genome	GCF_000083565.1_ASM8356v1_genomic	0.113	NC_013016.1	20919	2007	116	58	12	0	1724839	59200	4488	18240	0	2145295	1806767	338528
Neisseria	meningitidis alpha710, complete genome	GCF_000152165.1_ASM15216v1_genomic	0.122	NC_017505.1	20913	2128	110	57	12	0	1811658	61510	4412	18240	0	2242947	1895820	347127
Neisseria	meningitidis G2136, complete genome	GCF_000191425.1_ASM19142v1_genomic	0.118	NC_017513.1	20916	2098	90	59	12	0	1766316	50006	4563	18240	0	2184862	1839125	345737
Neisseria	meningitidis H44/76, complete genome	GCF_000191445.1_ASM19144v1_genomic	0.132	NC_017516.1	20913	2154	78	59	12	0	1820442	42106	4563	18240	0	2240883	1885351	355532
Neisseria	meningitidis LNP21362, complete genome	GCF_000816165.1_ASM81616v1_genomic	0.11	NZ_CP006869.1	20913	2020	109	59	12	0	1710983	68409	4563	18257	0	2139957	1802212	337745
Neisseria	meningitidis M01-240149, complete genome	GCF_000191465.1_ASM19146v1_genomic	0.122	NC_017514.1	20916	2104	113	59	12	0	1801608	50095	4563	18240	0	2223518	1874506	349012
Neisseria	meningitidis M01-240355, complete genome	GCF_000191485.1_ASM19148v1_genomic	0.137	NC_017517.1	20916	2144	112	59	12	0	1817921	68821	4563	18240	0	2287777	1909545	378232
Neisseria	meningitidis M04-240196, complete genome	GCF_000191505.1_ASM19150v1_genomic	0.135	NC_017515.1	20913	2144	94	59	12	0	1819889	54864	4563	18241	0	2250449	1897557	352892
Neisseria	meningitidis M0579, complete genome	GCF_001029835.1_ASM102983v1_genomic	0.194	NZ_CP007668.1	21678	2187	104	59	12	0	1877329	51149	4563	18240	0	2324822	1951281	373541
Neisseria	meningitidis M7124, complete genome	GCF_000800275.1_ASM80027v1_genomic	0.12	NZ_CP009419.1	20913	2085	84	61	15	0	1763107	44403	4714	22821	0	2179483	1835045	344438
Neisseria	meningitidis MC58 chromosome, complete genome	GCF_000008805.1_ASM880v1_genomic	0.155	NC_003112.2	20913	1936	90	59	12	0	1768438	87141	4563	18196	0	2272360	1878338	394022
Neisseria	meningitidis NZ-05/33, complete genome	GCF_000191525.1_ASM19152v1_genomic	0.134	NC_017518.1	20916	2125	123	59	12	0	1801047	71568	4563	18240	0	2248966	1895418	353548
Neisseria	meningitidis serogroup A strain Z2491 complete genome	GCF_000009105.1_ASM910v1_genomic	0.111	NC_003116.1	20916	2103	81	58	12	0	1768708	43328	4488	18240	0	2184406	1834764	349642
Neisseria	meningitidis serogroup C FAM18 complete genome	GCF_000009465.1_ASM946v1_genomic	0.125	NC_008767.1	20913	2096	91	59	12	0	1779314	45909	4563	18239	0	2194961	1848025	346936
Neisseria	meningitidis strain 510612, complete genome	GCF_000626595.1_ASM62659v1_genomic	0.107	NZ_CP007524.1	20916	2105	84	59	12	0	1774142	52482	4563	18240	0	2188020	1849427	338593
Neisseria	meningitidis strain B6116/77, complete genome	GCF_001029815.1_ASM102981v1_genomic	0.118	NZ_CP007667.1	20916	2084	94	59	12	0	1762282	51127	4562	18238	0	2187672	1836209	351463
Neisseria	meningitidis strain M10208, complete genome	GCF_000800415.1_ASM80041v1_genomic	0.122	NZ_CP009422.1	20913	2037	154	59	12	0	1691500	126105	4563	18239	0	2183230	1840407	342823
Neisseria	meningitidis strain NM3682, complete genome	GCF_000800315.1_ASM80031v1_genomic	0.126	NZ_CP009420.1	20913	2071	111	59	13	0	1753452	69932	4563	18312	0	2196674	1846259	350415
Neisseria	meningitidis strain NM3683, complete genome	GCF_000800355.1_ASM80035v1_genomic	0.127	NZ_CP009421.1	20913	2089	95	61	14	0	1772049	52436	4713	22141	0	2199215	1851339	347876
Neisseria	meningitidis strain NM3686, complete genome	GCF_000800235.1_ASM80023v1_genomic	0.127	NZ_CP009418.1	20913	2109	83	59	12	0	1778290	45989	4563	18234	0	2195266	1847076	348190
Neisseria	meningitidis WUE 2594 complete genome	GCF_000253215.1_ASM25321v1_genomic	0.106	NC_017512.1	20916	2152	100	55	12	0	1797885	65471	4262	18246	0	2227255	1885864	341391
Neisseria	weaveri strain NCTC13585 genome assembly, chromosome: 1	GCF_900086555.1_34903_D01_genomic	0.032	NZ_LT571436.1	20889	1957	19	55	12	1	1840589	20744	4276	18216	361	2188497	1884186	304311
Rhodococcus	aetherivorans strain IcdP1, complete genome	GCF_000982715.1_ASM98271v1_genomic	0.014	NZ_CP011341.1	20328	5006	250	54	12	0	5000531	320655	4109	19203	0	5922748	5344498	578250
Rhodococcus	equi 103S chromosome	GCF_000196695.1_ASM19669v1_genomic	0.011	NC_014659.1	20160	4516	27	52	12	0	4547756	24728	3949	19170	0	5043170	4595603	447567
Rhodococcus	erythropolis CCM2595, complete genome	GCF_000454045.1_ASM45404v1_genomic	0.013	NC_022115.1	20055	5646	31	53	12	1	5704602	25092	4016	19180	368	6281198	5753258	527940
Rhodococcus	erythropolis PR4 DNA, complete genome	GCF_000010105.1_ASM1010v1_genomic	0.021	NC_012490.1	20055	5905	55	54	15	1	5871371	49736	4094	23975	367	6516310	5949543	566767
Rhodococcus	erythropolis R138, complete genome	GCF_000696675.2_ASM69667v2_genomic	0.028	NZ_CP007255.1	20055	5603	48	53	15	0	5653975	41817	4016	23975	0	6236862	5723783	513079
Rhodococcus	erythropolis strain BG43, complete genome	GCF_000975175.1_ASM97517v1_genomic	0.023	NZ_CP011295.1	20055	5733	33	53	15	0	5756514	31884	4013	23975	0	6334075	5816386	517689
Rhodococcus	fascians D188, complete genome	GCF_001620305.1_ASM162030v1_genomic	0.028	NZ_CP015235.1	20025	4677	61	46	12	1	4622717	68853	3493	19263	370	5139988	4714696	425292
Rhodococcus	jostii RHA1, complete genome	GCF_000014565.1_ASM1456v1_genomic	0.086	NC_008268.1	20085	6866	172	50	12	1	6841874	155504	3774	19184	371	7804765	7020707	784058
Rhodococcus	opacus B4 DNA, complete genome	GCF_000010805.1_ASM1080v1_genomic	0.036	NC_012522.1	20151	6957	160	50	12	1	7004046	155049	3776	19181	371	7913450	7182423	731027
Rhodococcus	opacus PD630, complete genome	GCF_000599545.1_ASM59954v1_genomic	0.041	NZ_CP003949.1	20157	7248	221	51	12	1	7296819	276055	3850	19180	371	8376953	7596275	780678
Rhodococcus	pyridinivorans SB3094, complete genome	GCF_000511305.1_ASM51130v1_genomic	0.16	NC_023150.1	20181	4584	93	55	13	0	4587556	73234	4186	19207	0	5227080	4684183	542897
Rhodococcus	sp. B7740, complete genome	GCF_000954115.1_ASM95411v1_genomic	0.023	NZ_CP010797.1	20016	4839	86	47	12	0	4777075	91432	3569	19260	0	5341557	4891336	450221
Rhodococcus	sp. PBTS2, complete genome	GCF_001620005.1_ASM162000v1_genomic	0.024	NZ_CP015220.1	20025	4715	62	46	12	1	4662771	65614	3499	19261	370	5179353	4751515	427838
Rickettsia	africae ESF-5, complete genome	GCF_000023005.1_ASM2300v1_genomic	0.025	NC_012633.1	20403	1219	139	33	3	1	955757	71716	2558	4408	469	1278540	1034908	243632
Rickettsia	akari str. Hartford, complete genome	GCF_000018205.1_ASM1820v1_genomic	0.019	NC_009881.1	19512	980	185	33	3	0	873733	94106	2558	4401	0	1231060	974798	256262
Rickettsia	australis str. Cutlack, complete genome	GCF_000284155.1_ASM28415v1_genomic	0.034	NC_017058.1	19533	1135	164	33	3	0	929370	98787	2557	4404	0	1296670	1035118	261552
Rickettsia	bellii OSU 85-389, complete genome	GCF_000018245.1_ASM1824v1_genomic	0.061	NC_009883.1	18543	1376	93	34	3	0	1194506	92806	2632	4404	0	1528980	1294348	234632
Rickettsia	bellii RML369-C, complete genome	GCF_000012385.1_ASM1238v1_genomic	0.064	NC_007940.1	18540	1372	73	34	3	0	1217930	62125	2632	4404	0	1522076	1287091	234985
Rickettsia	canadensis str. CA410, complete genome	GCF_000283915.1_ASM28391v1_genomic	0.008	NC_016929.1	19854	875	59	33	3	0	828874	36333	2562	4407	0	1150228	872176	278052
Rickettsia	canadensis str. McKiel, complete genome	GCF_000014345.1_ASM1434v1_genomic	0.009	NC_009879.1	19854	902	63	33	3	0	834076	42222	2560	4407	0	1159772	883265	276507
Rickettsia	conorii str. Malish 7, complete genome	GCF_000007025.1_ASM702v1_genomic	0.025	NC_003103.1	20403	1227	104	33	3	0	967953	46447	2557	4405	0	1268755	1021362	247393
Rickettsia	endosymbiont of Ixodes scapularis chromosome, whole genome shotgun sequence	Rickettsia_endosymbiont_Ixodes_scapularis	0.304	NZ_CM000770.1	18888	1446	388	33	3	0	1079616	303210	2556	4406	0	1823326	1389788	433538
Rickettsia	felis URRWXCal2, complete genome	GCF_000012145.1_ASM1214v1_genomic	0.15	NC_007109.1	20298	1206	233	33	3	0	1044183	159062	2558	4405	0	1485148	1210208	274940
Rickettsia	heilongjiangensis 054, complete genome	GCF_000221205.1_ASM22120v1_genomic	0.024	NC_015866.1	20418	1140	197	33	3	0	940716	91620	2558	4405	0	1278471	1039299	239172
Rickettsia	japonica YH DNA, complete genome	GCF_000283595.1_ASM28359v1_genomic	0.029	NC_016050.1	20403	1130	204	33	3	1	937794	93237	2558	4405	508	1283087	1038502	244585
Rickettsia	massiliae MTU5, complete genome	GCF_000016625.1_ASM1662v1_genomic	0.047	NC_009900.1	19677	1141	287	33	3	0	969050	136012	2558	4405	0	1360898	1112025	248873
Rickettsia	monacensis, strain IrR/Munich, complete genome	GCF_000499665.2_RMONA_1_genomic	0.168	NZ_LN794217.1	19452	1164	248	32	3	0	922062	160859	2483	4407	0	1353450	1089811	263639
Rickettsia	montanensis str. OSU 85-930, complete genome	GCF_000284175.1_ASM28417v1_genomic	0.029	NC_017043.1	20400	1125	212	33	3	0	955739	93594	2558	4405	0	1279798	1056296	223502
Rickettsia	parkeri str. Portsmouth, complete genome	GCF_000284195.1_ASM28419v1_genomic	0.027	NC_017044.1	20403	1228	126	33	3	0	976793	70090	2558	4406	0	1300386	1053847	246539
Rickettsia	peacockii str. Rustic, complete genome	Rickettsia_peacockii	0.062	CP001227.1	20400	1223	273	33	3	1	932620	149075	2558	4406	507	1288492	1089166	199326
Rickettsia	philipii str. 364D, complete genome	GCF_000283995.1_ASM28399v1_genomic	0.023	NC_016930.1	20397	1218	94	33	3	0	967137	55842	2558	4405	0	1287740	1029942	257798
Rickettsia	prowazekii Rp22, complete genome	GCF_000022785.1_ASM2278v1_genomic	0.004	NC_017560.1	20301	858	5	33	3	0	845910	4147	2558	4405	0	1111612	857020	254592
Rickettsia	prowazekii str. Breinl, complete genome	GCF_000367405.1_ASM36740v1_genomic	0.003	NC_020993.1	20301	842	21	33	3	0	817768	29057	2558	4405	0	1109301	853788	255513
Rickettsia	prowazekii str. BuV67-CWPP, complete genome	GCF_000277205.1_ASM27720v1_genomic	0.004	NC_017056.1	20301	855	5	33	3	0	845667	4303	2558	4405	0	1111445	856933	254512
Rickettsia	prowazekii str. Chernikova, complete genome	GCF_000277165.1_ASM27716v1_genomic	0.004	NC_017049.1	20301	860	3	33	3	0	846877	3400	2558	4405	0	1109804	857240	252564
Rickettsia	prowazekii str. GvV257, complete genome	GCF_000277245.1_ASM27724v1_genomic	0.004	NC_017048.1	20301	842	18	33	3	0	824649	24529	2558	4405	0	1111969	856141	255828
Rickettsia	prowazekii str. Katsinyian, complete genome	GCF_000277185.1_ASM27718v1_genomic	0.004	NC_017050.1	20301	858	4	33	3	0	845460	4457	2558	4405	0	1111454	856880	254574
Rickettsia	prowazekii str. NMRC Madrid E, complete genome	GCF_000363905.1_ASM36390v1_genomic	0.004	NC_020992.1	20301	826	42	33	3	0	790706	57685	2558	4405	0	1111520	855354	256166
Rickettsia	prowazekii str. RpGvF24, complete genome	GCF_000277265.1_ASM27726v1_genomic	0.004	NC_017057.1	20301	850	10	33	3	0	839540	9756	2558	4405	0	1112101	856259	255842
Rickettsia	prowazekii strain Naples-1, complete genome	GCF_001602215.1_ASM160221v1_genomic	0.004	NZ_CP014865.1	20301	859	4	33	3	1	848093	3526	2558	4405	529	1111769	859111	252658
Rickettsia	rhipicephali str. 3-7-female6-CWPP, complete genome	GCF_000284075.1_ASM28407v1_genomic	0.034	NC_017042.1	20409	1105	260	33	3	0	917882	124490	2558	4406	0	1290368	1049336	241032
Rickettsia	rhipicephali strain HJ#5, complete genome	GCF_001442475.1_ASM144247v1_genomic	0.065	NZ_CP013133.1	20412	1170	265	33	3	0	1014762	127932	2558	4406	0	1406075	1149658	256417
Rickettsia	rickettsii str. 'Sheila Smith', complete genome	GCF_000018225.1_ASM1822v1_genomic	0.021	NC_009882.1	20397	1246	233	34	3	1	944099	95993	2632	4406	508	1257710	1047638	210072
Rickettsia	rickettsii str. Arizona, complete genome	GCF_000283795.1_ASM28379v1_genomic	0.019	NC_016909.1	20397	1260	238	34	3	1	950502	98027	2632	4406	508	1267197	1056075	211122
Rickettsia	rickettsii str. Brazil, complete genome	GCF_000283955.1_ASM28395v1_genomic	0.02	NC_016913.1	20397	1259	222	34	3	1	951885	86231	2632	4406	508	1255681	1045662	210019
Rickettsia	rickettsii str. Colombia, complete genome	GCF_000283775.1_ASM28377v1_genomic	0.021	NC_016908.1	20397	1259	233	34	3	1	948079	101563	2632	4406	508	1270083	1057188	212895
Rickettsia	rickettsii str. Hino, complete genome	GCF_000283815.1_ASM28381v1_genomic	0.021	NC_016914.1	20397	1260	239	34	3	1	952869	98242	2632	4406	508	1269837	1058657	211180
Rickettsia	rickettsii str. Hlp#2, complete genome	GCF_000283935.1_ASM28393v1_genomic	0.022	NC_016915.1	20397	1272	240	34	3	1	959709	93711	2632	4406	508	1270751	1060966	209785
Rickettsia	rickettsii str. Iowa, complete genome	GCF_000017445.4_ASM1744v3_genomic	0.021	NC_010263.3	20397	1260	239	34	3	1	945561	103902	2632	4406	508	1268201	1057009	211192
Rickettsia	rickettsii str. Morgan, complete genome	GCF_000831545.1_ASM83154v1_genomic	0.021	NZ_CP006010.1	20397	1260	238	35	3	1	951495	99004	2706	4406	508	1269809	1058119	211690
Rickettsia	rickettsii str. R, complete genome	GCF_000831525.1_ASM83152v1_genomic	0.021	NZ_CP006009.1	20397	1248	232	34	3	1	943806	95306	2632	4406	508	1257005	1046658	210347
Rickettsia	slovaca 13-B, complete genome	GCF_000237845.1_ASM23784v1_genomic	0.031	NC_016639.1	20400	1260	109	33	3	0	969285	60282	2558	4405	0	1275089	1036530	238559
Rickettsia	slovaca str. D-CWPP, complete genome	GCF_000252365.1_ASM25236v1_genomic	0.032	NC_017065.1	20400	1261	106	33	3	0	981632	48239	2558	4405	0	1275720	1036834	238886
Rickettsia	typhi str. B9991CWPP, complete genome	GCF_000277305.1_ASM27730v1_genomic	0.005	NC_017062.1	20310	819	8	33	3	0	831219	7535	2559	4406	0	1112957	845719	267238
Rickettsia	typhi str. TH1527, complete genome	GCF_000277285.1_ASM27728v1_genomic	0.005	NC_017066.1	20310	819	8	33	3	0	830652	7535	2559	4406	0	1112372	845152	267220
Rickettsia	typhi str. Wilmington, complete genome	GCF_000008045.1_ASM804v1_genomic	0.003	NC_006142.1	20310	817	9	33	3	0	828284	8900	2559	4406	0	1111496	844149	267347
Rickettsiales	bacterium Ac37b, complete genome	GCF_000746585.1_ASM74658v2_genomic	0.091	NZ_CP009217.1	20295	1639	55	39	3	1	1533494	39591	3021	4440	349	1851238	1580895	270343
Streptococcus	agalactiae 2603V/R chromosome, complete genome	GCF_000007265.1_ASM726v1_genomic	0.039	NC_004116.1	19710	2118	0	80	21	0	1868325	0	5953	31976	0	2160267	1906254	254013
Streptococcus	agalactiae A909, complete genome	GCF_000012705.1_ASM1270v1_genomic	0.039	NC_007432.1	19710	2024	22	80	21	0	1836533	30662	5956	32018	0	2127839	1905169	222670
Streptococcus	agalactiae CNCTC 10/84, complete genome	GCF_000782855.1_ASM78285v1_genomic	0.024	NZ_CP006910.1	19710	1901	27	80	21	0	1742933	28851	5957	32017	0	2013842	1809758	204084
Streptococcus	agalactiae GD201008-001, complete genome	GCF_000299135.1_ASM29913v1_genomic	0.044	NC_018646.1	19710	1938	21	77	21	0	1788523	23409	5731	32027	0	2063112	1849690	213422
Streptococcus	agalactiae ILRI005 complete genome	GCF_000427075.1_ILRI005_genomic	0.05	NC_021486.1	19710	2002	76	80	21	0	1772163	75073	5958	32017	0	2109759	1885211	224548
Streptococcus	agalactiae SA20-06, complete genome	GCF_000302475.1_ASM30247v2_genomic	0.027	NC_019048.1	19707	1644	113	79	21	0	1471378	126373	5867	32018	0	1820886	1635636	185250
Streptococcus	agalactiae strain GBS1-NY, complete genome	GCF_000831145.1_ASM83114v1_genomic	0.085	NZ_CP007570.1	19710	2081	37	82	21	0	1934585	39106	6118	32018	0	2243708	2011827	231881
Streptococcus	agalactiae strain GBS2-NM, complete genome	GCF_000831125.1_ASM83112v1_genomic	0.078	NZ_CP007571.1	19710	2055	40	80	21	0	1905196	44412	5953	32018	0	2214297	1987579	226718
Streptococcus	agalactiae strain GBS6, complete genome	GCF_000831105.1_ASM83110v1_genomic	0.092	NZ_CP007572.1	19710	2077	42	80	21	0	1913730	47032	5953	32018	0	2231475	1998733	232742
Streptococcus	agalactiae strain NGBS061, complete genome	GCF_000730215.1_ASM73021v2_genomic	0.029	NZ_CP007631.1	19710	2107	35	81	21	0	1908821	41836	6043	32018	0	2221207	1988718	232489
Streptococcus	agalactiae strain NGBS572, complete genome	GCF_000730255.1_ASM73025v1_genomic	0.035	NZ_CP007632.1	19710	1935	27	81	21	0	1776306	34054	6033	32018	0	2061426	1848411	213015
Streptococcus	agalactiae, strain COH1, complete genome	GCF_000689235.1_GBCO_p1_genomic	0.04	NZ_HG939456.1	19710	1927	37	80	21	0	1779207	30890	5953	32018	0	2065074	1848068	217006
Streptococcus	anginosus C1051, complete genome	GCF_000463465.1_ASM46346v1_genomic	0.069	NC_022244.1	19704	1754	61	58	12	0	1621223	46740	4356	18316	0	1911706	1690635	221071
Streptococcus	anginosus C238, complete genome	GCF_000463505.1_ASM46350v1_genomic	0.042	NC_022239.1	19701	2011	98	58	12	0	1863916	103453	4356	18311	0	2233640	1990036	243604
Streptococcus	anginosus strain SA1, complete genome	GCF_000831165.1_ASM83116v1_genomic	0.037	NZ_CP007573.1	19704	1839	50	59	13	0	1744501	40008	4429	20602	0	2036353	1809540	226813
Streptococcus	anginosus subsp. whileyi MAS624 DNA, complete genome	GCF_000478925.1_ASM47892v1_genomic	0.049	NZ_AP013072.1	19701	1944	94	67	15	1	1765243	99592	5019	22885	349	2122284	1893088	229196
Streptococcus	constellatus subsp. pharyngis C1050, complete genome	GCF_000463425.1_ASM46342v1_genomic	0.023	NC_022238.1	19701	1819	93	59	12	0	1651397	93507	4435	18316	0	1991156	1767655	223501
Streptococcus	constellatus subsp. pharyngis C232, complete genome	GCF_000463395.1_ASM46339v1_genomic	0.023	NC_022236.1	19701	1773	92	59	12	0	1596247	95992	4435	18317	0	1935414	1714991	220423
Streptococcus	constellatus subsp. pharyngis C818, complete genome	GCF_000463445.1_ASM46344v1_genomic	0.023	NC_022245.1	19701	1772	92	59	12	0	1595279	97095	4435	18316	0	1935662	1715125	220537
Streptococcus	dysgalactiae subsp. equisimilis 167 DNA, complete genome	GCF_000493775.1_ASM49377v1_genomic	0.051	NC_022532.1	19704	1648	328	57	15	0	1448332	354451	4246	22870	0	2076397	1829899	246498
Streptococcus	dysgalactiae subsp. equisimilis AC-2713, complete genome	GCF_000317855.1_ASM31785v1_genomic	0.076	NC_019042.1	19701	1950	89	57	15	0	1813693	86972	4244	22882	0	2179445	1927791	251654
Streptococcus	dysgalactiae subsp. equisimilis ATCC 12394, complete genome	GCF_000188715.1_ASM18871v1_genomic	0.046	NC_017567.1	19683	1885	133	57	15	0	1724653	157971	4246	22870	0	2159491	1909740	249751
Streptococcus	dysgalactiae subsp. equisimilis GGS 124 DNA, complete genome	GCF_000010705.1_ASM1070v1_genomic	0.051	NC_012891.1	19701	1963	70	57	15	0	1766073	67908	4248	22876	0	2106340	1861105	245235
Streptococcus	dysgalactiae subsp. equisimilis RE378 DNA, complete genome	GCF_000307185.1_ASM30718v1_genomic	0.052	NC_018712.1	19701	1904	101	56	15	1	1767760	108489	4174	22866	347	2151145	1903636	247509
Streptococcus	equi subsp. equi 4047, complete genome	GCF_000026585.1_ASM2658v1_genomic	0.089	NC_012471.1	19722	1997	112	66	18	0	1812619	103763	4911	27534	0	2253793	1948827	304966
Streptococcus	equi subsp. zooepidemicus ATCC 35246, complete genome	GCF_000219765.1_ASM21976v1_genomic	0.062	NC_017582.1	19716	1895	69	57	15	0	1755628	77900	4246	22945	0	2167264	1860719	306545
Streptococcus	equi subsp. zooepidemicus CY, complete genome	GCF_000696505.1_ASM69650v1_genomic	0.062	NZ_CP006770.1	19716	1825	78	51	15	0	1688723	90948	3803	22945	0	2107382	1806419	300963
Streptococcus	equi subsp. zooepidemicus H70, complete genome	GCF_000026605.1_ASM2660v1_genomic	0.065	NC_012470.1	19716	1884	44	57	15	0	1776588	44940	4243	22885	0	2149868	1848656	301212
Streptococcus	equi subsp. zooepidemicus MGCS10565, complete genome	GCF_000020765.1_ASM2076v1_genomic	0.062	NC_011134.1	19710	1746	75	57	15	0	1627497	80807	4243	22875	0	2024171	1735422	288749
Streptococcus	gallolyticus subsp. gallolyticus ATCC 43143 DNA, complete genome	GCF_000270145.1_ASM27014v1_genomic	0.04	NC_017576.1	19719	2223	33	60	15	1	2027818	34551	4475	22840	350	2362241	2090034	272207
Streptococcus	gallolyticus subsp. gallolyticus ATCC BAA-2069 complete chromosome sequence, strain ATCC BAA-2069	GCF_000203195.1_ASM20319v1_genomic	0.055	NC_015215.1	19719	2200	35	80	21	0	2015356	36179	5964	31976	0	2356444	2089475	266969
Streptococcus	gallolyticus UCN34 complete genome	GCF_000027185.1_ASM2718v1_genomic	0.029	NC_013798.1	19719	2201	20	71	18	0	2032983	19216	5307	27408	0	2350911	2084914	265997
Streptococcus	gordonii str. Challis substr. CH1, complete genome	GCF_000017005.1_ASM1700v1_genomic	0.028	NC_009785.1	19692	2000	32	59	12	0	1921324	27339	4412	18316	0	2196662	1971391	225271
Streptococcus	infantarius subsp. infantarius CJ18, complete genome	GCF_000246835.1_ASM24683v1_genomic	0.048	NC_016826.1	19731	1747	172	69	18	0	1551128	171472	5129	27419	0	1988420	1755148	233272
Streptococcus	iniae strain YSFST01-82, complete genome	GCF_000831485.1_ASM83148v1_genomic	0.072	NZ_CP010783.1	19695	1904	49	58	15	0	1801646	48293	4347	22868	0	2086959	1877154	209805
Streptococcus	intermedius B196, complete genome	GCF_000463355.1_ASM46335v1_genomic	0.02	NC_022246.1	19698	1825	44	60	12	0	1723649	24537	4514	18327	0	1996214	1771027	225187
Streptococcus	intermedius C270, complete genome	GCF_000463385.1_ASM46338v1_genomic	0.023	NC_022237.1	19698	1774	53	60	12	0	1671506	38396	4514	18328	0	1960728	1732744	227984
Streptococcus	intermedius JTH08 DNA, complete genome	GCF_000306805.1_ASM30680v1_genomic	0.017	NC_018073.1	19698	1786	30	67	12	1	1674308	19017	5045	18316	349	1933610	1717035	216575
Streptococcus	lutetiensis 033, complete genome	GCF_000441535.1_ASM44153v1_genomic	0.05	NC_021900.1	19716	1770	132	60	18	0	1606139	110132	4461	27413	0	1975547	1748145	227402
Streptococcus	macedonicus ACA-DC 198 main chromosome complete genome	GCF_000283635.1_ASM28363v1_genomic	0.069	NC_016749.1	19719	1792	218	70	18	0	1662741	174314	5218	27432	0	2130034	1869705	260329
Streptococcus	mitis B6, complete genome	GCF_000027165.1_ASM2716v1_genomic	0.075	NC_013853.1	19704	1952	12	61	12	0	1865795	12109	4555	18280	0	2146611	1900739	245872
Streptococcus	mutans GS-5, complete genome	GCF_000271865.1_ASM27186v1_genomic	0.031	NC_018089.1	19710	1817	63	64	15	0	1667506	66510	4800	22900	0	2027088	1761716	265372
Streptococcus	mutans LJ23 DNA, complete genome	GCF_000284575.1_ASM28457v1_genomic	0.028	NC_017768.1	19710	1852	33	64	15	1	1711579	18601	4800	22900	349	2015626	1758229	257397
Streptococcus	mutans NN2025, complete genome	GCF_000091645.1_ASM9164v1_genomic	0.027	NC_013928.1	19710	1845	27	64	15	0	1709592	19702	4800	22904	0	2013587	1756998	256589
Streptococcus	mutans UA159 chromosome, complete genome	GCF_000007465.2_ASM746v2_genomic	0.033	NC_004350.2	19710	1960	3	64	15	0	1740980	1426	4800	22850	0	2032925	1770056	262869
Streptococcus	mutans UA159-FR, complete genome	GCF_000817065.1_ASM81706v1_genomic	0.033	NZ_CP007016.1	19710	1895	18	65	15	0	1731739	12041	4861	22900	0	2031692	1771541	260151
Streptococcus	oligofermentans AS 1.3089, complete genome	GCF_000385925.1_ASM38592v1_genomic	0.04	NC_021175.1	19680	1956	104	50	12	0	1761056	90053	3731	18300	0	2142100	1873140	268960
Streptococcus	oralis Uo5 complete genome sequence	GCF_000253155.1_ASM25315v1_genomic	0.02	NC_015291.1	19704	1821	41	61	12	0	1707040	39375	4551	18284	0	1958690	1769250	189440
Streptococcus	parasanguinis ATCC 15912, complete genome	GCF_000164675.2_ASM16467v2_genomic	0.036	NC_015678.1	19692	1922	30	61	12	0	1861145	26644	4576	18280	0	2153652	1910645	243007
Streptococcus	parasanguinis FW213, complete genome	GCF_000262145.1_ASM26214v1_genomic	0.044	NC_017905.1	19692	1947	39	61	12	0	1880848	27926	4576	18283	0	2171609	1931633	239976
Streptococcus	parauberis KCTC 11537, complete genome	GCF_000213825.1_ASM21382v1_genomic	0.045	NC_015558.1	19683	1836	283	60	15	0	1563426	311683	4483	22865	0	2143887	1902457	241430
Streptococcus	pasteurianus ATCC 43144 DNA, complete genome	GCF_000270165.1_ASM27016v1_genomic	0.028	NC_015600.1	19716	1863	108	60	15	1	1711477	92910	4478	22850	350	2100077	1832065	268012
Streptococcus	pneumoniae 670-6B, complete genome	GCF_000147095.1_ASM14709v1_genomic	0.076	NC_014498.1	19701	2256	78	59	12	0	1886743	51059	4383	18284	0	2240045	1960469	279576
Streptococcus	pneumoniae 70585, complete genome	GCF_000018965.1_ASM1896v1_genomic	0.073	NC_012468.1	19701	2176	79	59	12	1	1844169	45162	4383	18284	347	2184682	1912345	272337
Streptococcus	pneumoniae AP200, complete genome	GCF_000146975.1_ASM14697v1_genomic	0.062	NC_014494.1	19701	2075	97	54	12	1	1777784	70107	4013	18290	347	2130580	1870541	260039
Streptococcus	pneumoniae ATCC 700669 complete genome	GCF_000026665.1_ASM2666v1_genomic	0.069	NC_011900.1	19701	2198	60	59	12	0	1891820	37885	4383	18284	0	2221315	1952372	268943
Streptococcus	pneumoniae CGSP14, complete genome	GCF_000019985.1_ASM1998v1_genomic	0.081	NC_010582.1	19701	2174	77	58	12	0	1858340	54651	4312	18278	0	2209198	1935581	273617
Streptococcus	pneumoniae D39, complete genome	GCF_000014365.1_ASM1436v1_genomic	0.064	NC_008533.1	19704	2049	42	59	12	0	1753621	19388	4383	18284	0	2046115	1795676	250439
Streptococcus	pneumoniae G54, complete genome	GCF_000019825.1_ASM1982v1_genomic	0.064	NC_011072.1	19698	2005	103	58	12	1	1719412	82106	4318	18284	344	2078953	1824464	254489
Streptococcus	pneumoniae gamPNI0373, complete genome	GCF_000299015.1_ASM29901v1_genomic	0.065	NC_018630.1	19701	2058	75	58	12	0	1742089	42869	4312	18284	0	2064154	1807554	256600
Streptococcus	pneumoniae genome assembly NCTC7465, chromosome : 1	GCF_001457635.1_NCTC7465_genomic	0.075	NZ_LN831051.1	19701	2062	93	59	12	1	1770597	55920	4383	18284	347	2110968	1849531	261437
Streptococcus	pneumoniae Hungary19A-6, complete genome	GCF_000019265.1_ASM1926v1_genomic	0.071	NC_010380.1	19695	2225	77	58	12	1	1882691	64351	4318	18284	347	2245615	1969991	275624
Streptococcus	pneumoniae INV104 genome	GCF_000210975.1_ASM21097v1_genomic	0.077	NC_017591.1	19701	2106	86	59	12	0	1784575	59146	4383	18284	0	2142122	1866388	275734
Streptococcus	pneumoniae INV200 genome	GCF_000210935.1_ASM21093v1_genomic	0.069	NC_017593.1	19698	2068	66	58	12	0	1781937	32455	4318	18284	0	2093317	1836994	256323
Streptococcus	pneumoniae JJA, complete genome	GCF_000018985.1_ASM1898v1_genomic	0.067	NC_012466.1	19698	2096	76	59	12	0	1790459	51918	4383	18284	0	2120234	1865044	255190
Streptococcus	pneumoniae OXC141 complete genome	GCF_000210955.1_ASM21095v1_genomic	0.06	NC_017592.1	19701	2041	74	59	12	0	1710816	48338	4383	18284	0	2036867	1781821	255046
Streptococcus	pneumoniae P1031, complete genome	GCF_000019005.1_ASM1900v1_genomic	0.071	NC_012467.1	19701	2110	73	59	12	1	1789035	37691	4383	18284	347	2111882	1849740	262142
Streptococcus	pneumoniae R6 chromosome, complete genome	GCF_000007045.1_ASM704v1_genomic	0.065	NC_003098.1	19704	1639	79	58	12	1	1690249	60344	4318	18112	344	2038615	1773367	265248
Streptococcus	pneumoniae SPN032672 draft genome	GCF_000211075.1_ASM21107v1_genomic	0.08	NC_021003.1	19701	2106	92	59	12	0	1779215	56154	4383	18286	0	2131190	1858038	273152
Streptococcus	pneumoniae SPN033038 draft genome	GCF_000211095.1_ASM21109v1_genomic	0.081	NC_021004.1	19701	2107	101	59	12	0	1767445	70544	4383	18286	0	2133496	1860658	272838
Streptococcus	pneumoniae SPN034156 draft genome	GCF_000210995.1_ASM21099v1_genomic	0.06	NC_021006.1	19701	2004	85	59	12	0	1684669	64205	4383	18284	0	2024476	1771541	252935
Streptococcus	pneumoniae SPN034183 draft genome	GCF_000211015.1_ASM21101v1_genomic	0.06	NC_021028.1	19701	2025	92	59	12	0	1697911	61878	4383	18284	0	2037254	1782456	254798
Streptococcus	pneumoniae SPN994038 draft genome	GCF_000211035.1_ASM21103v2_genomic	0.057	NC_021026.1	19701	2029	73	59	12	0	1702749	49112	4383	18284	0	2026239	1774528	251711
Streptococcus	pneumoniae SPN994039 draft genome	GCF_000211055.1_ASM21105v2_genomic	0.057	NC_021005.1	19701	2031	72	59	12	0	1705258	46793	4383	18285	0	2026505	1774719	251786
Streptococcus	pneumoniae SPNA45, complete genome	GCF_000180515.1_ASM18051v2_genomic	0.076	NC_018594.1	19698	2095	147	59	12	0	1714914	124561	4383	18284	0	2129934	1862142	267792
Streptococcus	pneumoniae ST556, complete genome	GCF_000251085.2_ASM25108v2_genomic	0.074	NC_017769.2	19701	2145	62	58	12	0	1826656	30417	4318	18284	0	2150813	1879675	271138
Streptococcus	pneumoniae strain NT 110 58, complete genome	GCF_000817005.1_ASM81700v1_genomic	0.115	NZ_CP007593.1	19701	2141	137	58	12	0	1842200	122274	4318	18284	0	2287774	1987076	300698
Streptococcus	pneumoniae Taiwan19F-14, complete genome	GCF_000019025.1_ASM1902v1_genomic	0.075	NC_012469.1	19701	2084	70	58	12	1	1782402	37661	4318	18284	347	2112148	1843012	269136
Streptococcus	pneumoniae TCH8431/19A, complete genome	GCF_000196595.1_ASM19659v1_genomic	0.071	NC_014251.1	19701	2061	69	58	13	1	1758631	42047	4318	18283	346	2088772	1823625	265147
Streptococcus	pneumoniae TIGR4, complete genome	GCF_000006885.1_ASM688v1_genomic	0.087	NC_003028.3	19698	2136	78	58	12	0	1813093	54177	4318	18284	0	2160842	1889872	270970
Streptococcus	pseudopneumoniae IS7493, complete genome	GCF_000221985.1_ASM22198v1_genomic	0.051	NC_015875.1	19701	2104	103	41	3	0	1826625	64800	3074	4572	0	2190731	1899071	291660
Streptococcus	pyogenes A20, complete genome	GCF_000307535.1_ASM30753v1_genomic	0.033	NC_018936.1	19698	1722	23	67	18	0	1561219	16029	5003	27450	0	1837281	1609701	227580
Streptococcus	pyogenes Alab49, complete genome	GCF_000230295.1_ASM23029v1_genomic	0.049	NC_017596.1	19698	1697	31	67	18	0	1537343	24795	5003	27450	0	1827308	1594591	232717
Streptococcus	pyogenes H293, complete genome	GCF_001039695.1_emm89-1_genomic	0.034	NZ_HG316453.1	19698	1537	36	67	18	0	1449360	27497	5003	27449	0	1726248	1509309	216939
Streptococcus	pyogenes HSC5, complete genome	GCF_000422045.1_ASM42204v1_genomic	0.046	NC_021807.1	19698	1684	34	67	18	0	1527111	29975	5003	27450	0	1818351	1589539	228812
Streptococcus	pyogenes M1 476 DNA, complete genome	GCF_000349925.2_ASM34992v2_genomic	0.03	NC_020540.2	19698	1719	26	57	15	1	1560147	16568	4255	22866	347	1831128	1604183	226945
Streptococcus	pyogenes M1 GAS, complete genome	GCF_000006785.2_ASM678v2_genomic	0.039	NC_002737.2	19698	1693	0	60	12	1	1551338	0	4469	25421	344	1852433	1581572	270861
Streptococcus	pyogenes Manfredo complete genome	GCF_000009385.1_ASM938v1_genomic	0.047	NC_009332.1	19695	1718	36	66	18	0	1544750	36461	4929	27450	0	1841271	1613590	227681
Streptococcus	pyogenes MGAS10270, complete genome	GCF_000013505.1_ASM1350v1_genomic	0.048	NC_008022.1	19698	1777	56	67	18	1	1605718	46832	5003	27450	347	1928252	1685350	242902
Streptococcus	pyogenes MGAS10394, complete genome	GCF_000011665.1_ASM1166v1_genomic	0.044	NC_006086.1	19692	1736	51	67	18	0	1589294	43034	5003	27450	0	1899877	1664781	235096
Streptococcus	pyogenes MGAS10750, complete genome	GCF_000013545.1_ASM1354v1_genomic	0.035	NC_008024.1	19698	1768	65	67	18	1	1601015	64752	5003	27450	347	1937111	1698567	238544
Streptococcus	pyogenes MGAS15252, complete genome	GCF_000250905.1_ASM25090v1_genomic	0.033	NC_017040.1	19698	1585	33	57	15	0	1479615	21733	4255	22874	0	1750832	1528477	222355
Streptococcus	pyogenes MGAS1882, complete genome	GCF_000250925.1_ASM25092v1_genomic	0.031	NC_017053.1	19698	1622	31	57	15	0	1508213	20736	4255	22876	0	1781029	1556080	224949
Streptococcus	pyogenes MGAS2096, complete genome	GCF_000013525.1_ASM1352v1_genomic	0.043	NC_008023.1	19695	1607	111	67	18	1	1476022	122443	5003	27450	347	1860355	1631265	229090
Streptococcus	pyogenes MGAS315, complete genome	GCF_000007425.1_ASM742v1_genomic	0.052	NC_004070.1	19695	1802	30	67	18	1	1611281	21420	5003	27449	347	1900521	1665500	235021
Streptococcus	pyogenes MGAS5005, complete genome	GCF_000011765.3_ASM1176v2_genomic	0.034	NC_007297.2	19698	1722	22	67	18	1	1563781	14321	5003	27450	347	1838562	1610902	227660
Streptococcus	pyogenes MGAS6180, complete genome	GCF_000012165.1_ASM1216v1_genomic	0.036	NC_007296.1	19701	1746	33	67	18	1	1593598	25922	5003	27450	347	1897573	1652320	245253
Streptococcus	pyogenes MGAS8232, complete genome	GCF_000007285.1_ASM728v1_genomic	0.05	NC_003485.1	19698	1792	40	67	18	0	1591560	37836	5003	27450	0	1895017	1661849	233168
Streptococcus	pyogenes MGAS9429, complete genome	GCF_000013485.1_ASM1348v1_genomic	0.037	NC_008021.1	19695	1678	31	67	18	1	1544952	30325	5003	27450	347	1836467	1608077	228390
Streptococcus	pyogenes NZ131, complete genome	GCF_000018125.1_ASM1812v1_genomic	0.037	NC_011375.1	19692	1624	77	66	18	1	1489383	61184	4931	27482	346	1815785	1583326	232459
Streptococcus	pyogenes SSI-1 DNA, complete genome	GCF_000011285.1_ASM1128v1_genomic	0.048	NC_004606.1	19695	1806	31	57	15	0	1613212	19782	4255	22875	0	1894275	1660124	234151
Streptococcus	pyogenes STAB902, complete genome	GCF_000732425.1_ASM73242v1_genomic	0.047	NZ_CP007041.1	19695	1802	33	59	15	0	1609175	21557	4400	22875	0	1892124	1658007	234117
Streptococcus	pyogenes strain 1E1, complete genome	GCF_000772245.1_ASM77224v1_genomic	0.031	NZ_CP007241.1	19698	1612	41	67	18	0	1498860	37102	5005	27450	0	1796152	1568417	227735
Streptococcus	pyogenes strain 7F7, complete genome	GCF_000767505.1_ASM76750v1_genomic	0.028	NZ_CP007240.1	19698	1544	21	67	18	0	1443059	17570	5003	27450	0	1709790	1493082	216708
Streptococcus	pyogenes strain AP1, complete genome	GCF_000993765.1_ASM99376v1_genomic	0.049	NZ_CP007537.1	19698	1828	27	57	15	0	1623159	21947	4255	22875	0	1908294	1672236	236058
Streptococcus	pyogenes strain ATCC 19615, complete genome	GCF_000743015.1_ASM74301v1_genomic	0.037	NZ_CP008926.1	19698	1700	47	67	18	0	1537324	40063	5003	27445	0	1844804	1609835	234969
Streptococcus	pyogenes strain HKU360, complete genome	GCF_000772185.1_ASM77218v1_genomic	0.064	NZ_CP009612.1	19695	1807	21	67	18	0	1656702	16419	5004	27452	0	1944537	1705577	238960
Streptococcus	pyogenes strain M23ND, complete genome	GCF_000756485.1_ASM75648v1_genomic	0.074	NZ_CP008695.1	19695	1717	47	57	15	0	1553679	37129	4255	22875	0	1846477	1617938	228539
Streptococcus	salivarius CCHSS3 complete genome	GCF_000253335.1_ASM25333v1_genomic	0.056	NC_015760.1	19707	1931	44	68	18	0	1873134	47322	5067	27414	0	2217184	1952937	264247
Streptococcus	salivarius JIM8777 complete genome	GCF_000253315.1_ASM25331v1_genomic	0.036	NC_017595.1	19713	1921	23	68	18	0	1907025	25371	5067	27420	0	2210574	1964883	245691
Streptococcus	salivarius strain HSISS4, complete genome	GCF_000448685.2_ASM44868v2_genomic	0.04	NZ_CP013216.1	19707	1835	23	68	18	1	1813373	25405	5067	27420	349	2100988	1871614	229374
Streptococcus	salivarius strain NCTC 8618, complete genome	GCF_000785515.1_ASM78551v1_genomic	0.027	NZ_CP009913.1	19707	1898	50	68	18	0	1840458	67305	5067	27420	0	2188923	1940250	248673
Streptococcus	sanguinis SK36 chromosome, complete genome	GCF_000014205.1_ASM1420v1_genomic	0.022	NC_009009.1	20493	2263	4	61	12	0	2117803	6482	4563	18251	0	2388435	2147099	241336
Streptococcus	sp. I-G2, complete genome	GCF_000479335.1_ASM47933v1_genomic	0.042	NC_022584.1	19692	1788	32	59	10	0	1723474	26712	4432	9492	0	1992567	1764110	228457
Streptococcus	sp. I-P16, complete genome	GCF_000479315.1_ASM47931v1_genomic	0.04	NC_022582.1	20451	1817	26	74	10	0	1748941	22066	5533	13843	0	2023580	1790383	233197
Streptococcus	sp. VT 162, complete genome	GCF_000688775.1_ASM68877v1_genomic	0.019	NZ_CP007628.1	19695	1958	36	34	3	0	1762606	61755	2522	4574	0	2045418	1831457	213961
Streptococcus	suis 05HAS68, complete genome	GCF_000168355.3_ASM16835v3_genomic	0.056	NZ_CP002007.2	19710	2012	85	56	12	0	1815836	93705	4189	18300	0	2176073	1932030	244043
Streptococcus	suis 6407, complete genome	GCF_000732355.1_ASM73235v1_genomic	0.039	NZ_CP008921.1	19719	2099	88	58	12	0	1898792	98813	4351	18296	0	2292360	2020252	272108
Streptococcus	suis A7, complete genome	GCF_000233575.1_ASM23357v1_genomic	0.043	NC_017622.1	19713	1880	47	56	12	0	1723298	63273	4213	18319	0	2038409	1809103	229306
Streptococcus	suis BM407 chromosome, complete genome	GCF_000026745.1_ASM2674v1_genomic	0.082	NC_012926.1	19713	1920	104	52	12	0	1799498	92131	3893	18296	0	2146229	1913818	232411
Streptococcus	suis D12, complete genome	GCF_000231905.1_ASM23190v1_genomic	0.059	NC_017621.1	19713	1989	87	56	12	0	1818025	87777	4190	18300	0	2183059	1928292	254767
Streptococcus	suis D9, complete genome	GCF_000231885.1_ASM23188v1_genomic	0.086	NC_017620.1	19713	1949	112	54	12	0	1780907	124344	4046	18298	0	2177656	1927595	250061
Streptococcus	suis GZ1, complete genome	GCF_000018185.1_ASM1818v1_genomic	0.042	NC_017617.1	19713	1856	85	49	12	0	1703639	88136	3658	18320	0	2038034	1813753	224281
Streptococcus	suis JS14, complete genome	GCF_000186405.1_ASM18640v1_genomic	0.042	NC_017618.1	19713	1966	64	62	12	0	1800262	76383	4632	18320	0	2137435	1899597	237838
Streptococcus	suis P1/7 complete genome	GCF_000091905.1_ASM9190v1_genomic	0.04	NC_012925.1	19713	1892	19	56	12	0	1744115	18563	4190	18320	0	2007491	1785188	222303
Streptococcus	suis S735, complete genome	GCF_000294495.1_ASM29449v1_genomic	0.042	NC_018526.1	19713	1831	42	56	12	0	1693026	44786	4190	18315	0	1980887	1760317	220570
Streptococcus	suis SC070731, complete genome	GCF_000344765.1_ASM34476v1_genomic	0.041	NC_020526.1	19713	1996	33	56	12	0	1840236	37758	4190	18320	0	2138568	1900504	238064
Streptococcus	suis SC84 complete genome, strain SC84	GCF_000026725.1_ASM2672v1_genomic	0.038	NC_012924.1	19713	1965	20	56	12	0	1819468	20936	4190	18320	0	2095898	1862914	232984
Streptococcus	suis SS12, complete genome	GCF_000231865.1_ASM23186v1_genomic	0.041	NC_017619.1	19713	1981	32	59	12	0	1804563	33288	4429	18320	0	2096866	1860600	236266
Streptococcus	suis ST1, complete genome	GCF_000231925.1_ASM23192v1_genomic	0.068	NC_017950.1	19713	1847	108	58	12	0	1653845	110161	4336	18320	0	2034321	1786662	247659
Streptococcus	suis ST3, complete genome	GCF_000204625.1_ASM20462v1_genomic	0.064	NC_015433.1	19713	1845	77	55	12	0	1688554	80788	4119	18298	0	2028815	1791759	237056
Streptococcus	suis strain ZY05719, complete genome	GCF_000993745.1_ASM99374v1_genomic	0.037	NZ_CP007497.1	19713	1968	26	56	12	0	1813048	28325	4190	18320	0	2094898	1863883	231015
Streptococcus	suis T15, complete genome	GCF_000494895.1_ASM49489v1_genomic	0.047	NC_022665.1	19713	2077	85	56	12	0	1879476	78474	4187	18305	0	2240234	1980442	259792
Streptococcus	suis TL13, complete genome	GCF_000390245.1_ASM39024v1_genomic	0.051	NC_021213.1	19713	1859	72	56	12	0	1716125	61969	4192	18314	0	2038146	1800600	237546
Streptococcus	suis YB51, complete genome	GCF_000471985.1_ASM47198v1_genomic	0.064	NC_022516.1	19713	1855	85	56	12	0	1699059	91212	4190	18300	0	2043655	1812761	230894
Streptococcus	thermophilus ASCC 1275, complete genome	GCF_000698885.1_ASM69888v1_genomic	0.06	NZ_CP006819.1	19713	1730	137	55	15	0	1449231	103260	4103	22850	0	1845495	1579444	266051
Streptococcus	thermophilus CNRZ1066, complete genome	GCF_000011845.1_ASM1184v1_genomic	0.056	NC_006449.1	19713	1693	121	67	18	0	1410349	88917	4989	27420	0	1796226	1531675	264551
Streptococcus	thermophilus JIM 8232 complete genome	GCF_000253395.1_ASM25339v1_genomic	0.061	NC_017581.1	19713	1795	123	67	18	0	1534995	93882	4992	27419	0	1929905	1661288	268617
Streptococcus	thermophilus LMD-9, complete genome	GCF_000014485.1_ASM1448v1_genomic	0.068	NC_008532.1	19713	1735	132	67	18	0	1461172	97592	4988	27419	0	1856368	1591171	265197
Streptococcus	thermophilus LMG 18311, complete genome	GCF_000011825.1_ASM1182v1_genomic	0.06	NC_006448.1	19713	1678	123	67	18	0	1407298	94486	4989	27425	0	1796846	1534198	262648
Streptococcus	thermophilus MN-ZLW-002, complete genome	GCF_000262675.1_ASM26267v1_genomic	0.059	NC_017927.1	19713	1744	119	57	15	0	1460551	88262	4246	22850	0	1848520	1575909	272611
Streptococcus	thermophilus ND03, complete genome	GCF_000182875.1_ASM18287v1_genomic	0.062	NC_017563.1	19713	1745	115	57	15	0	1453059	84657	4246	22848	0	1831949	1564810	267139
Streptococcus	thermophilus strain SMQ-301, complete genome	GCF_000971665.1_ASM97166v1_genomic	0.073	NZ_CP011217.1	19713	1733	132	67	18	0	1468124	96001	4988	27420	0	1861792	1596533	265259
Streptococcus	uberis 0140J complete genome	GCF_000009545.1_ASM954v1_genomic	0.024	NC_012004.1	19704	1760	22	59	15	0	1626785	16986	4412	22850	0	1852352	1671033	181319
Taylorella	asinigenitalis MCE3, complete genome	GCF_000226625.1_ASM22662v1_genomic	0.031	NC_016043.1	20658	1478	16	38	9	0	1495714	24003	2951	14585	0	1638559	1537253	101306
Taylorella	equigenitalis ATCC 35865, complete genome	GCF_000276685.1_ASM27668v1_genomic	0.042	NC_018108.1	20712	1528	24	38	9	0	1570062	27097	2950	13896	0	1732123	1614005	118118
Taylorella	equigenitalis MCE9, complete genome	GCF_000185745.1_ASM18574v1_genomic	0.031	NC_014914.1	20712	1501	12	38	9	0	1554336	11007	2950	13896	0	1695860	1582189	113671
Treponema	azotonutricium ZAS-9, complete genome	GCF_000214355.1_ASM21435v1_genomic	0.032	NC_015577.1	18831	3337	42	46	6	0	3548701	47332	3435	9278	0	3855671	3608746	246925
Treponema	brennaborense DSM 12168, complete genome	GCF_000212415.1_ASM21241v1_genomic	0.032	NC_015500.1	17934	2576	32	45	12	0	2722557	41422	3350	18622	0	3055580	2785951	269629
Treponema	caldarium DSM 7334, complete genome	GCF_000219725.1_ASM21972v1_genomic	0.033	NC_015732.1	17835	2821	27	48	9	1	2956444	32870	3587	13929	350	3239340	3007180	232160
Treponema	denticola ATCC 35405 chromosome, complete genome	GCF_000008185.1_ASM818v1_genomic	0.04	NC_002967.9	17676	2766	19	42	6	0	2606030	22537	3138	9068	0	2843201	2640773	202428
Treponema	pallidum subsp. pallidum str. Nichols complete genome	GCF_000008605.1_ASM860v1_genomic	0.024	NC_000919.1	16947	969	22	45	6	0	1022564	30274	3369	9265	0	1138011	1065472	72539
Treponema	pallidum subsp. pallidum str. Sea 81-4, complete genome	GCF_000604125.1_ASM60412v1_genomic	0.024	NZ_CP003679.1	16941	930	49	45	6	0	980759	76531	3369	9307	0	1139203	1069966	69237
Treponema	paraluiscuniculi Cuniculi A, complete genome	GCF_000217655.1_ASM21765v1_genomic	0.024	NC_015714.1	16959	944	23	45	6	1	1019583	29975	3366	9266	352	1133390	1062542	70848
Treponema	pedis str. T A4, complete genome	GCF_000447675.1_ASM44767v1_genomic	0.044	NC_022097.1	17571	2484	96	43	6	0	2453264	86408	3205	9340	0	2889325	2552217	337108
Treponema	primitia ZAS-2, complete genome	GCF_000214375.1_ASM21437v1_genomic	0.03	NC_015578.1	18735	3425	49	51	6	0	3669954	46056	3834	9294	0	4059867	3729138	330729
Treponema	putidum strain OMZ 758, complete genome	GCF_000755145.1_ASM75514v1_genomic	0.042	NZ_CP009228.1	17619	2271	229	42	6	0	2242055	293235	3125	9308	0	2796913	2547723	249190
Treponema	sp. OMZ 838, complete genome	GCF_000775995.1_ASM77599v1_genomic	0.044	NZ_CP009227.1	17244	2324	84	47	6	0	2332778	83410	3492	9322	0	2708067	2429002	279065
Treponema	succinifaciens DSM 2489, complete genome	GCF_000195275.1_ASM19527v1_genomic	0.096	NC_015385.1	17835	2515	46	49	13	0	2404857	33138	3651	18675	0	2731853	2460321	271532
Yersinia	aldovae 670-83, complete genome	GCF_000834395.1_ASM83439v1_genomic	0.03	NZ_CP009781.1	20754	3828	84	80	22	0	3687974	88110	6194	32318	0	4471090	3814596	656494
Yersinia	aleksiciae strain 159, complete genome	GCF_001047675.1_ASM104767v1_genomic	0.028	NZ_CP011975.1	17724	3445	32	73	22	0	3374939	36312	5620	32299	0	4000307	3449170	551137
Yersinia	enterocolitica (type O:5) YE53/03 complete genome	GCF_000968115.1_ASM96811v1_genomic	0.025	NZ_HF571988.1	20751	4389	63	77	22	0	4150083	83396	5974	32726	0	4940199	4272179	668020
Yersinia	enterocolitica strain 2516-87, complete genome	GCF_000834735.1_ASM83473v1_genomic	0.064	NZ_CP009838.1	20751	3854	95	77	22	0	3710271	107376	5956	32997	0	4534244	3856600	677644
Yersinia	enterocolitica strain FORC 002, complete genome	GCF_000987925.1_ASM98792v1_genomic	0.033	NZ_CP011118.1	20751	4122	34	81	26	0	3996640	36504	6259	38416	0	4735535	4077819	657716
Yersinia	enterocolitica strain FORC-002, complete genome	GCF_001304755.1_ASM130475v1_genomic	0.033	NZ_CP009456.1	20751	4122	35	81	26	1	3995578	38017	6259	38416	380	4735534	4078650	656884
Yersinia	enterocolitica strain KNG22703, complete genome	GCF_001305635.1_ASM130563v1_genomic	0.057	NZ_CP011286.1	20751	3906	79	60	22	0	3773910	87227	4649	33001	0	4581645	3898787	682858
Yersinia	enterocolitica strain WA, complete genome	GCF_000834195.1_ASM83419v1_genomic	0.042	NZ_CP009367.1	20751	3949	72	84	22	0	3794059	59485	6500	32912	0	4548749	3892956	655793
Yersinia	enterocolitica subsp. enterocolitica 8081 chromosome, complete genome	GCF_000009345.1_ASM934v1_genomic	0.046	NC_008800.1	20751	3874	74	81	22	0	3845952	50157	6236	33169	0	4615899	3935514	680385
Yersinia	enterocolitica subsp. palearctica 105.5R(r), complete genome	GCF_000192105.1_ASM19210v1_genomic	0.057	NC_015224.1	20751	3878	111	71	22	0	3721792	112230	5503	33015	0	4552107	3872540	679567
Yersinia	enterocolitica subsp. palearctica Y11	GCF_000253175.1_ASM25317v1_genomic	0.071	NC_017564.1	20751	3903	122	69	22	1	3710905	120094	5345	32987	380	4553420	3869711	683709
Yersinia	frederiksenii Y225, complete genome	GCF_000834215.1_ASM83421v1_genomic	0.028	NZ_CP009364.1	20745	3881	47	81	22	0	3759319	53439	6278	32719	0	4495532	3851755	643777
Yersinia	intermedia strain Y228, complete genome	GCF_000834515.1_ASM83451v1_genomic	0.021	NZ_CP009801.1	20754	4186	54	80	22	0	4034742	60026	6194	32301	0	4859749	4133263	726486
Yersinia	kristensenii strain Y231, complete genome	GCF_000834865.1_ASM83486v1_genomic	0.028	NZ_CP009997.1	20745	3878	47	80	22	0	3770719	41597	6199	32633	0	4496569	3851148	645421
Yersinia	pestis 1412, complete genome	GCF_001188695.1_ASM118869v1_genomic	0.101	NZ_CP006783.1	20748	3959	101	70	22	0	3674532	114311	5404	32290	0	4524943	3826537	698406
Yersinia	pestis 1413, complete genome	GCF_001188935.1_ASM118893v1_genomic	0.1	NZ_CP006762.1	20748	3952	103	69	22	0	3673038	114544	5328	32285	0	4528383	3825195	703188
Yersinia	pestis 1522, complete genome	GCF_001188715.1_ASM118871v1_genomic	0.102	NZ_CP006758.1	20748	3955	107	69	22	0	3668743	125182	5328	32286	0	4530125	3831539	698586
Yersinia	pestis 2944, complete genome	GCF_001188815.1_ASM118881v1_genomic	0.125	NZ_CP006792.1	20748	3973	82	68	19	0	3678177	85524	5260	27708	0	4491639	3796669	694970
Yersinia	pestis 3067, complete genome	GCF_001188795.1_ASM118879v1_genomic	0.101	NZ_CP006754.1	20748	3962	101	68	22	0	3674297	117081	5254	32285	0	4526841	3828917	697924
Yersinia	pestis 3770, complete genome	GCF_001188775.1_ASM118877v1_genomic	0.1	NZ_CP006751.1	20748	3943	112	68	22	0	3655411	132068	5252	32287	0	4523206	3825018	698188
Yersinia	pestis 8787, complete genome	GCF_001188755.1_ASM118875v1_genomic	0.101	NZ_CP006748.1	20748	3888	120	70	22	0	3613142	131805	5406	32281	0	4467447	3782634	684813
Yersinia	pestis A1122, complete genome	GCF_000222975.1_ASM22297v1_genomic	0.124	NC_017168.1	20748	4058	57	67	18	0	3766201	54336	5187	27576	0	4553770	3853300	700470
Yersinia	pestis A1122, complete genome	GCF_000834755.1_ASM83475v1_genomic	0.129	NZ_CP009840.1	20748	4061	84	67	18	0	3752261	80820	5187	27576	0	4569625	3865844	703781
Yersinia	pestis Angola, complete genome	GCF_000018805.1_ASM1880v1_genomic	0.124	NC_010159.1	20748	3911	210	68	22	0	3534024	227132	5242	32287	0	4504254	3798685	705569
Yersinia	pestis Angola, complete genome	GCF_000834845.1_ASM83484v1_genomic	0.136	NZ_CP009935.1	20748	3889	243	67	22	0	3508113	251100	5173	32285	0	4501786	3796671	705115
Yersinia	pestis Antiqua, complete genome	GCF_000013825.1_ASM1382v1_genomic	0.182	NC_008150.1	20748	4135	105	66	22	0	3850476	99856	5091	32289	0	4702289	3987712	714577
Yersinia	pestis Antiqua, complete genome	GCF_000834825.1_ASM83482v1_genomic	0.185	NZ_CP009906.1	20748	4130	156	70	22	0	3803668	146019	5411	32273	0	4708024	3987371	720653
Yersinia	pestis biovar Medievalis str. Harbin 35, complete genome	GCF_000186725.1_ASM18672v1_genomic	0.105	NC_017265.1	20748	3933	132	70	22	0	3581977	204804	5411	32287	0	4532063	3824479	707584
Yersinia	pestis biovar Microtus str. 91001, complete genome	GCF_000007885.1_ASM788v1_genomic	0.116	NC_005810.1	20748	4003	78	71	22	0	3770569	81342	5480	32237	0	4595065	3889628	705437
Yersinia	pestis CO92 chromosome, complete genome	GCF_000009065.1_ASM906v1_genomic	0.139	NC_003143.1	20748	3606	112	69	19	1	3714860	146495	5351	27171	363	4653728	3894240	759488
Yersinia	pestis CO92, complete genome	GCF_001293415.1_ASM129341v1_genomic	0.124	NZ_CP009973.1	20748	4054	77	67	19	1	3744818	76167	5186	27693	363	4556337	3854227	702110
Yersinia	pestis D106004, complete genome	GCF_000022805.1_ASM2280v1_genomic	0.103	NC_017154.1	20739	3989	173	68	19	0	3680346	212636	5258	27691	0	4640720	3925931	714789
Yersinia	pestis D182038, complete genome	GCF_000022825.1_ASM2282v1_genomic	0.113	NC_017160.1	20748	3925	238	72	19	0	3573386	309404	5556	27691	0	4626944	3916037	710907
Yersinia	pestis KIM10+, complete genome	GCF_000006645.1_ASM664v1_genomic	0.092	NC_004088.1	20748	4040	62	71	22	0	3777047	77856	5485	32287	0	4600755	3892675	708080
Yersinia	pestis Nepal516, complete genome	GCF_000013805.1_ASM1380v1_genomic	0.108	NC_008149.1	20748	4007	60	70	22	0	3728604	68377	5410	32287	0	4534590	3834678	699912
Yersinia	pestis Pestoides F, complete genome	GCF_000016445.1_ASM1644v1_genomic	0.099	NC_009381.1	20748	3941	97	70	22	0	3667122	116128	5404	32287	0	4517345	3820941	696404
Yersinia	pestis Pestoides F, complete genome	GCF_000834315.1_ASM83431v1_genomic	0.1	NZ_CP009715.1	20748	3940	100	71	22	0	3667870	116787	5480	32288	0	4519828	3822425	697403
Yersinia	pestis Pestoides G, complete genome	GCF_000834985.1_ASM83498v1_genomic	0.101	NZ_CP010247.1	20748	3955	104	71	22	0	3677805	116093	5480	32293	0	4529728	3831671	698057
Yersinia	pestis str. Pestoides B, complete genome	GCF_000834925.1_ASM83492v1_genomic	0.119	NZ_CP010023.1	20748	3986	109	71	22	0	3736942	120763	5473	32263	0	4607660	3895441	712219
Yersinia	pestis strain Dodson, complete genome	GCF_000834775.1_ASM83477v1_genomic	0.121	NZ_CP009844.1	20748	4130	76	69	19	0	3831400	72223	5337	27689	0	4654228	3936649	717579
Yersinia	pestis strain El Dorado, complete genome	GCF_000834495.1_ASM83449v1_genomic	0.131	NZ_CP009785.1	20748	4132	78	67	19	0	3829140	82997	5187	27691	0	4662886	3945015	717871
Yersinia	pestis strain Harbin35, complete genome	GCF_000834275.1_ASM83427v1_genomic	0.106	NZ_CP009704.1	20748	3927	152	68	22	0	3581192	212612	5259	32277	0	4531804	3831340	700464
Yersinia	pestis strain Nicholisk 41, complete genome	GCF_000834885.1_ASM83488v1_genomic	0.105	NZ_CP009991.1	20748	3928	133	70	22	0	3586382	191384	5411	32286	0	4523033	3815463	707570
Yersinia	pestis strain PBM19, complete genome	GCF_000834235.1_ASM83423v1_genomic	0.158	NZ_CP009492.1	20748	4134	122	69	19	0	3806046	121695	5338	27685	0	4685423	3960764	724659
Yersinia	pestis strain Shasta, complete genome	GCF_000834335.1_ASM83433v1_genomic	0.141	NZ_CP009723.1	20748	4132	69	68	19	0	3845711	62838	5262	27691	0	4659530	3941502	718028
Yersinia	pestis Z176003, complete genome	GCF_000022845.1_ASM2284v1_genomic	0.103	NC_014029.1	20748	4048	62	67	19	0	3754750	64760	5187	27691	0	4553586	3852388	701198
Yersinia	pseudotuberculosis IP 31758, complete genome	GCF_000016945.1_ASM1694v1_genomic	0.045	NC_009708.1	20730	3983	97	82	22	0	3823492	91996	6332	32287	0	4723306	3954107	769199
Yersinia	pseudotuberculosis IP 32953, complete genome	GCF_000834295.1_ASM83429v1_genomic	0.043	NZ_CP009712.1	20748	4064	66	82	22	0	3923439	44992	6333	32287	0	4743972	4007051	736921
Yersinia	pseudotuberculosis IP32953 genome, complete sequence	GCF_000047365.1_ASM4736v1_genomic	0.043	NC_006155.1	20748	4062	71	82	22	0	3917604	51480	6332	32287	0	4744671	4007703	736968
Yersinia	pseudotuberculosis PB1/+, complete genome	GCF_000020085.1_ASM2008v1_genomic	0.043	NC_010634.1	20748	4017	76	81	22	0	3870021	53388	6263	32287	0	4695619	3961959	733660
Yersinia	pseudotuberculosis PB1/+, complete genome	GCF_000834475.1_ASM83447v1_genomic	0.043	NZ_CP009780.1	20748	4016	75	81	22	0	3869802	53322	6263	32284	0	4695575	3961671	733904
Yersinia	pseudotuberculosis str. PA3606, complete genome	GCF_000834945.1_ASM83494v1_genomic	0.057	NZ_CP010067.1	20748	3994	101	84	22	0	3833269	102532	6451	32287	0	4742580	3974539	768041
Yersinia	pseudotuberculosis strain 1, complete genome	GCF_000834435.1_ASM83443v1_genomic	0.045	NZ_CP009786.1	20748	4029	93	80	22	0	3863481	77521	6187	32279	0	4728337	3979468	748869
Yersinia	pseudotuberculosis strain ATCC 6904, complete genome	GCF_000750315.1_ASM75031v1_genomic	0.053	NZ_CP008943.1	20748	4088	133	78	22	0	3852981	150901	6036	32291	0	4806594	4042209	764385
Yersinia	pseudotuberculosis strain EP2/+, complete genome	GCF_000834415.1_ASM83441v1_genomic	0.049	NZ_CP009759.1	20748	4005	88	80	22	0	3806755	98754	6194	32287	0	4706165	3943990	762175
Yersinia	pseudotuberculosis strain MD67, complete genome	GCF_000834355.1_ASM83435v1_genomic	0.047	NZ_CP009757.1	20748	4047	80	81	22	0	3903077	50735	6256	32287	0	4729753	3992355	737398
Yersinia	pseudotuberculosis YPIII, complete genome	GCF_000019465.1_ASM1946v1_genomic	0.036	NC_010465.1	20748	4055	99	80	22	0	3815679	95472	6194	32287	0	4689441	3949632	739809
Yersinia	pseudotuberculosis YPIII, complete genome	GCF_000834375.1_ASM83437v1_genomic	0.036	NZ_CP009792.1	20748	4056	99	80	22	0	3815887	95550	6194	32288	0	4689436	3949919	739517
Yersinia	rohdei strain YRA, complete genome	GCF_000834455.1_ASM83445v1_genomic	0.021	NZ_CP009787.1	20751	3696	36	81	22	0	3625326	40236	6287	32318	0	4372253	3704167	668086
Yersinia	ruckeri strain Big Creek 74, complete genome	GCF_000964565.1_ASM96456v1_genomic	0.022	NZ_CP011078.1	20754	3161	46	81	22	0	3077268	32091	6282	32330	0	3699725	3147971	551754
Yersinia	ruckeri strain YRB, complete genome	GCF_000834255.1_ASM83425v1_genomic	0.025	NZ_CP009539.1	20754	3058	52	79	22	0	2982031	41304	6132	33350	0	3605216	3062817	542399
Yersinia	similis strain 228, complete genome	GCF_000582515.1_ASM58251v1_genomic	0.051	NZ_CP007230.1	20745	4149	173	86	22	0	3923764	126868	6652	32301	0	4903722	4089585	814137
Notes:
CDS (protein coding genes); gene_pseudo (pseudogenes); tRNA (transfer RNAs); rRNA (ribosomal RNAs); tmRNA (transfer messenger RNAs); NumberG: The number of annotated elements in a given class in the genome; TotalLength: total length (bp) of elements in a given class in the genome.
