# Supplementary material for: Genome Reduction Is Associated with Bacterial Pathogenicity across Different Scales of Temporal and Ecological Divergence
Source: Mol Biol Evol. 2020 Dec 12;38(4):1570–9. doi: 10.1093/molbev/msaa323 (PMC8042751; doi:10.1093/molbev/msaa323)
Supplement: msaa323_Supplementary_Data [file msaa323_Supplementary_Data.zip › TableS3.txt]

Isolate_Name	Cluster	Country_Origin	Year_of_Isolation	Host_Species	Serotype	Disease_Status	Genome_Size_bp	Number_Coding_Regions	Length_Coding	GC_Whole_Genome	GC_Core_Genome	GC_Core_Genome_4_fold_degenerate_sites	Number_Integrases	Number_Transposases	Number_VirulenceGenes	C_count	D_count	E_count	F_count	G_count	H_count	I_count	J_count	K_count	L_count	M_count	N_count	O_count	P_count	Q_count	R_count	T_count	U_count	V_count	W_count	X_count	Z_count	Reference	Bioproject_or_Accession_Number
1462648	1	Canada	2013	Pig	14	-	2065778	2000	1827373	0.4122	0.4341229	0.4228701	8	27	75	46	30	125	71	147	73	53	195	153	101	109	8	62	64	24	135	74	23	85	1	37	0	Hadjirin et al. 2020	PRJNA628943
1463646	1	Canada	2013	Pig	14	Systemic	2065866	2003	1827269	0.4122	0.4341229	0.4228701	8	28	75	46	30	125	71	147	73	53	195	153	101	109	8	62	65	24	135	74	23	84	1	37	0	Hadjirin et al. 2020	PRJNA628943
1464749	1	Canada	2013	Pig	14	-	2066385	2006	1824879	0.4122	0.4341204	0.4228701	8	29	75	46	30	125	71	147	73	53	196	153	101	109	8	62	65	24	135	74	23	84	1	37	0	Hadjirin et al. 2020	PRJNA628943
1465473	1	Canada	2013	Pig	14	-	2065043	2003	1828958	0.4122	0.4341229	0.4228701	8	29	75	46	30	125	71	147	73	53	196	153	101	109	8	62	64	24	135	74	22	85	1	37	0	Hadjirin et al. 2020	PRJNA628943
1588531	1	Canada	2014	Pig	1	-	2065383	2002	1825349	0.4122	0.4341255	0.4228701	8	27	75	46	30	125	71	147	73	53	196	153	101	109	8	62	64	23	135	74	22	85	1	37	0	Hadjirin et al. 2020	PRJNA628943
1596201	1	Canada	2014	Pig	1	Systemic	2066185	2003	1825328	0.4122	0.4341229	0.4228701	8	27	75	46	30	125	71	147	73	53	195	153	101	109	8	62	65	24	135	74	23	85	1	37	0	Hadjirin et al. 2020	PRJNA628943
1596217	1	Canada	2014	Pig	1	-	2065082	2003	1824529	0.4122	0.4341229	0.4228701	8	28	75	46	30	125	71	147	73	53	196	153	101	109	8	62	65	24	135	74	22	84	1	37	0	Hadjirin et al. 2020	PRJNA628943
1611505	1	Canada	2014	Pig	14	-	1922635	1833	1696364	0.4141	0.4341512	0.4228997	6	29	70	44	28	123	70	141	71	51	194	139	97	100	8	60	62	20	126	70	21	78	1	30	0	Hadjirin et al. 2020	PRJNA628943
1619952	1	Canada	2014	Pig	1	Systemic	1939450	1848	1712819	0.4138	0.4341486	0.4228997	6	28	70	44	28	124	70	142	72	51	194	139	97	102	8	61	62	22	127	71	22	78	1	31	0	Hadjirin et al. 2020	PRJNA628943
1644048	1	Canada	2014	Pig	1	-	1975572	1884	1746283	0.4123	0.4341204	0.4228997	8	27	71	43	28	124	71	142	74	50	194	143	99	102	8	61	62	22	129	70	21	79	1	32	0	Hadjirin et al. 2020	PRJNA628943
1659834	1	Canada	2014	Pig	1	-	1938149	1848	1712838	0.4137	0.4341512	0.4228997	6	28	70	44	28	123	69	142	72	51	195	139	97	102	8	61	62	21	127	71	21	78	1	31	0	Hadjirin et al. 2020	PRJNA628943
1666727	1	Canada	2014	Pig	14	-	1939051	1849	1712177	0.4138	0.4341486	0.4228997	6	28	70	44	28	124	70	142	72	51	195	139	97	102	8	61	62	22	127	71	22	78	1	31	0	Hadjirin et al. 2020	PRJNA628943
01ZN_ST222	1	Vietnam	2010	Pig	2	-	2056235	1952	1818154	0.411	0.4341486	0.4230178	10	25	81	44	33	124	71	146	75	53	196	149	101	110	9	62	64	22	132	76	20	81	1	32	0	Weinert et al. 2015	PRJEB2670
01ZN_TG183	1	Vietnam	2010	Pig	2	-	2043956	1939	1806650	0.4116	0.4341255	0.4228111	9	24	81	44	33	124	71	146	74	53	196	148	100	110	9	62	63	21	132	76	21	81	1	30	0	Weinert et al. 2015	PRJEB2670
01ZN_TG187	1	Vietnam	NA	Pig	2	-	2044003	1940	1800775	0.4116	0.4341255	0.4228111	9	23	81	44	33	124	71	146	74	53	196	148	100	110	9	62	64	22	132	76	21	81	1	30	0	Weinert et al. 2015	PRJEB2670
01ZN_TG189	1	Vietnam	2010	Pig	2	-	2043693	1941	1806863	0.4116	0.4341255	0.4228111	9	25	81	44	33	124	71	146	74	53	196	148	100	110	9	62	64	22	132	76	20	81	1	30	0	Weinert et al. 2015	PRJEB2670
3_ARTICULATION	1	Spain	2016	Pig	NA	Systemic	2029752	1939	1796273	0.4121	0.4341229	0.4228701	7	29	75	45	28	124	71	145	73	52	196	146	97	104	8	61	62	23	131	72	22	82	1	34	0	Hadjirin et al. 2020	PRJNA628943
3_CEREBRO	1	Spain	2016	Pig	NA	Systemic	2029919	1939	1795921	0.4121	0.4341229	0.4228701	7	29	75	45	28	124	71	145	73	52	196	146	97	104	8	61	62	23	131	72	21	82	1	34	0	Hadjirin et al. 2020	PRJNA628943
4_2CEREBRO	1	Spain	2016	Pig	NA	Systemic	2030250	1940	1796307	0.4121	0.4341229	0.4228701	7	30	75	45	28	124	71	146	73	52	196	147	97	104	8	61	62	23	131	72	22	82	1	34	0	Hadjirin et al. 2020	PRJNA628943
4_ARTICULATION	1	Spain	2016	Pig	NA	Systemic	2029601	1939	1795613	0.4121	0.4341229	0.4228701	7	28	75	45	28	124	71	145	73	52	195	146	97	104	8	61	62	23	131	72	22	82	1	34	0	Hadjirin et al. 2020	PRJNA628943
A7	1	NA	NA	NA	NA	Systemic	2038409	1935	1803466	0.4125	0.4342411	0.4228701	NA	NA	NA	45	29	124	70	151	73	50	195	150	101	103	8	61	62	22	132	73	20	81	1	33	0	Genbank	CP002570
BM178a	1	Vietnam	2000	Human	2	Systemic	2096776	1985	1857687	0.4105	0.434277	0.4227815	10	26	81	44	33	126	72	152	74	53	196	152	102	112	9	62	64	22	133	77	21	83	1	33	0	Weinert et al. 2015	PRJEB2670
BM190a	1	Vietnam	2000	Human	2	-	2087731	2013	1845354	0.4111	0.4341178	0.4228701	12	25	78	44	32	127	72	149	74	52	196	151	106	110	9	63	63	22	132	79	21	82	1	40	0	Weinert et al. 2015	PRJEB2670
BM191a	1	Vietnam	2000	Human	2	Systemic	1977162	1888	1748587	0.4124	0.4341322	0.4229292	8	26	74	44	28	124	71	142	74	50	195	145	99	103	8	60	63	22	130	73	21	79	1	31	0	Weinert et al. 2015	PRJEB2670
BM197a	1	Vietnam	2000	Human	2	Systemic	1965606	1866	1736032	0.413	0.4341332	0.4228701	7	22	74	44	28	123	70	142	73	50	195	144	98	103	8	60	63	21	130	73	21	80	1	29	0	Weinert et al. 2015	PRJEB2670
BM198a	1	Vietnam	2000	Human	2	Systemic	2053515	1954	1811608	0.4114	0.4341152	0.4229292	8	23	78	45	29	124	71	147	75	53	195	148	100	106	8	60	64	22	132	73	20	82	1	36	0	Weinert et al. 2015	PRJEB2670
BM203a	1	Vietnam	2000	Human	2	Systemic	2055961	1951	1816424	0.411	0.4341589	0.4230178	10	25	81	44	33	125	72	146	75	53	196	149	101	110	9	62	64	21	132	76	20	81	1	32	0	Weinert et al. 2015	PRJEB2670
BM209a	1	Vietnam	2000	Human	2	Systemic	1985700	1901	1750708	0.4122	0.4341332	0.4229292	7	24	74	43	28	125	70	145	73	50	195	148	98	103	8	60	62	23	129	75	21	82	1	29	0	Weinert et al. 2015	PRJEB2670
BM211a	1	Vietnam	2000	Human	2	Systemic	2033182	1923	1800143	0.4118	0.4341383	0.4228701	7	24	80	44	33	124	71	146	74	53	195	145	98	110	9	62	63	22	131	76	21	82	1	29	0	Weinert et al. 2015	PRJEB2670
BM213a	1	Vietnam	2000	Human	2	Systemic	2051544	1948	1811698	0.411	0.4341358	0.4228997	10	23	81	44	32	124	71	146	74	52	196	149	103	109	9	62	63	22	131	76	20	82	1	32	0	Weinert et al. 2015	PRJEB2670
BM216a	1	Vietnam	2001	Human	2	Systemic	1977585	1880	1749112	0.4124	0.4341358	0.4229292	8	24	74	44	28	123	70	142	74	50	195	145	99	103	8	60	62	22	130	73	20	79	1	31	0	Weinert et al. 2015	PRJEB2670
BM224C	1	Vietnam	2001	Human	2	Systemic	2074765	1975	1824116	0.4103	0.4341407	0.4228997	10	24	81	44	32	127	72	147	74	52	196	151	104	109	9	62	62	22	131	78	20	83	1	32	0	Weinert et al. 2015	PRJEB2670
BM228C	1	Vietnam	2001	Human	2	Systemic	2045551	1955	1804294	0.4115	0.4341281	0.4228997	8	24	78	44	31	125	70	147	73	52	196	149	99	105	8	61	62	22	129	75	20	84	1	30	0	Weinert et al. 2015	PRJEB2670
BM231a	1	Vietnam	2001	Human	2	Systemic	2160060	2062	1858697	0.4107	0.434116	0.4228997	11	24	80	45	36	124	73	156	74	54	196	154	108	119	10	62	65	21	138	78	20	90	1	40	0	Weinert et al. 2015	PRJEB2670
BM237a	1	Vietnam	2001	Human	2	Systemic	2087748	2011	1842378	0.4115	0.4341101	0.4228406	10	25	78	44	34	128	72	150	74	52	196	154	103	113	9	62	63	23	132	79	21	81	1	33	0	Weinert et al. 2015	PRJEB2670
BM241a	1	Vietnam	2001	Human	2	Systemic	2103238	2012	1842699	0.4108	0.4341281	0.4228997	11	25	79	44	32	125	72	149	74	53	195	153	104	112	10	62	65	22	134	77	20	84	1	32	0	Weinert et al. 2015	PRJEB2670
BM251C	1	Vietnam	2001	Human	2	Systemic	2144732	2027	1859740	0.4091	0.4341332	0.4228701	11	25	81	44	35	126	71	148	76	55	197	153	102	114	9	62	65	22	134	78	20	84	1	35	0	Weinert et al. 2015	PRJEB2670
BM253a	1	Vietnam	2001	Human	2	Systemic	2048641	1950	1811622	0.411	0.4341388	0.4230178	10	25	81	44	33	124	72	144	75	53	194	149	101	110	9	62	64	21	132	76	21	81	1	32	0	Weinert et al. 2015	PRJEB2670
BM257a	1	Vietnam	2001	Human	2	Systemic	1988247	1903	1753500	0.4121	0.4341204	0.4228997	7	25	74	43	28	125	70	143	73	50	195	146	99	103	8	60	64	23	129	75	21	81	1	29	0	Weinert et al. 2015	PRJEB2670
BM264a	1	Vietnam	2002	Human	2	Systemic	2051660	1953	1813440	0.4111	0.4341332	0.4228701	10	26	79	44	32	125	72	146	74	52	195	149	101	109	9	61	64	21	131	76	21	82	1	32	0	Weinert et al. 2015	PRJEB2670
BM272C	1	Vietnam	2002	Human	2	Systemic	2105677	2039	1866933	0.4118	0.4341358	0.4228701	10	27	80	44	34	125	71	153	74	54	195	150	105	115	10	63	64	22	135	79	21	88	1	35	0	Weinert et al. 2015	PRJEB2670
BM278a	1	Vietnam	2002	Human	2	Systemic	2030561	1924	1794171	0.4111	0.4341178	0.4228997	8	20	74	44	28	124	70	148	74	50	195	149	100	104	8	60	63	21	131	74	20	81	1	33	0	Weinert et al. 2015	PRJEB2670
BM303a	1	Vietnam	2002	Human	2	Systemic	2032197	1927	1798403	0.4118	0.4341358	0.4228701	7	27	80	44	33	124	71	146	74	53	195	145	98	110	9	62	64	22	131	76	20	81	1	29	0	Weinert et al. 2015	PRJEB2670
BM308a	1	Vietnam	2002	Human	2	Systemic	2049361	1954	1807548	0.4111	0.4341204	0.4228997	9	28	79	43	32	126	72	147	73	53	197	149	102	108	9	61	63	22	131	75	20	81	1	30	0	Weinert et al. 2015	PRJEB2670
BM315C	1	Vietnam	2002	Human	2	Systemic	2043354	1941	1807963	0.4116	0.4341332	0.4228406	9	25	81	44	33	124	71	146	74	53	196	148	100	110	9	62	63	22	132	76	20	81	1	30	0	Weinert et al. 2015	PRJEB2670
BM321C	1	Vietnam	2002	Human	2	Systemic	2033892	1930	1799405	0.4116	0.4341435	0.4229292	6	22	77	45	29	123	70	146	74	52	195	145	98	105	8	60	63	23	130	73	21	82	1	35	0	Weinert et al. 2015	PRJEB2670
BM329B	1	Vietnam	2003	Human	2	Systemic	2034717	1931	1800965	0.4116	0.4341409	0.4228997	6	25	77	45	29	123	70	147	74	52	194	146	98	105	8	60	63	22	130	73	21	82	1	35	0	Weinert et al. 2015	PRJEB2670
BM334B	1	Vietnam	2003	Human	2	Systemic	2044954	1943	1808599	0.4116	0.4341332	0.4228111	9	25	81	44	33	124	71	146	74	53	196	148	100	110	9	62	64	22	132	76	21	81	1	30	0	Weinert et al. 2015	PRJEB2670
BM345B	1	Vietnam	2003	Human	2	Systemic	2001496	1907	1764851	0.4119	0.4341358	0.4228701	9	23	75	44	30	126	72	143	74	51	196	148	102	105	9	61	63	21	131	75	21	79	1	31	0	Weinert et al. 2015	PRJEB2670
BM346B	1	Vietnam	2003	Human	2	Systemic	2054669	1963	1819183	0.4111	0.4341024	0.4228997	10	26	78	44	31	125	71	147	74	52	196	149	102	108	9	62	62	22	130	77	21	80	1	32	0	Weinert et al. 2015	PRJEB2670
BM357B	1	Vietnam	2003	Human	2	Systemic	2055805	1963	1819761	0.4111	0.4341229	0.4228701	10	25	78	44	31	125	71	147	74	52	196	150	102	108	9	62	62	22	130	77	20	80	1	32	0	Weinert et al. 2015	PRJEB2670
BM358a	1	Vietnam	2003	Human	2	Systemic	2036461	1939	1800257	0.4118	0.4341332	0.4228701	7	23	78	44	29	124	71	147	73	52	196	149	98	105	8	60	63	23	130	73	21	82	1	33	0	Weinert et al. 2015	PRJEB2670
BM362a	1	Vietnam	2003	Human	2	Systemic	2012810	1941	1782454	0.4123	0.4341306	0.4228997	10	25	74	44	29	124	70	145	74	50	194	147	104	106	8	60	63	22	132	75	20	81	1	39	0	Weinert et al. 2015	PRJEB2670
BM366a	1	Vietnam	2003	Human	2	Systemic	2090357	1986	1847038	0.4105	0.4341383	0.4228997	10	27	81	45	34	126	71	154	74	53	196	152	104	111	9	62	64	22	134	76	21	82	1	35	0	Weinert et al. 2015	PRJEB2670
BM373a	1	Vietnam	2003	Human	2	Systemic	2055811	1967	1819595	0.4111	0.4341204	0.4228701	10	27	78	44	31	125	71	147	74	52	196	150	102	108	9	62	62	22	130	77	21	80	1	32	0	Weinert et al. 2015	PRJEB2670
BM407	1	NA	NA	NA	NA	Systemic	2170808	2065	1919930	0.4101	0.4341204	0.4228997	NA	NA	NA	42	35	126	72	153	73	55	197	155	104	113	10	63	63	21	131	80	20	83	1	31	0	Genbank	FM252032
BM411a	1	Vietnam	2004	Human	2	Systemic	2051057	1949	1810620	0.4111	0.4341358	0.4228997	10	24	81	44	32	124	71	146	74	52	196	149	103	109	9	62	63	22	131	76	21	81	1	32	0	Weinert et al. 2015	PRJEB2670
BM418a	1	Vietnam	2004	Human	2	Systemic	2104509	1994	1863071	0.4099	0.4341846	0.4229883	11	25	81	44	33	125	71	152	75	53	196	153	103	112	9	62	64	22	133	77	20	83	1	35	0	Weinert et al. 2015	PRJEB2670
BM424a	1	Vietnam	2004	Human	2	Systemic	2042608	1944	1807541	0.4116	0.4341332	0.4228701	9	25	81	44	33	124	71	146	74	53	196	148	100	110	9	62	63	22	132	76	20	81	1	30	0	Weinert et al. 2015	PRJEB2670
BM436a	1	Vietnam	2004	Human	2	Systemic	2056392	1954	1816821	0.411	0.4341512	0.4229883	10	25	81	44	33	124	71	147	75	53	196	150	101	110	9	62	64	22	132	76	21	81	1	32	0	Weinert et al. 2015	PRJEB2670
BM441a	1	Vietnam	2004	Human	2	Systemic	2052624	1949	1814936	0.411	0.4341769	0.423136	10	23	81	44	33	124	71	146	75	53	196	150	100	110	9	62	64	21	131	76	21	81	1	32	0	Weinert et al. 2015	PRJEB2670
BM444a	1	Vietnam	2004	Human	2	Systemic	2043600	1948	1809016	0.4116	0.4341127	0.4228406	9	27	78	44	31	126	72	148	73	52	196	149	101	108	9	62	63	22	130	77	21	79	1	30	0	Weinert et al. 2015	PRJEB2670
BM452C	1	Vietnam	2004	Human	2	Systemic	2079871	2001	1839706	0.4115	0.4341358	0.4228406	11	26	81	44	34	125	71	149	74	53	196	150	103	113	10	63	64	21	134	78	21	83	2	36	0	Weinert et al. 2015	PRJEB2670
BM460	1	Vietnam	2005	Human	2	Systemic	2093639	2010	1851587	0.411	0.4341486	0.4230178	11	26	81	44	35	125	71	149	76	53	196	151	105	111	9	62	65	22	133	77	21	81	1	34	0	Weinert et al. 2015	PRJEB2670
BM461	1	Vietnam	2005	Human	2	Systemic	2044990	1945	1804382	0.4115	0.4341409	0.4228997	9	24	81	44	33	125	72	146	74	53	195	148	100	110	9	62	64	21	132	76	20	81	1	30	0	Weinert et al. 2015	PRJEB2670
BM465	1	Vietnam	2005	Human	2	Systemic	2035985	1931	1798322	0.4118	0.4342385	0.4228701	7	27	80	44	33	124	71	146	74	53	195	145	98	110	9	62	64	21	132	76	20	81	1	29	0	Weinert et al. 2015	PRJEB2670
BM466	1	Vietnam	2005	Human	2	Systemic	2056008	1956	1816247	0.411	0.4341332	0.4228406	10	24	81	44	33	124	71	146	75	53	196	149	101	110	9	62	64	22	132	76	20	81	1	32	0	Weinert et al. 2015	PRJEB2670
BM471	1	Vietnam	2005	Human	2	Systemic	2044370	1947	1805428	0.4116	0.4340998	0.4228406	9	25	78	43	31	126	72	147	73	52	196	147	101	108	9	62	63	22	129	77	20	81	1	30	0	Weinert et al. 2015	PRJEB2670
BM478	1	Vietnam	2005	Human	2	Systemic	2043836	1941	1808015	0.4116	0.4341486	0.4230178	9	25	81	44	33	125	72	146	74	53	196	148	100	110	9	62	64	22	132	76	20	81	1	30	0	Weinert et al. 2015	PRJEB2670
CS100322	1	NA	NA	NA	NA	-	2137649	2030	1892769	0.412	0.4341228	0.4229076	NA	NA	NA	46	30	124	70	156	74	53	196	155	109	107	8	60	63	21	133	74	20	88	1	45	0	Genbank	CP024050
CTU02SS_DN025	1	Vietnam	2009	Pig	2	-	2034814	1929	1797672	0.4115	0.4341358	0.4228701	6	22	77	45	29	124	71	146	74	53	195	145	98	105	8	60	63	22	130	73	21	82	1	35	0	Weinert et al. 2015	PRJEB2670
CTU02SS_DN026	1	Vietnam	2009	Pig	2	-	2033848	1931	1800728	0.4115	0.4341358	0.4228701	6	23	77	45	29	123	70	146	74	52	195	145	98	105	8	60	63	23	130	73	21	82	1	35	0	Weinert et al. 2015	PRJEB2670
EN003	1	Vietnam	2006	Human	2	Systemic	2054848	1952	1815134	0.411	0.4341538	0.4230178	10	23	81	44	33	124	71	146	75	53	196	149	101	110	9	62	64	22	132	76	20	81	1	32	0	Weinert et al. 2015	PRJEB2670
EN010	1	Vietnam	2006	Human	2	Systemic	2053343	1960	1816984	0.4111	0.4341229	0.4228701	10	26	78	44	31	126	72	147	74	53	195	149	102	108	9	62	63	21	129	77	21	80	1	32	0	Weinert et al. 2015	PRJEB2670
EN0114	1	Vietnam	2006	Human	2	Systemic	2056006	1956	1817809	0.411	0.4341332	0.4228406	10	26	81	44	33	124	71	146	75	53	196	149	101	110	9	62	63	22	132	76	21	81	1	32	0	Weinert et al. 2015	PRJEB2670
EN015	1	Vietnam	2006	Human	2	Systemic	2070739	1980	1833969	0.4118	0.4341306	0.4228406	8	24	80	45	34	126	72	151	75	53	194	148	102	111	9	62	65	24	132	77	21	83	1	29	0	Weinert et al. 2015	PRJEB2670
EN020	1	Vietnam	2006	Human	2	Systemic	2080561	1994	1836005	0.4116	0.4341461	0.4228701	10	26	81	44	33	126	72	150	74	53	197	152	107	111	9	63	64	22	134	77	20	85	1	32	0	Weinert et al. 2015	PRJEB2670
EN023	1	Vietnam	2006	Human	2	Systemic	2044200	1942	1809241	0.4116	0.4341409	0.4228701	9	27	81	44	33	124	71	146	74	53	196	148	100	110	9	62	63	21	132	76	20	81	1	30	0	Weinert et al. 2015	PRJEB2670
EN024	1	Vietnam	2006	Human	2	Systemic	2054521	1948	1812591	0.411	0.4341512	0.4229883	10	21	81	44	33	124	71	146	75	53	197	149	101	110	9	62	63	22	132	76	20	81	1	32	0	Weinert et al. 2015	PRJEB2670
EN031	1	Vietnam	2006	Human	2	Systemic	2032938	1926	1797776	0.4116	0.4341358	0.4228701	7	26	78	44	32	125	72	146	73	53	196	145	100	108	9	61	64	21	131	75	21	81	1	29	0	Weinert et al. 2015	PRJEB2670
EN044	1	Vietnam	2006	Human	2	Systemic	2091734	1988	1850278	0.4106	0.4341204	0.4229292	10	21	78	44	30	124	70	154	74	52	196	153	103	109	8	60	62	21	132	75	21	83	1	36	0	Weinert et al. 2015	PRJEB2670
EN050	1	Vietnam	2006	Human	2	Systemic	2069457	1981	1830866	0.4118	0.4341409	0.4228701	9	25	80	44	34	126	72	151	74	53	195	147	102	112	9	62	64	22	132	78	20	84	1	35	0	Weinert et al. 2015	PRJEB2670
EN068	1	Vietnam	2006	Human	2	Systemic	2033605	1943	1797778	0.4111	0.4341358	0.4228997	10	25	81	44	32	124	71	147	74	52	194	150	103	108	9	61	63	22	131	76	20	81	1	31	0	Weinert et al. 2015	PRJEB2670
EN124	1	Vietnam	2006	Human	2	Systemic	2029753	1924	1795361	0.4119	0.4341435	0.4228701	7	25	79	44	33	124	71	146	74	53	194	145	98	110	9	62	64	22	131	76	21	81	1	29	0	Weinert et al. 2015	PRJEB2670
EN170	1	Vietnam	2006	Human	2	Systemic	2056049	1962	1816169	0.4112	0.4341306	0.4228406	10	26	81	44	33	126	72	147	74	53	196	149	103	111	9	62	64	21	132	76	20	81	1	34	0	Weinert et al. 2015	PRJEB2670
EN171	1	Vietnam	2006	Human	2	Systemic	2036377	1936	1799415	0.4118	0.4341229	0.4228701	7	23	78	44	29	123	70	146	73	52	196	147	98	105	8	60	64	23	130	73	21	82	1	33	0	Weinert et al. 2015	PRJEB2670
EN177	1	Vietnam	2006	Human	2	Systemic	2079805	1965	1843638	0.4107	0.4341409	0.4228701	8	27	80	44	33	125	71	152	74	53	195	150	100	112	9	62	64	22	132	76	21	82	1	31	0	Weinert et al. 2015	PRJEB2670
EN191	1	Vietnam	2006	Human	14	Systemic	2038932	1955	1799236	0.4117	0.4341255	0.4226929	8	23	75	45	28	125	70	146	75	54	195	148	102	106	8	61	64	22	133	74	22	82	1	32	0	Weinert et al. 2015	PRJEB2670
EN251	1	Vietnam	2007	Human	2	Systemic	2118488	2051	1874816	0.4113	0.4341229	0.4228997	10	22	78	45	31	124	71	149	75	52	196	150	104	108	9	62	62	21	134	76	20	87	1	44	0	Weinert et al. 2015	PRJEB2670
EN253	1	Vietnam	2007	Human	2	Systemic	2080084	1999	1840050	0.4116	0.4341461	0.4228701	11	24	81	44	34	125	71	149	74	53	196	150	103	112	9	62	64	21	134	78	20	83	1	37	0	Weinert et al. 2015	PRJEB2670
EN264	1	Vietnam	2007	Human	2	Systemic	2033879	1926	1799471	0.4118	0.4341409	0.4228111	7	25	80	44	33	124	71	147	74	53	195	146	98	110	9	62	64	22	131	76	21	81	1	29	0	Weinert et al. 2015	PRJEB2670
EN271	1	Vietnam	2007	Human	2	Systemic	2044562	1943	1807756	0.4115	0.4341281	0.4228701	9	26	81	44	33	124	71	146	74	53	196	148	100	110	9	62	63	21	132	76	20	82	1	30	0	Weinert et al. 2015	PRJEB2670
EN281	1	Vietnam	2007	Human	2	Systemic	2066892	1975	1828292	0.4118	0.4341358	0.4228701	9	25	80	44	34	126	72	149	74	53	194	147	101	111	9	63	64	22	133	78	20	83	1	36	0	Weinert et al. 2015	PRJEB2670
EN314	1	Vietnam	2007	Human	14	Systemic	2044959	1958	1806400	0.4118	0.4341466	0.422752	8	24	75	45	28	126	71	147	76	54	195	150	102	106	8	61	64	23	133	74	22	82	1	32	0	Weinert et al. 2015	PRJEB2670
EN326	1	Vietnam	2007	Human	2	Systemic	2031535	1922	1794651	0.4118	0.4341306	0.4228701	7	25	78	44	32	124	71	146	73	53	196	146	99	109	9	61	63	22	131	76	19	81	1	29	0	Weinert et al. 2015	PRJEB2670
EN330	1	Vietnam	2007	Human	2	Systemic	2043712	1942	1806457	0.4116	0.4341281	0.4228111	9	25	81	44	33	125	72	146	74	53	195	148	100	110	9	62	65	22	132	76	21	81	1	30	0	Weinert et al. 2015	PRJEB2670
EN370	1	Vietnam	2007	Human	2	Systemic	2068935	1981	1828466	0.4118	0.4341431	0.4228701	9	24	80	44	34	125	71	150	74	53	195	146	103	112	9	62	64	22	134	78	20	84	1	37	0	Weinert et al. 2015	PRJEB2670
EN399	1	Vietnam	2007	Human	2	Systemic	2121904	2013	1860408	0.4096	0.4341486	0.4229883	10	23	81	44	34	126	72	149	75	53	196	151	104	117	9	62	65	23	134	76	20	83	1	34	0	Weinert et al. 2015	PRJEB2670
EN506	1	Vietnam	2008	Human	2	Systemic	2044226	1939	1803689	0.4116	0.4341383	0.4228701	9	23	81	44	33	125	72	146	74	53	195	148	100	110	9	62	64	21	132	76	20	81	1	30	0	Weinert et al. 2015	PRJEB2670
EN507	1	Vietnam	2008	Human	2	Systemic	2093489	1982	1852467	0.4105	0.4341306	0.4228406	10	24	81	44	33	126	72	152	74	53	196	152	102	112	9	62	64	21	133	77	21	83	1	33	0	Weinert et al. 2015	PRJEB2670
EN508	1	Vietnam	2008	Human	2	Systemic	2033779	1933	1802318	0.4118	0.4341255	0.4228111	7	28	80	44	33	124	71	146	74	53	195	145	98	110	9	62	63	22	131	76	20	81	1	29	0	Weinert et al. 2015	PRJEB2670
EN515	1	Vietnam	2008	Human	2	Systemic	2033427	1924	1797635	0.4118	0.4341435	0.4228701	7	23	80	44	33	124	71	146	74	53	195	145	98	110	9	62	63	22	131	76	21	81	1	29	0	Weinert et al. 2015	PRJEB2670
EN633	1	Vietnam	2009	Human	2	Systemic	2043443	1940	1804405	0.4116	0.4342752	0.4227815	9	22	81	44	33	125	72	146	74	53	196	148	100	110	9	62	64	22	132	76	21	81	1	30	0	Weinert et al. 2015	PRJEB2670
EN636	1	Vietnam	2009	Human	2	Systemic	2091089	1980	1845479	0.4111	0.4341358	0.4228701	7	25	80	45	33	125	72	150	74	54	196	148	99	112	9	62	64	22	132	76	21	82	1	34	0	Weinert et al. 2015	PRJEB2670
EN652	1	Vietnam	2009	Human	2	Systemic	2034986	1927	1799559	0.4118	0.4341306	0.4228701	7	24	80	44	33	124	71	146	74	53	196	145	98	110	9	62	64	21	131	76	20	81	1	29	0	Weinert et al. 2015	PRJEB2670
EN660	1	Vietnam	2009	Human	2	Systemic	2035494	1937	1802594	0.4115	0.4341332	0.4228997	6	25	77	45	29	124	71	146	74	52	195	145	98	105	8	60	63	23	130	73	20	82	1	35	0	Weinert et al. 2015	PRJEB2670
FX109	1	Vietnam	2006	Pig	2	Non-Clinical	2033475	1926	1798847	0.4118	0.4341383	0.4228701	NA	NA	NA	44	33	125	72	146	74	53	195	145	98	110	9	62	65	22	131	76	21	81	1	29	0	Weinert et al. 2015	PRJEB2670
FX14	1	Vietnam	2006	Pig	2	Non-Clinical	2059562	1955	1818536	0.411	0.4341512	0.4230178	NA	NA	NA	44	33	125	72	146	75	53	196	150	101	110	9	62	64	22	132	76	20	81	1	32	0	Weinert et al. 2015	PRJEB2670
FX147_3	1	Vietnam	2006	Pig	2	Non-Clinical	2095374	1987	1854384	0.4104	0.4341435	0.4228701	NA	NA	NA	44	33	125	71	152	74	54	196	152	102	112	9	62	64	22	133	77	20	83	1	33	0	Weinert et al. 2015	PRJEB2670
FX18	1	Vietnam	2006	Pig	2	Non-Clinical	2055942	1958	1814854	0.4112	0.4341255	0.4228997	NA	NA	NA	44	31	125	71	147	74	52	196	149	102	108	9	62	63	22	130	77	20	80	1	32	0	Weinert et al. 2015	PRJEB2670
FX184_2	1	Vietnam	2006	Pig	2	Non-Clinical	2095403	1989	1856950	0.4104	0.4341383	0.4228701	NA	NA	NA	44	33	125	71	152	74	54	196	152	102	112	9	62	64	21	133	77	20	83	1	33	0	Weinert et al. 2015	PRJEB2670
FX211	1	Vietnam	2007	Pig	2	Non-Clinical	2104032	1994	1860825	0.4097	0.4341075	0.4228111	NA	NA	NA	44	32	126	72	150	74	53	197	154	105	110	9	61	64	22	133	76	21	82	1	34	0	Weinert et al. 2015	PRJEB2670
FX22	1	Vietnam	2006	Pig	2	Non-Clinical	2066392	1978	1830778	0.4118	0.4341306	0.4228406	NA	NA	NA	44	34	126	72	148	74	53	194	145	102	112	9	63	64	22	133	77	20	83	1	37	0	Weinert et al. 2015	PRJEB2670
FX230	1	Vietnam	2007	Pig	2	Non-Clinical	2192690	2102	1923487	0.4091	0.4342359	0.4228997	NA	NA	NA	44	33	131	71	160	74	54	198	155	111	110	9	64	65	23	134	79	22	85	1	48	0	Weinert et al. 2015	PRJEB2670
FX275	1	Vietnam	2007	Pig	2	Non-Clinical	2048527	1948	1804944	0.4114	0.4341306	0.4228997	NA	NA	NA	44	29	124	70	147	73	52	196	148	102	106	8	60	64	22	129	73	20	81	1	33	0	Weinert et al. 2015	PRJEB2670
FX28_2	1	Vietnam	2006	Pig	2	Non-Clinical	2079888	1996	1833469	0.4117	0.4341306	0.4228406	NA	NA	NA	44	33	125	71	149	74	53	197	151	107	111	9	63	64	21	134	77	20	85	1	32	0	Weinert et al. 2015	PRJEB2670
FX328_4	1	Vietnam	2007	Pig	2	Non-Clinical	2069449	1984	1833798	0.4118	0.4341358	0.4228701	NA	NA	NA	44	34	125	71	151	74	53	194	148	102	112	9	62	64	22	132	78	20	84	1	35	0	Weinert et al. 2015	PRJEB2670
FX336_2	1	Vietnam	2007	Pig	2	Non-Clinical	2070414	1978	1832592	0.4117	0.4341332	0.4228701	NA	NA	NA	44	34	125	71	150	74	53	194	147	102	112	9	62	64	22	132	78	21	84	1	35	0	Weinert et al. 2015	PRJEB2670
FX40_1	1	Vietnam	2006	Pig	2	Non-Clinical	2080109	1996	1838393	0.4116	0.4341306	0.4228406	NA	NA	NA	44	33	125	71	149	74	53	197	151	107	111	9	63	64	21	134	77	21	85	1	32	0	Weinert et al. 2015	PRJEB2670
FX415_6	1	Vietnam	2007	Pig	2	Non-Clinical	2039129	1943	1802594	0.4109	0.4341229	0.4228997	NA	NA	NA	43	29	123	70	145	74	52	196	148	103	104	8	60	63	22	131	73	21	80	1	30	0	Weinert et al. 2015	PRJEB2670
FX419	1	Vietnam	2007	Pig	2	Non-Clinical	2037865	1942	1795634	0.4109	0.4341229	0.4228997	NA	NA	NA	43	29	124	71	144	74	52	195	146	103	104	8	60	63	21	131	73	21	79	1	30	0	Weinert et al. 2015	PRJEB2670
FX428_1	1	Vietnam	2007	Pig	2	Non-Clinical	2039241	1942	1799710	0.4109	0.4341229	0.4228997	NA	NA	NA	43	29	124	71	144	74	52	195	146	103	104	8	60	64	21	131	73	21	79	1	30	0	Weinert et al. 2015	PRJEB2670
FX431	1	Vietnam	2007	Pig	2	Non-Clinical	2040230	1940	1796037	0.4109	0.4341229	0.4228997	NA	NA	NA	43	29	124	71	144	74	52	196	146	103	104	8	60	64	22	131	73	22	79	1	30	0	Weinert et al. 2015	PRJEB2670
FX478	1	Vietnam	2007	Pig	2	Non-Clinical	2033614	1930	1799607	0.4116	0.4341358	0.4228997	NA	NA	NA	45	29	124	71	146	74	52	194	145	98	105	8	60	63	22	130	73	21	82	1	35	0	Weinert et al. 2015	PRJEB2670
FX483_3	1	Vietnam	2007	Pig	2	Non-Clinical	2040723	1938	1782082	0.4118	0.4341255	0.4228997	NA	NA	NA	44	29	124	70	148	73	52	195	148	101	107	8	60	63	21	129	73	21	81	1	33	0	Weinert et al. 2015	PRJEB2670
FX50_2	1	Vietnam	2006	Pig	2	Non-Clinical	2061822	1961	1814377	0.4109	0.4341255	0.4228997	NA	NA	NA	44	31	125	71	147	74	52	196	149	102	108	9	62	62	21	130	77	21	80	1	32	0	Weinert et al. 2015	PRJEB2670
FX501	1	Vietnam	2007	Pig	2	Non-Clinical	2060055	1954	1814266	0.4107	0.4341332	0.4228997	NA	NA	NA	44	33	124	71	146	75	52	196	149	103	113	9	62	64	22	132	76	20	81	1	32	0	Weinert et al. 2015	PRJEB2670
FX507_1	1	Vietnam	2007	Pig	2	Non-Clinical	2042811	1949	1806958	0.4111	0.4341229	0.4228997	NA	NA	NA	43	29	124	71	144	74	52	195	147	100	110	8	61	63	22	131	74	20	83	1	31	0	Weinert et al. 2015	PRJEB2670
FX51_2	1	Vietnam	NA	Pig	2	Non-Clinical	2078320	1973	1835587	0.4108	0.4341204	0.4228701	NA	NA	NA	43	28	124	70	152	74	52	196	151	101	109	8	60	63	21	131	74	20	83	1	32	0	Weinert et al. 2015	PRJEB2670
FX527_2	1	Vietnam	2007	Pig	2	Non-Clinical	2045576	1953	1802458	0.411	0.4341204	0.4228701	NA	NA	NA	43	29	123	70	144	74	52	195	147	100	110	8	61	64	21	131	74	21	83	1	31	0	Weinert et al. 2015	PRJEB2670
FX535_2	1	Vietnam	2007	Pig	2	Non-Clinical	2101241	1994	1829565	0.4101	0.4341229	0.4228997	NA	NA	NA	44	31	124	71	148	74	52	196	150	100	112	8	61	64	23	132	74	20	84	1	35	0	Weinert et al. 2015	PRJEB2670
FX540_1	1	Vietnam	2007	Pig	2	Non-Clinical	2042898	1948	1804668	0.4111	0.4341204	0.4228997	NA	NA	NA	43	29	123	70	144	74	52	196	147	100	110	8	61	63	22	131	74	21	82	1	31	0	Weinert et al. 2015	PRJEB2670
FX543_1	1	Vietnam	2007	Pig	2	Non-Clinical	2077889	1969	1837041	0.4108	0.4341178	0.4228701	NA	NA	NA	43	28	125	71	151	74	52	195	150	101	109	8	60	63	22	131	73	20	83	1	32	0	Weinert et al. 2015	PRJEB2670
FX59_4	1	Vietnam	2006	Pig	2	Non-Clinical	2056049	1955	1816585	0.411	0.4341461	0.4229883	NA	NA	NA	44	33	125	72	146	75	53	196	149	101	110	9	62	63	22	132	76	21	81	1	32	0	Weinert et al. 2015	PRJEB2670
FX73_1	1	Vietnam	2006	Pig	2	Non-Clinical	2049438	1945	1810665	0.4116	0.4341486	0.4230178	NA	NA	NA	44	33	125	72	146	74	53	196	149	100	110	9	62	63	22	132	76	20	81	1	30	0	Weinert et al. 2015	PRJEB2670
FX74	1	Vietnam	2006	Pig	2	Non-Clinical	2054972	1955	1819636	0.411	0.4341461	0.4229883	NA	NA	NA	44	33	125	72	146	75	53	196	149	101	110	9	62	63	22	132	76	20	82	1	32	0	Weinert et al. 2015	PRJEB2670
FX77_1	1	Vietnam	2006	Pig	2	Non-Clinical	2044542	1941	1807578	0.4116	0.4341486	0.4230178	NA	NA	NA	44	33	124	71	146	74	53	196	148	100	110	9	62	64	22	132	76	20	82	1	30	0	Weinert et al. 2015	PRJEB2670
FX90_2	1	Vietnam	2006	Pig	2	Non-Clinical	2064730	1971	1821812	0.4118	0.4341255	0.4229292	NA	NA	NA	43	31	125	71	147	74	52	196	147	102	108	10	62	63	21	130	77	20	81	1	31	0	Weinert et al. 2015	PRJEB2670
GZ1	1	NA	NA	NA	NA	Systemic	2038034	1941	1800770	0.4144	0.4341023	0.422752	NA	NA	NA	42	29	122	70	147	73	51	197	150	100	105	9	60	61	22	130	75	22	80	1	29	0	Genbank	CP000837
JS14	1	NA	NA	NA	NA	Systemic	2137435	2045	1889930	0.4122	0.4341248	0.4228406	NA	NA	NA	46	30	124	70	156	74	53	196	153	108	106	8	62	63	21	133	73	21	87	1	45	0	Genbank	CP002465
LOLA_SS001	1	UK	2010	Pig	2	Systemic	2023863	1932	1790940	0.4123	0.4341281	0.4226929	7	25	78	45	28	124	71	145	72	52	196	147	98	105	8	60	61	22	131	73	21	83	1	33	0	Weinert et al. 2015	PRJEB8392
LOLA_SS002	1	UK	2010	Pig	1	-	1990774	1924	1757252	0.4129	0.4341409	0.4229588	10	21	70	44	29	126	69	142	69	50	194	145	103	103	8	65	64	21	133	70	22	82	1	31	0	Weinert et al. 2015	PRJEB8392
LOLA_SS003	1	UK	2010	Pig	1	-	2042035	1946	1801650	0.4112	0.4341435	0.4228701	8	21	75	45	29	123	70	145	74	52	195	146	102	104	8	62	62	23	132	73	22	80	1	38	0	Weinert et al. 2015	PRJEB8392
LOLA_SS010	1	UK	2010	Pig	14	-	2047263	1948	1810537	0.4111	0.4341486	0.4228997	8	26	75	45	29	123	71	146	74	52	195	147	102	104	8	61	63	22	132	73	22	80	1	38	0	Weinert et al. 2015	PRJEB8392
LOLA_SS011	1	UK	2010	Pig	14	Systemic	2042840	1949	1805276	0.4114	0.4340819	0.4228701	8	22	74	44	29	123	71	145	75	52	195	148	101	105	8	61	63	22	132	72	22	83	1	33	0	Weinert et al. 2015	PRJEB8392
LSM102	1	NA	NA	NA	NA	Systemic	2067932	1951	1830703	0.4123	0.4341435	0.4228701	NA	NA	NA	44	32	124	71	149	72	52	196	151	102	109	9	62	62	21	130	76	20	82	1	30	0	Genbank	CP016175
LSS21	1	UK	2011	NA	2	-	2074137	1970	1833365	0.4107	0.4342359	0.4229588	10	25	79	45	31	126	71	149	76	53	196	151	102	107	9	62	63	23	134	75	21	81	1	34	0	Weinert et al. 2015	PRJEB8392
LSS22	1	UK	2011	NA	2	-	2075171	1970	1836199	0.4107	0.4342334	0.4229292	10	25	79	45	31	126	72	149	76	53	195	151	102	107	9	61	62	22	134	75	21	81	1	34	0	Weinert et al. 2015	PRJEB8392
LSS28	1	UK	2011	NA	2	-	2034877	1932	1801824	0.4116	0.4341461	0.4229588	6	23	77	45	29	123	70	146	74	52	194	145	98	105	8	60	63	23	130	73	21	83	1	35	0	Weinert et al. 2015	PRJEB8392
LSS35	1	UK	2011	NA	2	-	2023592	1930	1787885	0.4123	0.4341281	0.4226929	7	24	78	45	28	123	70	145	72	52	195	147	98	105	8	60	61	23	131	73	21	83	1	33	0	Weinert et al. 2015	PRJEB8392
LSS4	1	UK	2010	NA	2	-	2023617	1929	1788413	0.4126	0.4342051	0.4227815	8	22	77	44	29	123	70	147	72	52	195	147	99	105	8	61	62	21	130	73	21	82	1	31	0	Weinert et al. 2015	PRJEB8392
LSS5	1	UK	2010	NA	2	-	2023641	1928	1790903	0.4126	0.4342051	0.4227815	8	23	77	44	29	123	71	148	72	52	195	148	99	105	8	61	63	21	130	73	20	81	1	31	0	Weinert et al. 2015	PRJEB8392
LSS50	1	UK	2011	NA	2	-	2022960	1932	1788557	0.4123	0.4341281	0.4226929	7	26	78	45	28	124	71	145	72	52	195	147	98	105	8	60	61	22	131	73	21	83	1	33	0	Weinert et al. 2015	PRJEB8392
LSS51	1	UK	2011	NA	2	-	2027137	1928	1791305	0.4118	0.4341424	0.4228701	7	24	78	45	29	123	70	146	73	52	195	147	99	105	8	60	63	21	131	73	21	80	1	34	0	Weinert et al. 2015	PRJEB8392
LSS62	1	UK	2011	NA	2	Non-Clinical	2030334	1932	1798903	0.4115	0.4341461	0.4229292	6	23	77	45	29	123	71	146	74	52	194	145	98	105	8	61	62	23	130	73	21	83	1	35	0	Weinert et al. 2015	PRJEB8392
LSS63	1	UK	2011	NA	2	Non-Clinical	2030532	1929	1798997	0.4116	0.4341435	0.4229292	6	21	77	45	29	123	70	146	74	52	194	145	98	105	8	60	62	22	130	73	20	83	1	35	0	Weinert et al. 2015	PRJEB8392
LSS97	1	UK	2011	NA	2	-	2018401	1917	1786232	0.412	0.4341383	0.4229292	7	26	76	44	28	125	70	145	75	52	195	143	98	105	8	60	65	21	129	73	20	82	1	31	0	Weinert et al. 2015	PRJEB8392
LSS98	1	UK	2011	NA	2	-	2018645	1916	1782928	0.412	0.4341383	0.4229292	7	24	76	44	28	124	70	145	75	52	195	143	98	105	8	60	64	21	129	73	21	82	1	31	0	Weinert et al. 2015	PRJEB8392
P1_7	1	NA	NA	NA	NA	Systemic	2007491	1894	1777414	0.413	0.4341486	0.4228997	NA	NA	NA	44	28	123	70	145	74	50	195	148	99	103	8	60	62	21	130	73	20	80	1	31	0	Genbank	AM946016
S10	1	NA	NA	NA	NA	Systemic	2023133	1937	1783609	0.4126	0.4341461	0.4228997	NA	NA	NA	44	28	125	71	145	74	50	196	149	106	105	8	61	63	22	132	74	20	84	1	33	0	Genbank	PRJNA224116
S735	1	NA	NA	NA	NA	Respiratory	1980887	1856	1753776	0.414	0.4341101	0.4229292	NA	NA	NA	44	28	123	70	145	73	50	194	146	94	101	8	59	62	21	129	73	20	78	1	26	0	Genbank	CP003736
SC070731	1	NA	NA	NA	NA	Systemic	2138568	2033	1894217	0.4121	0.4341314	0.4228406	NA	NA	NA	46	30	124	70	156	74	53	196	155	108	107	8	60	63	21	133	74	20	88	1	44	0	Genbank	CP003922
SC19	1	NA	NA	NA	NA	Non-Clinical	2095966	1983	1856445	0.4111	0.4341409	0.4228406	NA	NA	NA	44	33	124	71	149	75	53	197	152	103	111	9	62	63	21	132	76	20	82	1	32	0	Genbank	PRJNA224116
SC84	1	NA	NA	NA	NA	Systemic	2095898	1979	1857244	0.4111	0.4341435	0.4228406	NA	NA	NA	44	33	124	71	149	75	53	197	152	103	111	9	62	63	21	132	76	20	82	1	32	0	Genbank	FM252031
SS_0812	1	China	2013	Pig	Jan-14	Non-Clinical	2080136	1955	1806098	0.413	0.4340125	0.4229588	9	25	70	44	30	124	70	146	75	52	196	148	100	103	10	60	62	23	134	76	24	76	1	31	0	Zou et al. 2018	PRJNA428542
SS_0832	1	China	2013	Pig	Jan-14	Non-Clinical	2060774	1950	1807234	0.4127	0.4340125	0.4229588	9	27	70	44	31	124	70	147	75	52	196	149	100	102	10	60	62	23	133	75	24	77	1	33	0	Zou et al. 2018	PRJNA428542
SS_1024_1	1	China	2013	Pig	01-Feb	Non-Clinical	2059322	1954	1805623	0.4115	0.4341366	0.4227815	9	31	77	44	28	125	70	145	74	52	197	147	100	105	8	60	64	22	130	74	21	81	1	35	0	Zou et al. 2018	PRJNA428542
SS_1358	1	China	2013	Pig	01-Feb	Non-Clinical	2140493	2031	1871932	0.4107	0.4341204	0.4228406	8	32	78	47	30	125	71	155	75	52	195	153	109	107	8	60	65	22	132	74	21	86	1	46	0	Zou et al. 2018	PRJNA428542
SS_2283	1	China	2013	Pig	01-Feb	Non-Clinical	2120386	2027	1870838	0.4109	0.4341358	0.4228406	8	31	78	46	30	124	70	152	75	53	196	153	110	106	8	60	65	22	133	74	21	86	1	47	0	Zou et al. 2018	PRJNA428542
SS_2355	1	China	2013	Pig	01-Feb	Non-Clinical	2129133	2022	1866858	0.4107	0.4341358	0.4228406	8	33	78	46	30	124	70	152	74	53	195	153	110	107	8	60	66	22	132	74	22	84	1	47	0	Zou et al. 2018	PRJNA428542
SS1001	1	UK	2010	Pig	2	-	2030342	1929	1798899	0.4115	0.4341409	0.4229292	6	23	77	45	29	123	70	146	74	52	195	145	98	105	8	60	62	23	130	73	21	82	1	35	0	Weinert et al. 2015	PRJEB8392
SS1002	1	UK	2010	Pig	2	Systemic	2030907	1929	1795948	0.4115	0.4341461	0.4229292	6	21	77	45	29	123	70	146	74	52	194	145	98	105	8	60	63	22	130	73	21	82	1	35	0	Weinert et al. 2015	PRJEB8392
SS1004	1	UK	2010	Pig	2	-	2024082	1926	1787773	0.4126	0.4342	0.422752	8	22	77	44	29	123	71	147	72	52	195	147	99	105	8	61	63	21	130	73	21	81	1	31	0	Weinert et al. 2015	PRJEB8392
SS1006	1	UK	2010	Pig	2	-	2030329	1931	1799273	0.4116	0.4341461	0.4228997	6	23	77	45	29	123	71	146	74	52	194	146	98	105	8	60	62	22	130	73	21	83	1	35	0	Weinert et al. 2015	PRJEB8392
SS1008	1	UK	2010	Pig	2	Systemic	2025626	1932	1787786	0.4122	0.4341383	0.4226929	7	24	78	45	28	124	71	145	72	52	196	148	98	105	8	60	61	24	131	73	21	82	1	33	0	Weinert et al. 2015	PRJEB8392
SS101	1	Vietnam	2010	Human	2	Systemic	2093866	2010	1849854	0.4108	0.4341358	0.4228997	11	25	79	44	36	125	71	149	76	54	197	157	105	113	9	61	64	23	134	78	22	82	1	35	0	Weinert et al. 2015	PRJEB2670
SS1010	1	UK	2010	Pig	2	-	2031804	1938	1796881	0.4115	0.4341383	0.4229292	6	24	77	45	29	123	70	146	74	52	194	145	98	105	8	62	63	23	130	73	20	82	1	35	0	Weinert et al. 2015	PRJEB8392
SS1011	1	UK	2011	Pig	1	Systemic	2042385	1948	1808827	0.4115	0.4340921	0.4229588	8	24	74	44	29	123	70	145	75	52	195	148	101	105	8	61	62	22	132	72	22	83	1	33	0	Weinert et al. 2015	PRJEB8392
SS1012	1	UK	2010	Pig	2	Systemic	2070823	1967	1833110	0.4107	0.4341551	0.4229292	10	26	79	45	31	125	71	149	75	53	195	151	102	107	9	61	62	22	133	75	20	82	1	34	0	Weinert et al. 2015	PRJEB8392
SS1017	1	UK	2010	Pig	2	Respiratory	2075052	1970	1835351	0.4107	0.4342282	0.4229292	10	25	79	45	31	125	71	149	76	53	195	151	102	107	9	61	62	23	134	75	21	81	1	34	0	Weinert et al. 2015	PRJEB8392
SS102	1	Vietnam	2010	Human	2	Systemic	2047658	1945	1811430	0.4111	0.4340356	0.4228997	10	24	81	44	31	123	71	146	74	52	196	149	103	109	9	62	61	22	131	76	22	81	1	32	0	Weinert et al. 2015	PRJEB2670
SS1023	1	UK	2010	Pig	2	-	2001627	1896	1774326	0.4118	0.4341358	0.4228997	6	23	73	44	28	123	70	144	73	50	194	143	98	105	8	60	62	21	129	74	20	81	1	31	0	Weinert et al. 2015	PRJEB8392
SS1024	1	UK	2010	Pig	2	Systemic	1985203	1899	1759576	0.4132	0.4341435	0.4228997	7	24	73	44	29	125	70	145	73	50	193	144	98	105	8	61	62	21	131	75	21	81	1	33	0	Weinert et al. 2015	PRJEB8392
SS1025	1	UK	2010	Pig	2	Respiratory	2030218	1927	1795862	0.4115	0.4341409	0.4229292	6	20	77	45	29	124	70	146	74	52	194	145	98	105	8	60	62	22	130	73	20	82	1	35	0	Weinert et al. 2015	PRJEB8392
SS1026	1	UK	2010	Pig	2	Systemic	2030694	1929	1796565	0.4116	0.4341435	0.4229292	6	21	77	45	29	123	70	147	74	52	195	146	98	105	8	60	62	23	130	73	21	82	1	35	0	Weinert et al. 2015	PRJEB8392
SS1027	1	UK	2010	Pig	14	Respiratory	2040807	1950	1803524	0.4115	0.4340921	0.4228997	8	22	74	44	29	123	70	145	75	52	196	148	101	105	8	61	62	22	132	72	21	82	1	33	0	Weinert et al. 2015	PRJEB8392
SS1029	1	UK	2010	Pig	14	-	2077704	2015	1837546	0.4118	0.434105	0.4228997	9	26	74	44	31	126	71	157	74	52	195	154	104	110	8	61	62	23	134	73	23	84	1	34	0	Weinert et al. 2015	PRJEB8392
SS1032	1	UK	2010	Pig	2	-	1962701	1864	1734206	0.413	0.4341484	0.4228997	7	22	74	44	28	123	70	142	73	50	194	144	98	103	8	60	63	22	130	73	20	80	1	29	0	Weinert et al. 2015	PRJEB8392
SS1033	1	UK	2010	Pig	1	Systemic	2043190	1948	1805363	0.4114	0.4340921	0.4229588	8	25	74	44	29	123	70	146	75	52	195	149	101	105	8	61	63	22	132	72	21	83	1	33	0	Weinert et al. 2015	PRJEB8392
SS1036	1	UK	2010	Pig	2	-	2050907	1953	1809027	0.4113	0.4341383	0.4228997	8	22	77	44	29	123	70	146	75	52	195	148	100	107	8	61	63	22	131	73	22	83	1	33	0	Weinert et al. 2015	PRJEB8392
SS1038	1	UK	2010	Pig	1	Systemic	2056260	1965	1818195	0.4112	0.4341127	0.4228997	8	26	74	44	29	124	71	152	75	52	196	150	102	105	8	61	63	22	132	72	22	83	1	33	0	Weinert et al. 2015	PRJEB8392
SS1039	1	UK	2010	Pig	1	-	2040148	1946	1802888	0.4111	0.4341461	0.4228701	8	21	75	45	29	124	70	145	74	52	195	146	102	104	8	61	62	22	132	73	22	79	1	38	0	Weinert et al. 2015	PRJEB8392
SS1054	1	UK	NA	Pig	2	-	1972895	1874	1744383	0.4124	0.434142	0.4228531	8	23	74	44	28	123	70	142	74	50	194	145	99	103	8	60	63	22	130	73	21	79	1	31	0	Weinert et al. 2015	PRJEB8392
SS1055	1	UK	2010	Pig	2	Systemic	2030932	1929	1797373	0.4116	0.4341435	0.4229292	6	23	77	45	29	124	70	146	74	52	195	145	98	105	8	60	63	23	130	73	21	83	1	35	0	Weinert et al. 2015	PRJEB8392
SS1058	1	UK	2010	Pig	1	-	1983134	1913	1752368	0.4132	0.4340998	0.4229292	7	22	70	44	30	127	70	147	73	50	194	147	99	107	8	62	63	22	131	73	23	81	1	32	0	Weinert et al. 2015	PRJEB8392
SS1063	1	UK	2010	Pig	2	Systemic	2029681	1930	1799018	0.4115	0.4341435	0.4229292	6	22	77	45	29	124	71	146	74	52	194	145	98	105	8	60	63	23	130	73	21	82	1	35	0	Weinert et al. 2015	PRJEB8392
SS1065	1	UK	2010	Pig	2	Systemic	2033310	1933	1802977	0.4114	0.4341409	0.4229292	6	24	77	45	29	123	70	146	74	52	194	145	98	105	8	60	62	22	130	73	20	82	1	35	0	Weinert et al. 2015	PRJEB8392
SS1066	1	UK	2010	Pig	2	Systemic	1958697	1853	1729276	0.4128	0.4341383	0.4228701	7	21	74	44	28	124	71	143	73	50	194	144	98	103	8	60	62	22	129	73	21	77	1	29	0	Weinert et al. 2015	PRJEB8392
SS1070	1	UK	2010	Pig	2	Systemic	2032522	1931	1792084	0.4115	0.4341435	0.4229292	6	21	77	45	29	123	70	146	74	52	194	146	98	105	8	60	62	23	130	73	21	82	1	35	0	Weinert et al. 2015	PRJEB8392
SS1072	1	UK	2010	Pig	2	Systemic	1973958	1874	1743595	0.4123	0.4341152	0.4227224	8	23	74	44	28	123	70	142	74	50	194	145	99	103	8	60	62	21	130	73	21	80	1	31	0	Weinert et al. 2015	PRJEB8392
SS1073	1	UK	2010	Pig	01-Feb	Systemic	1950277	1846	1727806	0.4132	0.4341486	0.4228997	5	23	73	44	28	123	71	142	73	50	193	141	96	103	8	60	62	21	129	73	21	79	1	28	0	Weinert et al. 2015	PRJEB8392
SS12	1	NA	NA	NA	NA	Respiratory	2096866	2013	1855642	0.4124	0.434164	0.4228406	NA	NA	NA	45	29	123	70	152	74	53	196	156	103	109	10	60	63	23	133	74	20	85	1	32	0	Genbank	CP002640
SS13	1	Vietnam	2005	Human	2	Systemic	2077998	1995	1841886	0.4119	0.4341461	0.4228701	8	26	80	44	35	127	72	150	74	55	196	151	103	114	10	63	64	22	135	80	21	85	1	31	0	Weinert et al. 2015	PRJEB2670
SS14	1	Vietnam	2005	Human	2	Systemic	2033217	1928	1799610	0.4118	0.4340639	0.4228701	7	25	80	44	33	125	72	146	74	53	195	145	98	110	9	62	64	21	131	76	20	81	1	29	0	Weinert et al. 2015	PRJEB2670
SS15	1	Vietnam	2005	Human	2	Systemic	2042322	1943	1808829	0.4116	0.4342693	0.4227815	9	27	81	44	33	124	71	146	74	53	196	148	101	110	9	62	63	22	132	76	21	81	1	30	0	Weinert et al. 2015	PRJEB2670
SS16	1	Vietnam	2005	Human	2	Systemic	2033576	1927	1800128	0.4118	0.4341383	0.4228701	7	27	80	44	33	124	71	146	73	53	195	145	98	110	9	62	63	22	130	76	20	81	1	29	0	Weinert et al. 2015	PRJEB2670
SS17	1	Vietnam	2005	Human	2	Systemic	2054651	1951	1816825	0.411	0.4341512	0.4229883	10	23	81	44	33	125	72	146	75	53	196	149	101	110	9	62	63	22	132	76	21	82	1	32	0	Weinert et al. 2015	PRJEB2670
SS19	1	Vietnam	2005	Human	2	Systemic	2033855	1925	1798903	0.4118	0.4341383	0.4228701	7	25	80	44	33	124	71	146	74	53	195	145	98	110	9	62	64	22	131	76	20	81	1	29	0	Weinert et al. 2015	PRJEB2670
SS2_1	1	NA	NA	NA	NA	-	2094030	1978	1855038	0.411	0.4341409	0.4228406	NA	NA	NA	44	33	124	71	149	75	53	197	152	103	111	9	62	63	21	132	76	20	82	1	32	0	Genbank	CP018908
SS20	1	Vietnam	2005	Human	2	Systemic	2044832	1945	1808594	0.4115	0.4341306	0.4228406	9	27	81	44	33	124	71	146	74	53	196	148	100	110	9	62	64	21	132	76	21	81	1	30	0	Weinert et al. 2015	PRJEB2670
SS21	1	Vietnam	2005	Human	2	Systemic	2069688	1982	1831074	0.4118	0.4341383	0.4228701	9	26	80	44	34	126	72	150	74	53	194	147	102	112	9	62	65	21	132	78	21	84	1	35	0	Weinert et al. 2015	PRJEB2670
SS22	1	Vietnam	2005	Human	2	Systemic	2036276	1941	1798711	0.4118	0.4341255	0.4228997	7	27	78	44	29	124	71	146	73	52	196	147	98	105	8	60	62	23	130	73	21	82	1	33	0	Weinert et al. 2015	PRJEB2670
SS23	1	Vietnam	2005	Human	2	Systemic	2083788	2011	1843313	0.4116	0.4341281	0.4228701	10	25	81	45	34	125	72	148	74	54	196	153	104	114	11	63	66	23	136	78	21	85	1	32	0	Weinert et al. 2015	PRJEB2670
SS24	1	Vietnam	2005	Human	2	Systemic	2056196	1952	1816477	0.4112	0.4341306	0.4228997	10	23	81	44	32	126	71	147	74	53	197	150	103	109	9	62	63	21	131	77	20	81	1	32	0	Weinert et al. 2015	PRJEB2670
SS25	1	Vietnam	2005	Human	2	Systemic	2048895	1948	1813083	0.4111	0.4341332	0.4228997	10	25	81	44	32	124	71	146	74	52	196	149	103	109	9	62	63	22	131	76	21	81	1	32	0	Weinert et al. 2015	PRJEB2670
SS26	1	Vietnam	2005	Human	2	Systemic	2043033	1939	1805079	0.4116	0.4341281	0.4228406	9	24	81	44	33	125	72	146	74	53	196	148	100	110	9	62	63	21	132	76	20	81	1	30	0	Weinert et al. 2015	PRJEB2670
SS27	1	Vietnam	2006	Human	2	Systemic	2091169	2011	1850872	0.411	0.4341694	0.4229916	12	25	81	44	34	127	72	149	75	53	196	150	103	112	9	62	64	22	134	77	20	83	1	37	0	Weinert et al. 2015	PRJEB2670
SS28	1	Vietnam	2006	Human	2	Systemic	2011851	1941	1780365	0.4122	0.4341255	0.4228701	10	23	74	44	29	125	71	145	74	50	195	147	103	106	9	61	63	21	132	75	22	81	2	38	0	Weinert et al. 2015	PRJEB2670
SS29	1	Vietnam	2006	Human	2	Systemic	2079867	1995	1837105	0.4117	0.4341435	0.4228701	10	27	81	44	33	126	72	149	74	53	197	151	107	111	9	63	63	21	134	77	20	85	1	32	0	Weinert et al. 2015	PRJEB2670
SS30	1	Vietnam	2006	Human	2	Systemic	2034084	1923	1798719	0.4118	0.4341383	0.4228701	7	24	80	44	33	124	71	146	74	53	195	145	98	110	9	62	64	22	131	76	21	82	1	29	0	Weinert et al. 2015	PRJEB2670
SS31	1	Vietnam	2006	Human	2	Systemic	2051190	1948	1809113	0.411	0.4341101	0.4228997	10	23	81	44	32	125	72	146	74	52	196	149	103	109	9	62	63	22	131	76	21	81	1	32	0	Weinert et al. 2015	PRJEB2670
SS32	1	Vietnam	2006	Human	2	Systemic	2168408	2051	1902051	0.4087	0.4341563	0.4230178	12	25	81	44	34	128	72	153	75	55	197	155	104	114	9	63	65	22	134	77	21	85	1	37	0	Weinert et al. 2015	PRJEB2670
SS33	1	Vietnam	2006	Human	2	Systemic	2055853	1956	1818797	0.411	0.4341553	0.4229883	10	27	81	44	33	124	71	146	75	53	196	149	101	110	9	62	64	22	132	76	21	81	1	32	0	Weinert et al. 2015	PRJEB2670
SS35	1	Vietnam	2006	Human	2	Systemic	2034033	1925	1799132	0.4118	0.4341306	0.4228111	7	25	80	44	33	125	72	147	74	53	195	146	98	110	9	62	64	22	131	76	21	82	1	29	0	Weinert et al. 2015	PRJEB2670
SS36	1	Vietnam	2006	Human	2	Systemic	2044557	1940	1804792	0.4116	0.4341512	0.4230178	9	24	81	44	33	125	72	146	74	53	196	148	100	110	9	62	64	22	132	76	21	81	1	30	0	Weinert et al. 2015	PRJEB2670
SS37	1	Vietnam	2006	Human	2	Systemic	2057153	1958	1814998	0.4108	0.4342116	0.423211	10	22	81	44	33	124	71	147	75	53	196	151	100	110	9	62	64	23	131	76	21	81	1	32	0	Weinert et al. 2015	PRJEB2670
SS38	1	Vietnam	2006	Human	2	Systemic	2055213	1957	1811662	0.4113	0.434277	0.4227815	10	29	80	44	32	125	72	149	74	52	197	149	101	112	9	62	64	21	132	76	20	81	1	30	0	Weinert et al. 2015	PRJEB2670
SS40	1	Vietnam	2006	Human	2	Systemic	2103306	1991	1848521	0.4102	0.4341409	0.4228701	7	28	80	44	34	126	72	149	74	54	194	147	101	116	9	62	65	23	133	76	20	84	1	31	0	Weinert et al. 2015	PRJEB2670
SS44	1	Vietnam	2009	Human	2	Systemic	2056426	1952	1814741	0.411	0.4341486	0.4230178	10	23	81	44	33	125	72	146	75	53	196	149	101	110	9	62	64	22	132	76	21	81	1	32	0	Weinert et al. 2015	PRJEB2670
SS46	1	Vietnam	2009	Human	2	Systemic	2054288	1952	1816796	0.4109	0.4341794	0.423136	10	25	81	44	33	125	72	146	75	53	196	150	100	109	9	62	64	22	131	76	21	82	1	32	0	Weinert et al. 2015	PRJEB2670
SS47	1	Vietnam	2009	Human	2	Systemic	2070966	1989	1829346	0.4117	0.4341358	0.4228406	9	22	80	44	34	126	72	152	74	53	196	145	102	113	9	63	64	22	132	76	20	83	1	33	0	Weinert et al. 2015	PRJEB2670
SS61	1	Vietnam	2010	Human	2	Systemic	2059882	1958	1819752	0.4107	0.4341255	0.4228997	10	23	79	44	33	125	72	146	75	54	196	150	103	108	9	61	63	21	132	76	21	81	1	32	0	Weinert et al. 2015	PRJEB2670
SS65	1	Vietnam	2010	Human	2	Systemic	2067202	1987	1829240	0.4125	0.4341358	0.4228406	8	25	78	45	28	126	70	149	73	53	198	151	105	106	8	61	62	22	134	75	20	86	1	35	0	Weinert et al. 2015	PRJEB2670
SS69	1	Vietnam	2010	Human	2	Systemic	2044830	1945	1808403	0.4116	0.4341306	0.4229588	9	27	81	44	33	125	72	147	74	53	196	149	100	110	9	62	64	22	132	76	21	82	1	30	0	Weinert et al. 2015	PRJEB2670
SS73	1	Vietnam	2010	Human	2	Systemic	2061284	1964	1821033	0.4107	0.4341332	0.4228997	10	26	79	44	33	124	71	146	75	54	197	150	103	108	9	61	64	22	132	76	20	81	1	32	0	Weinert et al. 2015	PRJEB2670
SS74	1	Vietnam	2010	Human	2	Systemic	2043045	1942	1804642	0.4116	0.434069	0.4226338	9	24	81	44	33	124	71	146	73	53	196	148	100	110	9	62	64	22	132	76	20	81	1	30	0	Weinert et al. 2015	PRJEB2670
SS76	1	Vietnam	2010	Human	2	Systemic	2052403	1953	1815985	0.411	0.4341461	0.4229883	10	24	81	44	33	125	72	146	75	53	196	149	101	110	9	62	63	22	132	76	21	81	1	32	0	Weinert et al. 2015	PRJEB2670
SS78	1	Vietnam	2010	Human	2	Systemic	2091520	1979	1830673	0.4111	0.4341435	0.4228701	7	25	80	45	33	124	71	150	74	54	195	149	99	112	9	62	64	22	132	76	20	82	1	34	0	Weinert et al. 2015	PRJEB2670
SS79	1	Vietnam	2010	Human	2	Systemic	2051496	1945	1811442	0.4112	0.4341332	0.4228701	7	27	78	44	32	125	71	146	73	53	195	146	102	109	9	62	63	21	131	76	20	82	1	29	0	Weinert et al. 2015	PRJEB2670
SS81	1	Vietnam	2010	Human	2	Systemic	2043390	1943	1807596	0.4116	0.434009	0.4228701	9	26	81	44	33	124	71	146	74	53	197	148	100	110	9	62	63	21	132	76	20	81	1	30	0	Weinert et al. 2015	PRJEB2670
SS82	1	Vietnam	2010	Human	2	Systemic	2068043	1968	1820209	0.4111	0.4341526	0.4228407	10	26	81	44	33	124	71	148	75	53	196	149	101	111	9	63	65	21	134	76	21	81	1	32	0	Weinert et al. 2015	PRJEB2670
SS83	1	Vietnam	2010	Human	2	Systemic	2062307	1959	1809575	0.4112	0.4341358	0.4229292	8	22	78	45	29	124	72	148	75	53	196	149	100	106	8	60	64	22	132	73	21	81	1	36	0	Weinert et al. 2015	PRJEB2670
SS84	1	Vietnam	2010	Human	2	Systemic	2080477	1999	1843309	0.4116	0.4341306	0.4228406	9	29	81	44	34	125	72	148	75	53	196	149	103	111	10	64	63	22	133	77	21	83	1	31	0	Weinert et al. 2015	PRJEB2670
SS85	1	Vietnam	2010	Human	2	Systemic	2084003	2002	1843669	0.411	0.4340459	0.4228997	13	24	81	44	32	124	71	149	74	52	195	151	106	112	10	63	62	22	133	78	22	83	2	38	0	Weinert et al. 2015	PRJEB2670
SS87	1	Vietnam	2010	Human	2	Systemic	2055442	1955	1811781	0.411	0.4341486	0.4230178	10	23	81	44	33	124	71	146	75	53	196	149	101	110	9	62	64	21	132	76	21	81	1	32	0	Weinert et al. 2015	PRJEB2670
SS969	1	UK	2010	Pig	2	Respiratory	2030370	1928	1799258	0.4115	0.4341461	0.4229292	6	22	77	45	29	123	70	146	74	52	194	145	98	105	8	60	62	23	130	73	21	83	1	35	0	Weinert et al. 2015	PRJEB8392
SS97	1	Vietnam	2010	Human	2	Systemic	2048500	1948	1807575	0.411	0.4340433	0.4228997	11	24	81	44	31	124	72	146	74	52	196	149	103	110	9	62	62	22	131	76	22	81	1	32	0	Weinert et al. 2015	PRJEB2670
SS970	1	UK	2010	Pig	2	Systemic	2075821	1973	1837589	0.4107	0.4342282	0.4229292	10	25	79	45	31	126	71	149	76	53	195	151	102	107	9	61	63	22	134	75	21	82	1	34	0	Weinert et al. 2015	PRJEB8392
SS972	1	UK	2010	Pig	2	Systemic	2030542	1930	1799751	0.4116	0.4341461	0.4229292	6	24	77	45	29	123	70	146	74	52	195	145	98	105	8	60	62	23	130	73	20	82	1	35	0	Weinert et al. 2015	PRJEB8392
SS973	1	UK	2010	Pig	2	Systemic	2030696	1928	1797392	0.4115	0.4341461	0.4228997	6	21	77	45	29	123	70	146	74	52	194	146	98	105	8	60	62	22	130	73	21	83	1	35	0	Weinert et al. 2015	PRJEB8392
SS976	1	UK	2010	Pig	2	Systemic	2030872	1934	1795750	0.4115	0.4341409	0.4229292	6	24	77	45	29	123	70	147	74	52	195	147	98	105	8	60	62	22	130	73	20	82	1	35	0	Weinert et al. 2015	PRJEB8392
SS979	1	UK	2010	Pig	14	-	2044318	1945	1806556	0.4111	0.4341538	0.4228701	8	22	75	45	29	123	70	145	74	52	195	146	102	104	8	61	62	22	132	73	21	79	1	38	0	Weinert et al. 2015	PRJEB8392
SS982	1	UK	2010	Pig	14	-	2040655	1948	1805860	0.4114	0.4340921	0.4228997	8	22	74	44	29	124	71	145	74	52	196	148	101	105	8	61	62	23	131	72	22	82	1	33	0	Weinert et al. 2015	PRJEB8392
SS983	1	UK	2010	Pig	1	-	2020821	1925	1788492	0.4123	0.4341134	0.4228997	7	21	75	45	28	123	70	145	73	52	195	145	98	104	8	61	62	22	132	72	21	82	1	34	0	Weinert et al. 2015	PRJEB8392
SS987	1	UK	2010	Pig	1	-	2044464	1946	1808412	0.4111	0.4341512	0.4228701	8	22	75	45	29	123	70	145	74	52	195	146	102	104	8	61	63	23	132	73	22	80	1	38	0	Weinert et al. 2015	PRJEB8392
SS99	1	Vietnam	2010	Human	2	Systemic	2066220	1978	1830731	0.4118	0.4341358	0.4228701	9	25	80	44	34	126	72	148	74	53	194	146	101	112	9	62	63	22	133	78	20	83	1	36	0	Weinert et al. 2015	PRJEB2670
SS991	1	UK	2010	Pig	2	Systemic	2129450	2015	1882800	0.407	0.4341692	0.4226634	8	23	78	45	28	123	70	147	74	52	196	150	99	106	8	60	62	23	131	73	21	84	1	36	0	Weinert et al. 2015	PRJEB8392
SS992	1	UK	2010	Pig	2	Respiratory	2030635	1936	1798356	0.4116	0.4341435	0.4229292	6	23	77	45	29	123	70	146	74	52	194	145	98	105	8	60	62	22	130	73	21	83	1	35	0	Weinert et al. 2015	PRJEB8392
SS994	1	UK	2010	Pig	2	Systemic	1961042	1866	1732215	0.4131	0.4341306	0.4229292	7	23	74	44	28	123	70	142	73	50	194	145	98	103	8	60	63	21	130	73	21	79	1	29	0	Weinert et al. 2015	PRJEB8392
SS995	1	UK	2010	Pig	14	-	2044355	1945	1807363	0.4111	0.4341486	0.4228997	8	23	75	45	29	123	70	145	74	52	195	146	103	104	8	61	62	22	132	73	21	79	1	38	0	Weinert et al. 2015	PRJEB8392
SS998	1	UK	2010	Pig	2	Respiratory	1962762	1864	1731071	0.413	0.4341358	0.4228406	7	22	74	44	28	124	70	142	73	50	194	144	98	103	8	61	62	22	130	73	21	79	1	29	0	Weinert et al. 2015	PRJEB8392
TMW_SS001	1	UK	NA	Pig	NA	-	1980757	1882	1748434	0.4124	0.4341409	0.4228997	8	26	74	44	28	124	71	142	74	50	195	145	99	103	8	60	63	22	130	73	20	79	1	31	0	Wileman et al. 2019	PRJNA628943
TMW_SS002	1	UK	NA	Pig	NA	-	2037262	1936	1799730	0.4115	0.4341435	0.4229292	6	26	77	45	29	124	71	146	74	52	195	145	98	105	8	60	63	23	130	73	20	82	1	35	0	Wileman et al. 2019	PRJNA628943
TMW_SS006	1	UK	2013	Pig	14	-	2025574	1925	1792088	0.4121	0.4341486	0.4229292	5	27	77	45	29	124	71	146	73	52	195	144	97	105	8	60	62	23	130	73	20	83	1	33	0	Wileman et al. 2019	PRJNA628943
TMW_SS007	1	UK	2013	Pig	2	Systemic	2037005	1934	1803718	0.4115	0.4341435	0.4228997	6	24	77	45	29	124	71	146	74	52	195	145	98	105	8	60	62	23	130	73	20	83	1	35	0	Wileman et al. 2019	PRJNA628943
TMW_SS010	1	UK	2013	Pig	2	Respiratory	2025298	1925	1790453	0.4121	0.4341461	0.4228997	5	26	77	45	29	123	70	146	73	52	194	144	97	105	8	60	63	22	130	73	20	83	1	33	0	Wileman et al. 2019	PRJNA628943
TMW_SS011	1	UK	2013	Pig	14	Respiratory	2046540	1945	1805770	0.4114	0.4341512	0.4228111	8	25	75	45	29	124	71	146	72	52	196	147	107	107	8	61	63	23	132	73	22	79	1	37	0	Wileman et al. 2019	PRJNA628943
TMW_SS015	1	UK	2013	Pig	2	-	2116098	1996	1873751	0.4075	0.4342077	0.4224566	8	28	76	44	29	124	71	146	72	51	196	149	101	108	8	60	61	22	132	74	20	83	1	30	0	Wileman et al. 2019	PRJNA628943
TMW_SS016	1	UK	2013	Pig	2	-	2026711	1924	1794613	0.4121	0.4341461	0.4229292	5	27	77	45	29	124	71	147	73	52	195	145	97	105	8	60	62	22	130	73	20	83	1	33	0	Wileman et al. 2019	PRJNA628943
TMW_SS017	1	UK	2013	Pig	14	-	2038333	1938	1803247	0.4117	0.4341306	0.4228406	7	26	75	45	29	124	71	145	73	52	196	145	101	104	8	61	62	23	132	73	22	80	1	36	0	Wileman et al. 2019	PRJNA628943
TMW_SS019	1	UK	2013	Pig	14	-	2039214	1941	1799059	0.4117	0.4341461	0.4228997	7	26	75	45	29	124	71	145	73	52	196	145	101	104	8	61	63	22	132	73	21	79	1	36	0	Wileman et al. 2019	PRJNA628943
TMW_SS022	1	UK	2013	Pig	2	Systemic	2041581	1946	1805440	0.4117	0.4341229	0.4228997	9	25	77	44	29	124	71	145	75	52	196	146	102	107	8	60	63	22	132	73	20	83	1	32	0	Wileman et al. 2019	PRJNA628943
TMW_SS023	1	UK	2013	Pig	1	-	2063157	1968	1823991	0.4112	0.4341152	0.4228997	8	28	74	44	29	124	71	151	75	52	196	149	102	105	8	61	62	23	132	72	21	83	1	33	0	Wileman et al. 2019	PRJNA628943
TMW_SS025	1	UK	NA	Pig	NA	-	2036533	1940	1804930	0.4115	0.4341461	0.4229292	6	27	77	45	29	124	71	146	74	52	195	145	98	105	8	60	62	23	130	73	20	83	1	35	0	Wileman et al. 2019	PRJNA628943
TMW_SS031	1	UK	2013	Pig	1	-	1965679	1871	1735603	0.4129	0.4340844	0.4228997	7	26	71	44	28	124	71	142	73	50	194	143	98	102	8	61	64	22	130	72	22	78	1	30	0	Wileman et al. 2019	PRJNA628943
TMW_SS038	1	UK	2013	Pig	2	-	1979978	1882	1749849	0.4124	0.4341255	0.4228997	8	27	74	44	28	124	71	143	74	50	195	146	99	103	8	60	63	22	130	73	20	80	1	31	0	Wileman et al. 2019	PRJNA628943
TMW_SS039	1	UK	2013	Pig	2	-	2036537	1937	1801448	0.4115	0.4341486	0.4229292	6	26	77	45	29	124	71	146	74	52	194	145	98	105	8	60	63	23	130	73	21	83	1	35	0	Wileman et al. 2019	PRJNA628943
TMW_SS040	1	UK	2013	Pig	2	Systemic	2036297	1937	1800570	0.4115	0.4341461	0.4228997	6	27	77	45	29	124	71	146	74	52	194	145	98	105	8	60	63	23	130	73	20	82	1	35	0	Wileman et al. 2019	PRJNA628943
TMW_SS043	1	UK	2014	Pig	2	Respiratory	2035695	1935	1802643	0.4115	0.4341461	0.4228997	6	25	77	45	29	123	70	146	74	52	195	145	98	105	8	60	62	23	130	73	21	83	1	35	0	Wileman et al. 2019	PRJNA628943
TMW_SS049	1	UK	2014	Pig	NT	-	2072768	1953	1830882	0.4079	0.434105	0.4226043	8	26	74	44	27	123	70	142	73	50	195	146	99	104	8	60	63	22	130	73	21	81	1	31	0	Wileman et al. 2019	PRJNA628943
TMW_SS055	1	UK	2014	Pig	NA	-	2033761	1932	1795528	0.4119	0.4341281	0.4229292	7	26	78	45	29	124	71	146	73	52	196	147	99	105	8	60	63	21	131	73	20	82	1	34	0	Wileman et al. 2019	PRJNA628943
TMW_SS058	1	UK	NA	Pig	NA	-	1956597	1860	1730516	0.4132	0.4341409	0.4228997	5	29	73	44	28	124	71	142	73	50	193	141	96	103	8	60	63	21	129	73	20	79	1	28	0	Wileman et al. 2019	PRJNA628943
TMW_SS059	1	UK	2014	Pig	1	Systemic	2028639	1928	1793289	0.4121	0.4341461	0.4228701	9	25	74	44	28	123	70	145	74	52	196	146	100	104	8	61	62	21	130	72	22	82	1	34	0	Wileman et al. 2019	PRJNA628943
TMW_SS060	1	UK	2014	Pig	2	Systemic	2071690	1989	1835267	0.4116	0.4341486	0.4229292	8	27	77	45	30	125	71	149	74	52	195	147	103	108	8	60	62	23	132	75	20	85	1	42	0	Wileman et al. 2019	PRJNA628943
TMW_SS061	1	UK	2014	Pig	2	-	2080139	1973	1837608	0.4107	0.4342308	0.4229292	10	26	79	45	31	126	72	149	76	53	196	151	102	107	9	61	62	22	134	75	20	81	1	34	0	Wileman et al. 2019	PRJNA628943
TMW_SS062	1	UK	2014	Pig	2	-	1956245	1857	1729103	0.4132	0.4341435	0.4228997	5	26	73	44	28	124	71	142	73	50	193	141	96	103	8	60	63	21	129	73	21	79	1	28	0	Wileman et al. 2019	PRJNA628943
TMW_SS069	1	UK	2014	Pig	2	-	2035301	1936	1803490	0.4115	0.4341461	0.4229292	6	27	77	45	29	123	70	146	74	52	195	145	98	105	8	60	62	22	130	73	21	82	1	35	0	Wileman et al. 2019	PRJNA628943
TMW_SS071	1	UK	2014	Pig	2	Systemic	2032438	1938	1795607	0.4119	0.4341358	0.4229588	7	28	78	45	29	124	71	145	73	52	195	146	99	105	8	60	63	21	131	73	21	83	1	34	0	Wileman et al. 2019	PRJNA628943
TMW_SS077	1	UK	2014	Pig	14	-	2044355	1945	1803619	0.4114	0.4341589	0.4228111	8	26	75	45	29	124	71	145	72	52	196	146	104	106	8	61	62	23	132	73	22	80	1	37	0	Wileman et al. 2019	PRJNA628943
TMW_SS079	1	UK	2014	Pig	2	Respiratory	2036578	1934	1802612	0.4115	0.4341409	0.4229292	6	24	77	45	29	124	71	146	74	52	195	145	98	105	8	60	63	23	130	73	20	83	1	35	0	Wileman et al. 2019	PRJNA628943
TMW_SS081	1	UK	2014	Pig	2	Systemic	2041953	1937	1806409	0.4117	0.4341435	0.4228997	6	26	77	45	29	124	71	146	74	52	195	145	98	105	8	60	62	23	130	73	21	83	1	35	0	Wileman et al. 2019	PRJNA628943
TMW_SS083	1	UK	2014	Pig	2	Systemic	2037194	1937	1801110	0.4115	0.4341461	0.4228997	6	27	77	45	29	124	71	147	74	52	195	146	98	105	8	60	63	23	130	73	20	82	1	35	0	Wileman et al. 2019	PRJNA628943
TMW_SS089	1	UK	2014	Pig	2	-	2039772	1943	1806283	0.4115	0.4341435	0.4229292	6	29	77	45	29	124	71	146	74	52	195	145	98	105	8	60	64	23	130	73	20	83	1	35	0	Wileman et al. 2019	PRJNA628943
TMW_SS090	1	UK	2014	Pig	14	Systemic	2051193	1958	1812600	0.4114	0.4340896	0.4228997	8	29	74	44	29	124	71	145	75	52	195	147	101	105	8	61	64	23	132	71	21	83	1	33	0	Wileman et al. 2019	PRJNA628943
TMW_SS093	1	UK	2014	Pig	2	-	1960251	1859	1733720	0.4132	0.4341358	0.4228997	5	28	73	44	28	124	71	142	73	50	193	141	96	103	8	60	64	21	129	73	20	80	1	28	0	Wileman et al. 2019	PRJNA628943
TMW_SS096	1	UK	2014	Pig	2	Systemic	2047054	1949	1808050	0.4116	0.4341435	0.4228997	8	30	78	45	28	124	71	145	73	52	196	148	99	105	8	60	64	23	130	73	20	83	1	35	0	Wileman et al. 2019	PRJNA628943
TMW_SS097	1	UK	2014	Pig	NA	-	2050933	1958	1812886	0.4114	0.4341024	0.4228997	8	28	74	44	29	124	71	145	75	52	196	148	101	105	8	61	64	23	132	72	21	83	1	33	0	Wileman et al. 2019	PRJNA628943
TMW_SS099	1	UK	2014	Pig	2	-	2040046	1938	1806895	0.4115	0.4341461	0.4229292	6	28	77	45	29	124	71	146	74	52	195	145	98	105	8	60	63	23	130	73	20	83	1	35	0	Wileman et al. 2019	PRJNA628943
TMW_SS102	1	UK	2014	Pig	NA	-	2039747	1941	1803537	0.4116	0.4341383	0.4229292	6	27	77	45	29	124	71	146	74	52	194	145	98	105	8	60	64	23	130	73	20	83	1	35	0	Wileman et al. 2019	PRJNA628943
TMW_SS103	1	UK	2014	Pig	14	-	2053531	1953	1814581	0.4111	0.4341461	0.4228701	8	27	75	45	29	124	71	145	74	52	196	146	102	104	8	61	63	23	132	73	21	80	1	38	0	Wileman et al. 2019	PRJNA628943
TMW_SS104	1	UK	2014	Pig	2	Systemic	2033382	1937	1799718	0.4126	0.4342026	0.4227815	8	30	77	44	29	124	71	147	72	52	195	147	99	105	8	61	63	22	130	73	20	82	1	31	0	Wileman et al. 2019	PRJNA628943
TWLWHOG	1	UK	NA	NA	NA	-	2069278	1968	1831656	0.4107	0.4341883	0.4229883	8	31	77	44	28	126	71	142	77	52	196	149	102	109	8	61	63	23	134	75	21	83	1	33	0	Hadjirin et al. 2020	PRJNA628943
VS2903	1	Vietnam	NA	Human	2	Systemic	2054117	1959	1815717	0.411	0.4341461	0.4230178	10	23	81	44	33	125	72	146	75	53	196	149	101	110	9	62	64	21	132	76	21	81	1	32	0	Weinert et al. 2015	PRJEB2670
VS2923	1	Vietnam	NA	Human	2	Systemic	2128245	2037	1883756	0.4106	0.4341306	0.4228406	11	25	81	44	33	127	72	155	74	53	197	155	109	113	9	63	64	21	135	78	21	87	1	35	0	Weinert et al. 2015	PRJEB2670
VS2979	1	Vietnam	NA	Human	2	Systemic	2053532	1954	1814811	0.411	0.4341435	0.4230178	10	24	81	44	33	125	72	146	75	53	196	149	101	110	9	62	63	22	132	76	20	81	1	32	0	Weinert et al. 2015	PRJEB2670
VS3121	1	Vietnam	NA	Human	2	Systemic	2080934	1970	1819336	0.4108	0.4341461	0.4229292	8	25	78	45	30	125	72	147	75	53	196	148	101	108	8	60	64	22	133	73	21	81	1	36	0	Weinert et al. 2015	PRJEB2670
VS329	1	Vietnam	NA	Human	2	Systemic	2053917	1955	1816111	0.411	0.4341512	0.4230474	10	24	81	44	33	124	71	146	75	53	196	150	101	110	9	62	63	22	132	76	21	81	1	32	0	Weinert et al. 2015	PRJEB2670
VS3309	1	Vietnam	NA	Human	2	-	2053648	1956	1816451	0.411	0.4341486	0.4230474	10	26	81	44	33	125	72	146	75	53	195	149	101	110	9	62	63	21	132	76	21	81	1	32	0	Weinert et al. 2015	PRJEB2670
VS3466	1	Vietnam	NA	Human	2	Systemic	2055945	1954	1815077	0.411	0.4341435	0.4230474	10	23	81	44	33	124	71	147	75	53	196	150	101	110	9	62	63	22	132	76	21	81	1	32	0	Weinert et al. 2015	PRJEB2670
VS3513	1	Vietnam	2009	Human	2	Systemic	2031330	1929	1800202	0.4118	0.4341435	0.4228701	7	26	80	44	33	124	71	146	74	53	194	145	98	110	9	62	63	22	131	76	21	81	1	29	0	Weinert et al. 2015	PRJEB2670
VS3517	1	Vietnam	NA	Human	2	Systemic	2057217	1959	1815564	0.4112	0.4341383	0.4228111	10	24	81	44	33	126	72	147	74	53	195	149	103	111	9	62	64	21	132	76	21	81	1	33	0	Weinert et al. 2015	PRJEB2670
VS3537	1	Vietnam	NA	Human	2	Systemic	2067112	1960	1824456	0.4108	0.4341409	0.4228997	9	25	81	44	33	125	71	150	74	52	196	151	103	109	9	62	63	21	133	76	21	81	1	32	0	Weinert et al. 2015	PRJEB2670
VS3543	1	Vietnam	NA	Human	2	Systemic	2054767	1960	1816983	0.411	0.4341486	0.4230474	10	26	81	44	33	125	72	146	75	53	196	149	101	110	9	62	64	21	132	76	20	81	1	32	0	Weinert et al. 2015	PRJEB2670
VS3569	1	Vietnam	2009	Human	2	Systemic	2056444	1954	1813727	0.411	0.4341486	0.4230474	10	23	81	44	33	124	71	146	75	53	196	149	101	110	9	62	64	21	132	76	21	81	1	32	0	Weinert et al. 2015	PRJEB2670
VS3575	1	Vietnam	2009	Human	2	Systemic	2054465	1956	1816978	0.411	0.4341435	0.4230474	10	25	81	44	33	125	72	146	75	53	196	149	101	110	9	62	63	22	132	76	20	81	1	32	0	Weinert et al. 2015	PRJEB2670
VS3587	1	Vietnam	NA	Human	2	Systemic	2083719	2002	1843643	0.4118	0.4342693	0.4227815	10	27	81	44	33	125	71	149	74	53	197	152	107	111	9	63	63	21	134	77	21	85	1	32	0	Weinert et al. 2015	PRJEB2670
VS3640	1	Vietnam	2009	Human	2	Systemic	2055158	1957	1815601	0.411	0.4341461	0.4230474	10	23	81	44	33	125	72	146	75	53	196	149	101	110	9	62	63	21	132	76	20	81	1	32	0	Weinert et al. 2015	PRJEB2670
VS3699	1	Vietnam	NA	Human	2	Systemic	2034471	1932	1800614	0.4115	0.4341409	0.4228701	6	24	77	45	29	124	71	147	74	52	194	146	98	105	8	60	63	22	130	73	20	82	1	35	0	Weinert et al. 2015	PRJEB2670
VS3709	1	Vietnam	NA	Human	2	Systemic	2056297	1957	1814964	0.411	0.4341461	0.4230474	10	25	81	44	33	125	72	147	75	53	196	150	101	110	9	62	64	22	132	76	21	81	1	32	0	Weinert et al. 2015	PRJEB2670
VS3756	1	Vietnam	NA	Human	2	Systemic	2059653	1962	1822722	0.4111	0.4341461	0.4230178	10	25	81	44	33	124	71	146	75	56	197	149	101	110	9	62	63	22	132	76	21	82	1	32	0	Weinert et al. 2015	PRJEB2670
VS3804	1	Vietnam	NA	Human	2	Systemic	2060345	1961	1820558	0.411	0.4341486	0.4230474	10	25	81	44	33	125	72	146	75	56	197	149	101	110	9	62	64	22	132	76	20	82	1	32	0	Weinert et al. 2015	PRJEB2670
VS3861	1	Vietnam	NA	Human	2	Systemic	2045523	1943	1809362	0.4116	0.4341281	0.4228701	9	26	81	44	33	124	71	146	74	53	195	148	100	110	9	62	63	22	132	76	20	82	1	30	0	Weinert et al. 2015	PRJEB2670
VS3865	1	Vietnam	NA	Human	2	Systemic	2106674	2040	1870209	0.4115	0.4341409	0.4228997	8	24	77	45	31	124	71	151	75	52	195	146	106	109	9	63	63	23	133	75	20	88	1	44	0	Weinert et al. 2015	PRJEB2670
VS3878	1	Vietnam	NA	Human	2	Systemic	2055206	1954	1817642	0.411	0.4341538	0.4230178	10	25	81	44	33	124	71	146	75	53	195	149	101	110	9	62	64	21	132	76	21	81	1	32	0	Weinert et al. 2015	PRJEB2670
VS3881	1	Vietnam	NA	Human	2	-	2055209	1957	1817707	0.411	0.4341563	0.4230474	10	25	81	44	33	124	71	146	75	53	195	149	101	110	9	62	63	22	132	76	21	81	1	32	0	Weinert et al. 2015	PRJEB2670
VS3886	1	Vietnam	NA	Human	2	Systemic	2079525	1995	1840111	0.4117	0.4341306	0.4228406	10	25	81	44	33	126	72	149	74	54	197	151	107	111	9	63	63	23	135	77	21	85	1	32	0	Weinert et al. 2015	PRJEB2670
VS3888	1	Vietnam	NA	Human	2	Systemic	2032429	1925	1799501	0.4118	0.4341435	0.4228701	7	25	80	44	33	124	71	146	74	53	194	145	98	110	9	62	64	21	131	76	20	82	1	29	0	Weinert et al. 2015	PRJEB2670
ZY05719	1	NA	NA	NA	NA	-	2094898	1984	1855222	0.4111	0.4341435	0.4228406	NA	NA	NA	44	33	124	71	149	75	53	197	152	103	111	9	62	63	21	132	76	20	82	1	32	0	Genbank	CP007497
1464747	2	Canada	2013	Pig	8	-	2271964	2244	2011727	0.4084	0.4348189	0.4244653	16	21	62	45	38	131	67	169	73	59	199	167	129	118	10	66	66	23	142	70	22	94	1	58	0	Hadjirin et al. 2020	PRJNA628943
1478991	2	Canada	2013	Pig	8	Respiratory	2239653	2188	1976759	0.4082	0.4347419	0.4244653	16	23	63	43	35	128	68	154	74	55	200	162	123	118	10	59	70	23	148	68	20	91	1	49	0	Hadjirin et al. 2020	PRJNA628943
1481256	2	Canada	2013	Pig	8	-	2215255	2169	1956173	0.4093	0.4347419	0.4244062	15	25	62	43	39	130	67	160	72	56	197	162	114	120	10	62	69	23	143	70	22	96	1	47	0	Hadjirin et al. 2020	PRJNA628943
1481257	2	Canada	2013	Pig	8	-	2221214	2177	1962752	0.409	0.4347496	0.4244358	16	25	62	43	39	133	68	160	73	56	198	165	117	120	10	62	69	23	144	69	23	98	1	47	0	Hadjirin et al. 2020	PRJNA628943
1493634	2	Canada	2013	Pig	16	-	2228799	2176	1965489	0.4092	0.4347624	0.4243767	15	28	62	44	39	130	68	161	73	55	198	165	118	120	10	62	68	23	144	70	24	95	1	48	0	Hadjirin et al. 2020	PRJNA628943
1602954	2	Canada	2014	Pig	8	Respiratory	2227451	2183	1967862	0.4093	0.4347367	0.4244358	15	22	62	45	39	131	69	161	73	56	198	162	117	121	10	62	68	23	148	69	23	97	1	48	0	Hadjirin et al. 2020	PRJNA628943
1607744	2	Canada	2014	Pig	5	-	2267308	2236	2003600	0.4093	0.4347778	0.4245539	17	29	60	45	39	130	67	162	75	56	198	164	120	129	10	62	69	24	148	69	22	98	1	55	0	Hadjirin et al. 2020	PRJNA628943
1628823	2	Canada	2014	Pig	8	Systemic	2217821	2170	1963383	0.4092	0.4347521	0.4244653	15	23	63	45	40	128	68	157	74	55	197	165	117	121	11	61	67	24	146	69	23	93	1	41	0	Hadjirin et al. 2020	PRJNA628943
EJ2T3_1A	2	Canada	2016	Pig	NA	Non-Clinical	2266098	2231	2000921	0.4093	0.4347444	0.4245539	17	26	60	45	39	130	67	162	75	56	198	163	121	129	10	62	68	24	148	69	23	97	1	56	0	Hadjirin et al. 2020	PRJNA628943
EJ2T3_1B	2	Canada	2016	Pig	NA	Non-Clinical	2267086	2235	2004603	0.4093	0.4347444	0.4245539	17	28	60	45	39	131	68	162	75	56	198	164	121	129	10	62	68	24	148	69	23	97	1	56	0	Hadjirin et al. 2020	PRJNA628943
EJ2T3_2A	2	Canada	2016	Pig	NA	Non-Clinical	2239426	2219	1977479	0.4093	0.4347829	0.4245539	16	27	60	43	39	134	68	161	73	55	199	165	120	128	10	62	70	23	144	69	22	97	1	49	0	Hadjirin et al. 2020	PRJNA628943
EJ2T3_2B	2	Canada	2016	Pig	NA	Non-Clinical	2267160	2239	2005455	0.4093	0.4347444	0.4245539	17	28	60	45	39	131	68	162	75	56	198	163	121	129	10	62	68	23	148	69	23	97	1	56	0	Hadjirin et al. 2020	PRJNA628943
EJ2T3_2C	2	Canada	2016	Pig	NA	Non-Clinical	2240272	2219	1975922	0.4093	0.4347804	0.4245539	16	27	60	43	39	134	68	161	73	55	199	165	120	128	10	62	70	22	144	69	23	97	1	49	0	Hadjirin et al. 2020	PRJNA628943
EJ2T3_2D	2	Canada	2016	Pig	NA	Non-Clinical	2237962	2215	1977766	0.4093	0.4347804	0.4245539	16	27	60	43	39	133	68	161	73	56	199	165	120	128	10	62	69	22	144	69	22	97	1	49	0	Hadjirin et al. 2020	PRJNA628943
EJ2T3_2E	2	Canada	2016	Pig	NA	Non-Clinical	2239432	2217	1972696	0.4093	0.4347804	0.4245539	16	27	60	43	39	133	67	161	73	55	199	165	120	128	10	62	69	23	144	69	23	97	1	49	0	Hadjirin et al. 2020	PRJNA628943
LOLA_SS005	2	UK	2010	Pig	3	Systemic	2157356	2091	1910329	0.4105	0.4347727	0.4245244	13	24	60	43	38	130	68	156	74	55	197	158	109	119	10	60	66	24	140	69	22	94	1	40	0	Weinert et al. 2015	PRJEB8392
LSS20	2	UK	2010	NA	4	Non-Clinical	2259804	2237	1994364	0.408	0.4347598	0.4244653	18	27	61	45	41	131	67	157	75	55	200	167	124	131	11	63	71	24	145	71	22	97	1	47	0	Weinert et al. 2015	PRJEB8392
LSS34	2	UK	2011	NA	NT	Non-Clinical	2162191	2099	1913682	0.4098	0.4347573	0.4244949	12	22	61	43	39	128	68	156	74	56	196	160	110	120	10	60	65	22	141	70	22	93	1	38	0	Weinert et al. 2015	PRJEB8392
LSS67	2	UK	2011	NA	NT	Non-Clinical	2213086	2182	1954271	0.4098	0.4347444	0.4245244	17	21	62	42	42	130	68	158	75	56	197	165	120	122	10	59	68	23	145	71	23	93	1	44	0	Weinert et al. 2015	PRJEB8392
LSS68	2	UK	2011	NA	NT	Non-Clinical	2210900	2184	1954082	0.4099	0.434747	0.4244949	17	22	62	42	42	129	68	158	75	56	197	166	119	122	10	59	69	23	145	72	22	93	1	44	0	Weinert et al. 2015	PRJEB8392
LSS70	2	UK	2011	NA	NT	Non-Clinical	2277586	2249	2009028	0.4088	0.4347804	0.4248198	17	26	61	44	37	132	69	158	71	58	200	169	126	133	12	67	67	24	151	71	25	94	1	46	0	Weinert et al. 2015	PRJEB8392
LSS76	2	UK	2011	NA	NT	Non-Clinical	2161671	2102	1918733	0.4097	0.4347521	0.4244949	12	21	61	45	39	129	68	155	74	56	196	160	110	120	10	60	65	23	141	70	23	92	1	38	0	Weinert et al. 2015	PRJEB8392
LSS89	2	UK	2011	NA	NT	Non-Clinical	2085682	2035	1842418	0.4125	0.4347804	0.4243472	10	21	61	42	37	127	67	153	73	56	197	155	106	115	10	59	65	22	138	68	23	92	1	37	0	Weinert et al. 2015	PRJEB8392
LSS94	2	UK	2011	NA	4	Non-Clinical	2273293	2233	2002811	0.4084	0.4348138	0.4251743	17	28	61	43	40	136	68	162	74	55	198	171	122	127	11	64	70	22	144	71	24	95	1	48	0	Weinert et al. 2015	PRJEB8392
MA4T3_2B	2	Canada	2016	Pig	NA	Non-Clinical	2265786	2245	2000871	0.4091	0.4347547	0.4243767	16	25	62	43	39	131	67	163	73	56	198	167	121	127	10	61	69	22	147	69	22	102	1	54	0	Hadjirin et al. 2020	PRJNA628943
SS1016	2	UK	2010	Pig	3	Respiratory	2182156	2142	1933794	0.4094	0.4347496	0.4244949	14	22	62	44	39	129	68	156	74	56	197	163	116	121	10	60	67	23	146	69	23	93	1	39	0	Weinert et al. 2015	PRJEB8392
SS1037	2	UK	2010	Pig	8	Respiratory	2211205	2181	1956049	0.4098	0.4347419	0.4245244	17	22	62	42	42	129	68	158	75	55	197	164	120	122	10	59	68	22	145	71	22	93	1	44	0	Weinert et al. 2015	PRJEB8392
SS1048	2	UK	2010	Pig	4	Respiratory	2144322	2074	1894743	0.4092	0.4347624	0.4244358	14	21	61	43	35	126	67	152	73	54	197	158	113	119	11	58	65	22	140	68	21	87	1	36	0	Weinert et al. 2015	PRJEB8392
SS1052	2	UK	2010	Pig	3	Respiratory	2229617	2178	1955692	0.4097	0.4348369	0.4240813	16	26	61	43	39	128	67	162	75	56	199	164	115	125	10	63	64	23	143	69	22	94	1	42	0	Weinert et al. 2015	PRJEB8392
SS1061	2	UK	2010	Pig	8	Respiratory	2105763	2052	1862079	0.4106	0.4347881	0.4244949	11	20	58	45	38	128	68	154	73	54	196	157	108	115	10	62	65	22	139	71	23	91	1	38	0	Weinert et al. 2015	PRJEB8392
SS967	2	UK	2010	Pig	4	-	2186566	2139	1936509	0.4098	0.4347419	0.4244949	15	23	61	43	38	130	67	157	74	56	199	161	114	120	11	60	67	22	142	70	23	93	1	43	0	Weinert et al. 2015	PRJEB8392
T15	2	NA	NA	NA	NA	-	2240234	2190	1986557	0.4099	0.4347984	0.4245835	NA	NA	NA	43	39	128	68	158	74	55	197	187	135	119	10	61	66	22	143	72	22	93	1	40	0	Genbank	CP006246
TMW_SS004	2	UK	NA	Pig	NA	-	2203681	2151	1944642	0.4098	0.4347444	0.4245244	15	21	62	43	40	129	67	157	74	55	198	164	114	118	10	59	68	24	143	71	22	92	1	39	0	Wileman et al. 2019	PRJNA628943
TMW_SS018	2	UK	2013	Pig	8	Respiratory	2173529	2115	1924796	0.4098	0.4347341	0.4244949	14	20	62	44	39	129	67	157	73	57	198	161	111	117	10	60	66	23	141	70	23	94	1	43	0	Wileman et al. 2019	PRJNA628943
TMW_SS027	2	UK	2013	Pig	8	-	2249803	2204	1978641	0.4088	0.4347367	0.4245244	17	27	62	44	41	132	68	158	74	58	198	164	116	123	10	60	69	23	144	71	22	95	1	43	0	Wileman et al. 2019	PRJNA628943
TMW_SS041	2	UK	2013	Pig	3	-	2192669	2120	1935519	0.4098	0.4348497	0.4240518	15	26	61	43	36	127	67	159	74	58	199	158	114	119	10	59	62	23	140	67	22	89	1	40	0	Wileman et al. 2019	PRJNA628943
TMW_SS042	2	UK	2013	Pig	4	-	2233003	2176	1963550	0.4092	0.4347521	0.4244949	16	26	61	43	39	130	67	159	75	55	199	165	116	123	11	60	68	23	143	70	22	93	1	43	0	Wileman et al. 2019	PRJNA628943
TMW_SS063	2	UK	2014	Pig	NA	-	2197590	2186	1939639	0.4104	0.4347316	0.4244949	15	25	59	43	41	132	67	159	73	55	201	166	116	119	10	60	70	24	143	71	23	93	1	48	0	Wileman et al. 2019	PRJNA628943
TMW_SS064	2	UK	2014	Pig	8	-	2272829	2241	2006529	0.4094	0.4347393	0.4244949	17	26	62	42	43	130	68	161	75	57	198	166	119	122	10	60	68	23	146	71	23	96	1	47	0	Wileman et al. 2019	PRJNA628943
TMW_SS065	2	UK	2014	Pig	5	-	2230020	2205	1976442	0.4098	0.4347162	0.4244358	17	22	62	47	40	130	69	161	74	56	199	161	117	125	10	62	67	24	145	70	22	97	1	53	0	Wileman et al. 2019	PRJNA628943
TMW_SS073	2	UK	2014	Pig	8	Respiratory	2113624	2063	1872386	0.4104	0.4347675	0.4244653	11	21	58	44	38	128	67	154	73	55	196	158	109	115	10	60	69	22	139	70	22	91	1	38	0	Wileman et al. 2019	PRJNA628943
TMW_SS074	2	UK	2014	Pig	5	Respiratory	2229726	2207	1978826	0.4099	0.4347213	0.4244358	17	24	61	46	40	129	68	161	74	56	199	162	118	125	10	62	66	24	145	70	23	97	1	53	0	Wileman et al. 2019	PRJNA628943
TMW_SS076	2	UK	2014	Pig	2	Respiratory	2243312	2226	1988316	0.4099	0.4347444	0.4244949	14	26	63	44	42	129	67	161	73	56	199	167	116	121	11	59	68	23	146	72	23	96	1	54	0	Wileman et al. 2019	PRJNA628943
TMW_SS082	2	UK	2014	Pig	8	Respiratory	2230785	2201	1975175	0.4092	0.4347414	0.4245244	17	24	62	44	42	130	69	158	75	56	197	164	119	124	10	61	68	23	145	71	23	94	1	44	0	Wileman et al. 2019	PRJNA628943
TMW_SS094	2	UK	2014	Pig	8	-	2287430	2243	2014706	0.4095	0.4347419	0.4245244	17	24	62	44	41	130	68	163	74	58	198	165	120	124	10	59	68	24	145	71	22	94	1	46	0	Wileman et al. 2019	PRJNA628943
1477528	3	Canada	2013	Pig	3	-	2084712	2043	1836580	0.4116	0.434164	0.4235791	13	26	49	43	33	131	67	147	71	53	200	152	114	111	8	63	65	22	137	63	24	85	2	54	0	Hadjirin et al. 2020	PRJNA628943
1596165	3	Canada	2014	Pig	14	Systemic	2157164	2135	1905847	0.4104	0.4341204	0.4236382	14	29	58	44	35	128	68	159	71	54	199	159	118	114	10	63	64	22	141	67	27	91	2	59	0	Hadjirin et al. 2020	PRJNA628943
1597776	3	Canada	2014	Pig	01-Feb	-	2204126	2183	1944034	0.4098	0.434084	0.4236086	15	30	60	44	36	126	68	163	71	52	199	160	124	118	8	64	64	21	142	68	26	89	2	64	0	Hadjirin et al. 2020	PRJNA628943
1597778	3	Canada	2014	Pig	01-Feb	-	2157069	2107	1906027	0.4105	0.4341538	0.4236086	13	34	60	45	34	126	68	159	71	56	199	158	116	116	9	62	63	23	141	66	27	87	2	53	0	Hadjirin et al. 2020	PRJNA628943
1601399	3	Canada	2014	Pig	01-Feb	-	2143158	2087	1889536	0.4106	0.4341409	0.4236086	14	31	60	44	34	128	67	157	71	52	199	160	117	112	8	62	63	22	139	67	26	89	2	54	0	Hadjirin et al. 2020	PRJNA628943
1603813	3	Canada	2014	Pig	2	-	2118279	2108	1863305	0.4114	0.4341358	0.4235791	14	29	61	45	37	129	68	155	71	54	199	159	118	117	8	62	65	23	143	66	29	89	2	61	0	Hadjirin et al. 2020	PRJNA628943
1606529	3	Canada	2014	Pig	01-Feb	-	2140958	2097	1887841	0.4106	0.4341486	0.4234905	14	31	60	44	34	128	68	159	71	53	199	157	117	114	8	61	64	22	140	66	27	88	2	57	0	Hadjirin et al. 2020	PRJNA628943
1650131	3	Canada	2014	Pig	2	-	2184954	2161	1924311	0.41	0.4341435	0.4236086	14	31	61	44	35	129	68	158	71	53	199	164	122	117	10	62	66	21	145	69	26	95	2	61	0	Hadjirin et al. 2020	PRJNA628943
1650132	3	Canada	2014	Pig	01-Feb	-	2135795	2081	1882591	0.4107	0.4341358	0.4235496	13	30	60	44	35	128	67	156	71	53	199	161	115	111	8	62	64	22	139	66	26	88	2	52	0	Hadjirin et al. 2020	PRJNA628943
1651929	3	Canada	2014	Pig	2	Respiratory	2058404	2005	1815824	0.4117	0.4341409	0.4236086	12	27	61	44	34	127	67	150	71	52	198	151	111	110	8	61	63	22	134	66	26	86	2	51	0	Hadjirin et al. 2020	PRJNA628943
1654537	3	Canada	2014	Pig	01-Feb	Respiratory	2090131	2057	1843805	0.4116	0.4341409	0.4235496	13	31	61	44	34	128	68	153	71	52	199	154	115	112	8	61	63	22	139	66	27	88	2	56	0	Hadjirin et al. 2020	PRJNA628943
1661949	3	Canada	2014	Pig	01-Feb	-	2126359	2074	1878048	0.4109	0.4341383	0.4235791	13	31	60	44	34	127	68	156	71	53	199	157	115	115	8	61	62	21	139	66	26	87	2	53	0	Hadjirin et al. 2020	PRJNA628943
1801887	3	Canada	2016	Pig	01-Feb	-	2156948	2107	1905792	0.4105	0.434164	0.4236086	13	33	60	45	34	127	68	159	71	56	199	158	116	117	9	62	64	22	141	66	27	87	2	53	0	Hadjirin et al. 2020	PRJNA628943
88_5454A	3	Canada	1988	Pig	3	Respiratory	2090842	2094	1842519	0.4123	0.434182	0.4235496	15	22	45	43	34	133	67	147	71	52	198	155	120	121	9	67	70	22	141	67	26	86	2	61	0	Hadjirin et al. 2020	PRJNA628943
89_4004	3	Canada	1989	Pig	01-Feb	Respiratory	2126307	2073	1878043	0.4109	0.4341492	0.4236086	13	30	60	44	34	126	68	158	71	52	199	157	115	113	8	62	64	22	139	67	26	87	2	53	0	Hadjirin et al. 2020	PRJNA628943
89_4223	3	Canada	1989	Pig	2	Respiratory	2118505	2065	1874634	0.4111	0.4341538	0.4236382	12	32	60	44	34	126	68	156	71	52	199	157	113	111	8	61	63	22	139	67	25	86	2	51	0	Hadjirin et al. 2020	PRJNA628943
90_1330	3	NA	NA	NA	NA	Non-Clinical	2146151	2078	1902637	0.4109	0.4342134	0.4237564	NA	NA	NA	45	35	127	68	155	69	52	198	153	116	113	8	61	65	23	138	67	23	86	2	54	0	Hadjirin et al. 2020	PRJNA628943
91_175B_2156	3	Canada	1991	Pig	01-Feb	Respiratory	2131282	2077	1875440	0.4108	0.4341589	0.4236086	14	31	60	44	34	126	68	159	71	52	199	158	115	114	8	62	64	22	140	67	26	87	2	54	0	Hadjirin et al. 2020	PRJNA628943
91_178_2469	3	Canada	1991	Pig	3	Respiratory	2211877	2201	1946900	0.41	0.4341794	0.4235791	17	24	48	43	33	135	67	159	71	54	200	160	122	120	9	68	67	22	139	66	25	92	2	67	0	Hadjirin et al. 2020	PRJNA628943
94_8576_4887	3	Canada	1994	Pig	14	Respiratory	2124884	2071	1873933	0.4103	0.4341461	0.4236382	13	28	58	44	34	128	68	157	71	53	200	155	113	112	8	62	64	23	137	65	26	87	2	55	0	Hadjirin et al. 2020	PRJNA628943
D15_036307	3	USA	NA	Pig	NA	-	2161927	2135	1909076	0.411	0.4341486	0.4236382	14	30	60	45	35	128	68	158	71	53	199	163	118	119	9	62	64	22	143	69	26	89	2	54	0	Hadjirin et al. 2020	PRJNA628943
D15_036755	3	USA	NA	Pig	NA	-	2138925	2108	1890933	0.4114	0.4341461	0.4236382	14	26	53	45	35	127	67	157	71	53	199	161	117	117	9	62	64	22	143	65	26	88	2	54	0	Hadjirin et al. 2020	PRJNA628943
D15_037104	3	USA	NA	Pig	NA	-	2170974	2145	1917045	0.411	0.4341461	0.4236677	15	30	60	45	35	129	68	158	71	53	199	163	120	118	9	63	65	22	143	69	26	89	2	57	0	Hadjirin et al. 2020	PRJNA628943
D15_049887	3	USA	NA	Pig	NA	-	2171717	2149	1918685	0.4109	0.4341486	0.4236382	15	30	60	45	35	130	68	158	71	53	199	163	119	116	9	63	65	23	143	69	26	89	2	56	0	Hadjirin et al. 2020	PRJNA628943
D15_055799	3	USA	NA	Pig	NA	Respiratory	2159359	2129	1908274	0.411	0.4341486	0.4236382	14	30	60	45	35	127	68	158	71	53	199	162	118	117	9	62	64	23	143	69	26	89	2	54	0	Hadjirin et al. 2020	PRJNA628943
D16_010263	3	USA	NA	Pig	NA	Respiratory	2171965	2149	1917908	0.4109	0.4341461	0.4236382	15	31	60	45	35	129	68	158	71	53	199	163	120	116	9	63	66	23	143	69	26	89	2	57	0	Hadjirin et al. 2020	PRJNA628943
HA0609	3	NA	NA	NA	NA	-	2247350	2209	1987876	0.4115	0.4341486	0.4236086	NA	NA	NA	44	34	128	68	165	72	52	199	162	120	120	8	61	63	21	143	67	26	90	2	64	0	Genbank	CP024126
LSS1	3	UK	2010	NA	2	Non-Clinical	2114720	2066	1871062	0.411	0.4341589	0.4236086	13	28	60	44	34	126	68	158	71	52	199	156	114	113	8	62	63	22	140	67	25	87	2	53	0	Weinert et al. 2015	PRJEB8392
LSS24	3	UK	2011	NA	01-Feb	-	2115205	2064	1870072	0.411	0.4341538	0.4236086	13	27	60	44	34	126	68	158	71	53	199	156	114	114	8	62	63	22	140	66	25	87	2	53	0	Weinert et al. 2015	PRJEB8392
LSS25	3	UK	2011	NA	01-Feb	Non-Clinical	2114265	2063	1865285	0.4111	0.4341538	0.4236086	13	25	60	44	34	127	68	158	71	52	199	158	115	113	8	62	64	22	140	67	25	87	2	53	0	Weinert et al. 2015	PRJEB8392
LSS26	3	UK	2011	NA	01-Feb	-	2113702	2064	1871913	0.4111	0.434155	0.4235791	13	30	60	44	34	126	69	158	71	52	199	156	114	113	8	62	64	22	139	67	25	87	2	53	0	Weinert et al. 2015	PRJEB8392
LSS29	3	UK	2011	NA	01-Feb	-	2113336	2069	1864604	0.4111	0.4341125	0.4236382	13	29	60	44	34	127	68	159	71	52	200	157	115	114	8	62	63	21	139	67	26	87	2	53	0	Weinert et al. 2015	PRJEB8392
LSS3	3	UK	2010	NA	01-Feb	Non-Clinical	2116374	2067	1872022	0.411	0.4341512	0.4236086	13	26	60	44	34	127	68	158	71	53	199	157	115	114	8	63	64	21	140	66	25	87	2	53	0	Weinert et al. 2015	PRJEB8392
LSS61	3	UK	2011	NA	2	Non-Clinical	2115528	2063	1869644	0.411	0.4342452	0.4238471	13	26	60	44	34	126	68	158	71	53	199	156	114	113	8	62	64	22	140	66	25	87	2	53	0	Weinert et al. 2015	PRJEB8392
LSS71	3	UK	2011	NA	2	Non-Clinical	2115335	2066	1870629	0.411	0.4341461	0.4236086	13	27	60	44	34	126	68	158	71	53	199	158	115	114	8	62	63	22	140	66	25	87	2	53	0	Weinert et al. 2015	PRJEB8392
LSS72	3	UK	2011	NA	2	Non-Clinical	2115055	2065	1870306	0.4111	0.4341461	0.4236086	13	27	60	44	34	127	68	158	71	53	199	156	114	113	8	62	64	22	140	66	25	87	2	53	0	Weinert et al. 2015	PRJEB8392
LSS77	3	UK	2011	NA	01-Feb	Non-Clinical	2114371	2070	1871182	0.4111	0.4341538	0.4236086	13	28	60	44	34	126	68	158	71	52	199	156	114	113	8	62	64	22	140	67	25	87	2	53	0	Weinert et al. 2015	PRJEB8392
LSS86	3	UK	2011	NA	01-Feb	Non-Clinical	2116408	2071	1874174	0.411	0.4341512	0.4236086	13	30	60	44	34	126	68	158	71	53	199	157	115	113	8	62	63	22	140	66	26	87	2	53	0	Weinert et al. 2015	PRJEB8392
LSS87	3	UK	2011	NA	01-Feb	-	2180479	2127	1927388	0.4098	0.4341974	0.4237268	14	30	61	44	36	127	68	162	71	53	200	162	117	118	8	62	65	21	140	68	25	89	2	54	0	Weinert et al. 2015	PRJEB8392
MA4T3_3A	3	Canada	2016	Pig	NA	Non-Clinical	2115711	2059	1867704	0.4111	0.4341358	0.4236086	12	31	59	44	35	126	67	156	71	52	199	158	113	112	8	61	62	22	138	67	26	86	2	51	0	Hadjirin et al. 2020	PRJNA628943
MA4T3_3B	3	Canada	2016	Pig	NA	Non-Clinical	2115041	2057	1868121	0.4111	0.4341358	0.4236086	12	30	59	44	34	125	67	156	71	52	199	157	113	112	8	61	62	22	138	67	26	86	2	51	0	Hadjirin et al. 2020	PRJNA628943
MF1S3_4a_LW	3	Canada	NA	NA	NA	-	2118126	2065	1872887	0.4111	0.4341563	0.4236382	12	31	60	44	34	126	68	156	71	52	199	157	113	111	8	61	62	22	139	67	26	86	2	51	0	Hadjirin et al. 2020	PRJNA628943
MY1C3_1A	3	Canada	2016	Pig	NA	Non-Clinical	2119415	2062	1869926	0.4111	0.4341563	0.4236382	12	30	60	44	35	126	68	156	71	52	199	158	113	111	8	61	62	22	139	67	26	86	2	51	0	Hadjirin et al. 2020	PRJNA628943
MY1C3_1B	3	Canada	2016	Pig	NA	Non-Clinical	2116955	2065	1872101	0.4111	0.4341538	0.4236382	12	32	60	44	34	126	68	156	71	52	199	157	113	111	8	61	62	21	139	67	26	86	2	51	0	Hadjirin et al. 2020	PRJNA628943
MZ1B3_4A	3	Canada	2016	Pig	NA	Non-Clinical	2107959	2044	1862353	0.4108	0.434182	0.4236677	12	29	58	44	33	128	68	157	69	53	199	152	110	110	8	62	63	22	135	64	26	87	2	51	0	Hadjirin et al. 2020	PRJNA628943
MZ1B3_4B	3	Canada	2016	Pig	NA	Non-Clinical	2107027	2046	1861483	0.4108	0.4341769	0.4236677	12	29	58	44	33	128	68	157	69	52	199	152	110	110	8	62	63	22	135	65	27	87	2	51	0	Hadjirin et al. 2020	PRJNA628943
MZ1B3_4C	3	Canada	2016	Pig	NA	Non-Clinical	2107006	2047	1864112	0.4107	0.4341769	0.4236677	12	32	58	44	33	128	68	157	69	52	199	152	110	110	8	62	63	22	135	65	27	87	2	51	0	Hadjirin et al. 2020	PRJNA628943
MZ1B3_4D	3	Canada	2016	Pig	NA	Non-Clinical	2107164	2046	1863577	0.4108	0.4341769	0.4236677	12	29	58	44	33	128	68	157	69	52	199	152	110	111	8	62	63	21	135	65	27	87	2	51	0	Hadjirin et al. 2020	PRJNA628943
MZ1B3_4E	3	Canada	2016	Pig	NA	Non-Clinical	2106313	2045	1862737	0.4108	0.4341769	0.4236677	12	28	58	44	33	128	68	157	69	52	199	152	110	111	8	62	63	21	135	65	27	87	2	51	0	Hadjirin et al. 2020	PRJNA628943
NSUI002	3	NA	NA	NA	NA	-	2255345	2222	1995113	0.4109	0.4341512	0.4235791	NA	NA	NA	45	36	131	68	166	71	54	199	170	121	123	8	62	66	22	144	69	28	92	2	64	0	Genbank	CP011419
SS_0179	3	China	2013	Pig	3	Non-Clinical	2215947	2162	1942587	0.41	0.4341897	0.4236086	15	23	48	43	34	128	67	162	72	55	200	157	117	117	8	65	65	25	138	66	24	89	2	60	0	Zou et al. 2018	PRJNA428542
SS_0191	3	China	2013	Pig	3	Non-Clinical	2216983	2161	1942390	0.41	0.4341923	0.4236086	15	21	48	43	34	128	67	162	72	54	200	157	117	117	8	65	65	25	138	68	24	89	2	60	0	Zou et al. 2018	PRJNA428542
SS_0192	3	China	2013	Pig	3	Non-Clinical	2215263	2161	1941105	0.41	0.4341871	0.4236086	15	22	48	43	34	128	67	161	72	54	200	157	117	118	8	65	65	24	138	67	24	89	2	60	0	Zou et al. 2018	PRJNA428542
SS_0207	3	China	2013	Pig	3	Non-Clinical	2254834	2182	1949010	0.4098	0.4341897	0.4236086	15	26	48	43	34	128	67	160	73	54	200	158	119	117	8	66	65	25	139	67	25	89	2	60	0	Zou et al. 2018	PRJNA428542
SS1009	3	UK	2010	Pig	01-Feb	Respiratory	2116140	2067	1871553	0.411	0.4342401	0.423788	13	32	60	44	34	127	68	157	71	53	199	157	115	113	8	62	63	22	140	66	25	87	2	54	0	Weinert et al. 2015	PRJEB8392
SS1034	3	UK	2010	Pig	2	Respiratory	2122415	2074	1874832	0.4109	0.4341563	0.4236086	13	29	60	44	34	126	68	158	72	52	199	158	116	115	8	61	64	21	140	67	25	87	2	54	0	Weinert et al. 2015	PRJEB8392
SS1035	3	UK	2010	Pig	8	Systemic	2102392	2055	1859811	0.4113	0.4341486	0.42352	12	20	54	44	34	126	67	158	71	54	199	155	114	115	8	62	64	21	139	63	26	86	2	51	0	Weinert et al. 2015	PRJEB8392
SS1043	3	UK	2010	Pig	1	Respiratory	2039676	1982	1796850	0.4116	0.4341461	0.4235791	12	24	56	44	34	125	68	152	71	50	198	153	112	110	8	62	63	21	136	67	26	84	2	50	0	Weinert et al. 2015	PRJEB8392
SS974	3	UK	2010	Pig	2	-	2154317	2118	1905734	0.411	0.4342349	0.423788	14	26	60	44	34	126	68	160	71	54	199	162	119	116	9	63	65	21	141	66	26	88	2	58	0	Weinert et al. 2015	PRJEB8392
SS989	3	UK	2010	Pig	2	Respiratory	2115250	2068	1869325	0.411	0.4341538	0.4236086	13	29	60	44	34	127	68	158	71	53	199	156	114	112	8	62	63	21	140	66	25	87	2	53	0	Weinert et al. 2015	PRJEB8392
SS996	3	UK	2010	Pig	9	Respiratory	2156680	2121	1908609	0.4111	0.4341615	0.4236086	14	26	60	44	36	126	68	159	71	52	199	160	116	115	8	62	64	21	140	67	25	89	2	58	0	Weinert et al. 2015	PRJEB8392
TMW_SS005	3	UK	2013	Pig	01-Feb	Respiratory	2168603	2116	1920614	0.4103	0.4341615	0.4236086	13	34	61	44	34	126	68	158	71	53	200	160	116	116	8	62	64	22	140	68	26	89	2	53	0	Wileman et al. 2019	PRJNA628943
TMW_SS033	3	UK	2013	Pig	01-Feb	-	2168530	2135	1913544	0.4109	0.4341538	0.4236382	14	31	60	44	35	127	68	160	71	54	199	163	118	115	9	63	65	22	142	66	26	89	2	59	0	Wileman et al. 2019	PRJNA628943
TMW_SS036	3	UK	2013	Pig	2	-	2191540	2137	1936487	0.4097	0.4341563	0.4235791	14	31	61	44	36	126	68	162	71	53	200	161	117	118	8	62	64	21	140	68	26	89	2	54	0	Wileman et al. 2019	PRJNA628943
TMW_SS044	3	UK	2014	Pig	2	-	2165684	2137	1912676	0.411	0.434164	0.4236086	14	32	60	44	34	126	68	161	70	54	199	163	118	115	9	63	65	21	140	66	26	89	2	58	0	Wileman et al. 2019	PRJNA628943
TMW_SS046	3	UK	2014	Pig	2	-	2124543	2077	1880867	0.4109	0.4341512	0.4236086	13	31	60	44	34	126	68	158	71	53	199	157	115	114	8	62	63	21	141	66	26	87	2	53	0	Wileman et al. 2019	PRJNA628943
TMW_SS047	3	UK	NA	Pig	NA	-	2074283	2032	1831409	0.412	0.4341589	0.4235791	12	29	60	44	34	126	68	152	71	52	199	153	113	111	8	62	63	22	138	66	25	85	2	50	0	Wileman et al. 2019	PRJNA628943
TMW_SS048	3	UK	2014	Pig	2	Respiratory	2119077	2063	1872775	0.4111	0.4341589	0.4236086	12	31	60	44	34	126	68	156	71	52	199	157	113	111	8	61	63	21	139	67	26	86	2	51	0	Wileman et al. 2019	PRJNA628943
TMW_SS053	3	UK	2014	Pig	2	-	2124185	2077	1881262	0.4109	0.4341458	0.4236041	13	32	60	44	34	126	68	158	71	53	199	157	115	114	8	62	64	21	140	66	26	87	2	53	0	Wileman et al. 2019	PRJNA628943
TMW_SS056	3	UK	2014	Pig	2	-	2125822	2072	1875067	0.411	0.4341435	0.4236086	13	30	60	44	34	127	68	158	71	53	199	157	115	112	8	62	64	22	139	66	25	87	2	53	0	Wileman et al. 2019	PRJNA628943
TMW_SS057	3	UK	2014	Pig	2	-	2075622	2031	1830393	0.412	0.4341563	0.4236086	12	29	60	44	34	125	68	152	71	52	199	153	113	112	8	62	63	21	138	66	25	85	2	50	0	Wileman et al. 2019	PRJNA628943
TMW_SS084	3	UK	NA	Pig	NA	-	2131446	2081	1882398	0.4108	0.4341538	0.4236086	13	33	60	44	34	127	68	158	72	53	199	157	116	114	8	61	64	21	140	66	26	87	2	54	0	Wileman et al. 2019	PRJNA628943
TMW_SS085	3	UK	2014	Pig	2	-	2131221	2081	1881340	0.4109	0.4341512	0.4236086	13	34	60	44	34	127	68	158	71	53	199	157	115	113	8	62	63	22	140	66	26	87	2	53	0	Wileman et al. 2019	PRJNA628943
TMW_SS095	3	UK	2014	Pig	2	-	2131890	2082	1881051	0.4109	0.4341486	0.4236086	13	37	60	44	34	127	68	158	71	53	199	157	115	114	8	62	64	21	140	66	26	87	2	53	0	Wileman et al. 2019	PRJNA628943
TMW_SS098	3	UK	NA	Pig	NA	-	2130802	2082	1879978	0.411	0.4341409	0.4236086	13	35	60	44	34	127	68	158	71	52	199	157	115	113	8	62	64	22	139	67	26	87	2	53	0	Wileman et al. 2019	PRJNA628943
TMW_SS100	3	UK	2014	Pig	2	Respiratory	2131669	2078	1879397	0.4109	0.4341538	0.4236086	13	32	60	44	34	127	68	158	71	53	199	157	115	113	8	62	64	22	140	66	26	87	2	53	0	Wileman et al. 2019	PRJNA628943
TMW_SS101	3	UK	2014	Pig	NA	-	2134990	2078	1879026	0.411	0.4341409	0.4236086	13	34	60	44	34	127	68	158	71	52	199	157	115	114	8	62	64	21	139	67	26	87	2	53	0	Wileman et al. 2019	PRJNA628943
TMW_SS105	3	UK	2014	Pig	2	-	2131178	2079	1880510	0.4109	0.4341538	0.4236382	13	33	60	44	34	127	68	158	71	53	199	157	115	113	8	62	64	22	140	66	26	87	2	53	0	Wileman et al. 2019	PRJNA628943
714_15A	4	UK	2014	Pig	7	Non-Clinical	2172512	2105	1897977	0.4105	0.4341409	0.4239336	14	38	53	44	32	128	67	150	71	55	198	149	120	123	12	62	64	24	140	69	23	90	1	45	0	Wileman et al. 2019	PRJEB6250
D9	4	NA	NA	NA	NA	Systemic	2177656	2105	1922947	0.4099	0.4341633	0.4241159	NA	NA	NA	45	30	127	66	155	69	53	198	145	110	120	8	62	62	23	134	64	21	88	1	41	0	Genbank	CP002641
LOLA_SS008	4	UK	2010	Pig	7	-	2181662	2123	1903521	0.4096	0.4341589	0.4239631	14	34	53	44	33	128	67	151	71	55	197	152	123	125	12	62	65	23	140	69	23	90	1	45	0	Weinert et al. 2015	PRJEB8392
LOLA_SS009	4	UK	2010	Pig	7	Systemic	2083570	2026	1824541	0.4107	0.4341538	0.4239927	11	32	53	44	32	128	67	148	71	54	197	148	116	120	10	62	65	22	139	67	22	90	1	44	0	Weinert et al. 2015	PRJEB8392
LSS56	4	UK	2011	NA	7	-	2151618	2092	1885251	0.4104	0.4341563	0.4239631	13	35	53	44	32	129	67	150	71	55	197	150	120	122	12	62	64	23	140	69	23	90	1	45	0	Weinert et al. 2015	PRJEB8392
LSS83	4	UK	2011	NA	7	Non-Clinical	2161769	2098	1891658	0.4104	0.4341563	0.4239631	13	37	53	44	32	128	67	151	71	55	197	151	120	123	12	62	65	24	140	69	23	90	1	45	0	Weinert et al. 2015	PRJEB8392
LSS84	4	UK	2011	NA	7	Non-Clinical	2150904	2094	1886606	0.4104	0.4341538	0.4239631	13	34	53	44	32	129	67	150	71	55	197	149	120	123	12	62	65	24	140	69	23	90	1	45	0	Weinert et al. 2015	PRJEB8392
LSS85	4	UK	2011	NA	7	Non-Clinical	2150648	2093	1884868	0.4104	0.4341563	0.4239631	13	36	53	44	33	129	67	150	71	55	197	150	120	122	12	62	65	24	140	69	23	90	1	45	0	Weinert et al. 2015	PRJEB8392
SS1000	4	UK	2010	Pig	7	Respiratory	2128019	2100	1865103	0.4103	0.4341717	0.4239631	13	34	53	46	34	129	66	151	70	54	199	151	115	122	8	62	65	25	144	64	23	89	1	47	0	Weinert et al. 2015	PRJEB8392
SS1007	4	UK	2010	Pig	7	Systemic	2113034	2054	1847280	0.4098	0.4341512	0.4239631	13	33	53	44	32	127	67	149	71	54	197	149	119	123	10	63	65	23	139	67	22	90	1	44	0	Weinert et al. 2015	PRJEB8392
SS1018	4	UK	2010	Pig	7	Respiratory	2038573	1982	1783007	0.4107	0.4342103	0.4240518	12	29	49	44	29	128	66	147	70	52	196	142	119	114	10	64	63	23	139	64	23	87	2	45	0	Weinert et al. 2015	PRJEB8392
SS1051	4	UK	2010	Pig	7	Systemic	2073989	2026	1822478	0.4109	0.4341802	0.4240222	12	32	52	44	32	129	66	152	70	55	197	144	114	121	8	62	65	24	140	64	24	85	1	43	0	Weinert et al. 2015	PRJEB8392
TMW_SS003	4	UK	NA	Pig	NA	-	2088516	2033	1823612	0.4111	0.4342154	0.4241404	13	36	52	44	31	126	66	153	70	54	198	147	113	117	9	62	63	23	138	63	22	87	1	45	0	Wileman et al. 2019	PRJNA628943
TMW_SS013	4	UK	2013	Pig	7	-	2058696	1975	1804762	0.41	0.4341717	0.4239927	12	37	54	45	33	128	67	148	70	53	198	141	110	115	9	62	62	22	137	65	21	82	1	54	0	Wileman et al. 2019	PRJNA628943
TMW_SS014	4	UK	2013	Pig	2	-	2059623	1975	1801877	0.41	0.4341692	0.4239927	12	37	54	45	33	128	67	148	70	53	198	141	110	115	9	62	62	22	137	65	22	82	1	53	0	Wileman et al. 2019	PRJNA628943
TMW_SS051	4	UK	2014	Pig	7	-	2162498	2098	1891395	0.4102	0.4341538	0.4239631	14	38	53	44	33	129	67	153	71	55	197	153	120	123	12	62	64	23	140	69	24	90	1	44	0	Wileman et al. 2019	PRJNA628943
TMW_SS052	4	UK	2014	Pig	7	-	2163331	2102	1889298	0.4102	0.4341579	0.4239336	13	40	53	44	32	128	67	153	71	55	197	152	120	123	12	62	66	23	140	69	24	90	1	45	0	Wileman et al. 2019	PRJNA628943
TMW_SS067	4	UK	2014	Pig	7	-	2041002	1980	1783670	0.4108	0.4342103	0.4240222	12	36	49	44	29	129	66	148	70	51	196	143	118	114	10	64	64	22	139	64	23	85	2	43	0	Wileman et al. 2019	PRJNA628943
TMW_SS072	4	UK	2014	Pig	7	-	2081861	2031	1824218	0.4112	0.4342	0.4241108	13	36	52	44	29	126	66	154	70	54	197	147	112	116	9	62	63	23	137	63	21	87	1	45	0	Wileman et al. 2019	PRJNA628943
TMW_SS080	4	UK	2014	Pig	7	-	2175367	2110	1888868	0.409	0.4341512	0.4239631	14	39	53	44	32	129	67	154	72	55	200	153	121	125	10	62	67	22	139	67	22	90	1	46	0	Wileman et al. 2019	PRJNA628943
TMW_SS087	4	UK	2014	Pig	7	-	2092479	2038	1830427	0.4111	0.4341974	0.4241108	13	38	52	44	30	127	66	153	70	54	197	146	113	116	9	62	63	23	137	63	22	88	1	45	0	Wileman et al. 2019	PRJNA628943
TMW_SS092	4	UK	2014	Pig	7	-	2190417	2117	1891283	0.409	0.4341486	0.4239631	14	39	53	44	32	129	67	155	72	56	200	153	121	126	10	62	66	22	139	67	22	90	1	46	0	Wileman et al. 2019	PRJNA628943
VALENCIA_ST2	4	Spain	2016	Pig	NA	-	2071513	1996	1816152	0.4106	0.4341717	0.4239336	10	33	53	46	31	128	66	151	70	53	198	147	108	116	8	63	61	24	138	64	24	82	1	39	0	Hadjirin et al. 2020	PRJNA628943
VALENCIA_ST6	4	Spain	2016	Pig	NA	-	2071102	1996	1815901	0.4106	0.4341717	0.4239336	10	33	53	46	31	128	66	151	70	53	198	147	108	116	8	63	61	24	138	64	24	82	1	39	0	Hadjirin et al. 2020	PRJNA628943
1148794	5	Canada	2009	Pig	5	Systemic	2145656	2065	1875203	0.4105	0.4344741	0.4236837	14	32	62	45	32	130	67	163	71	54	197	155	113	119	10	61	60	23	137	70	20	80	1	48	0	Hadjirin et al. 2020	PRJNA628943
1491188	5	Canada	2013	Pig	23	Respiratory	2097799	1999	1852693	0.4111	0.4343643	0.4235791	12	37	62	42	32	129	67	156	71	52	197	147	107	118	10	61	58	23	131	68	22	77	1	37	0	Hadjirin et al. 2020	PRJNA628943
1508445	5	Canada	2013	Pig	23	Systemic	2131071	2056	1883259	0.4111	0.4343643	0.4235791	13	35	63	43	34	130	67	156	71	53	197	154	109	124	10	62	60	24	136	69	23	79	1	39	0	Hadjirin et al. 2020	PRJNA628943
1521251	5	Canada	2013	Pig	7	Systemic	2245054	2200	1969506	0.4097	0.434485	0.4237268	17	35	61	44	36	132	67	179	71	53	200	165	121	124	11	63	61	24	142	72	21	85	1	51	0	Hadjirin et al. 2020	PRJNA628943
1522228	5	Canada	2013	Pig	23	Systemic	2151107	2085	1884238	0.41	0.4344825	0.4234905	12	23	61	43	36	130	66	161	71	54	196	157	113	117	10	60	61	22	135	70	21	82	1	42	0	Hadjirin et al. 2020	PRJNA628943
1600268	5	Canada	2014	Pig	7	-	2168222	2081	1913045	0.4097	0.434485	0.4235791	14	30	63	42	34	133	67	166	71	52	198	150	108	119	10	62	60	22	132	71	20	82	1	42	0	Hadjirin et al. 2020	PRJNA628943
1601827	5	Canada	2014	Pig	7	-	2133605	2070	1886662	0.4108	0.4344696	0.4236086	15	35	61	42	32	130	67	165	71	52	197	150	111	119	11	59	59	22	134	69	20	82	1	40	0	Hadjirin et al. 2020	PRJNA628943
1602956	5	Canada	2014	Pig	4	-	2198122	2153	1934990	0.4096	0.4344696	0.4236086	16	32	61	42	35	130	67	172	71	53	197	155	119	120	12	61	58	21	135	70	21	86	1	49	0	Hadjirin et al. 2020	PRJNA628943
1606517	5	Canada	2014	Pig	3	-	2211798	2149	1948778	0.4093	0.4343155	0.4233132	14	35	62	42	35	136	67	173	70	53	196	162	114	116	11	62	66	25	139	73	22	83	1	47	0	Hadjirin et al. 2020	PRJNA628943
1607743	5	Canada	2014	Pig	4	-	2116315	2015	1865446	0.4111	0.4344311	0.4236382	11	35	63	42	33	130	68	158	71	53	196	148	106	119	11	62	59	24	133	69	23	80	1	39	0	Hadjirin et al. 2020	PRJNA628943
1610743	5	Canada	2014	Pig	3	-	2220147	2151	1958651	0.4087	0.4343233	0.4233723	14	34	63	43	35	136	67	174	70	54	196	161	113	118	11	63	65	24	139	72	22	84	1	46	0	Hadjirin et al. 2020	PRJNA628943
1615461	5	Canada	2014	Pig	9	Systemic	2260317	2202	1981327	0.4101	0.434218	0.4233428	14	41	64	41	35	134	68	171	71	54	196	162	121	123	12	63	62	23	138	72	23	85	1	57	0	Hadjirin et al. 2020	PRJNA628943
1633180	5	Canada	2014	Pig	23	Systemic	2101449	1997	1849916	0.4111	0.4343412	0.4235791	12	34	62	42	31	129	67	156	71	52	197	148	107	118	10	61	58	23	131	68	21	77	1	38	0	Hadjirin et al. 2020	PRJNA628943
1637946	5	Canada	2014	Pig	5	-	2176784	2137	1920564	0.4103	0.4343977	0.4236382	16	35	62	45	34	131	67	165	73	53	197	156	116	124	11	63	61	23	139	70	21	81	1	49	0	Hadjirin et al. 2020	PRJNA628943
1652716	5	Canada	2014	Pig	4	Systemic	2107087	2013	1859684	0.4112	0.4343181	0.4235791	11	37	60	42	33	130	68	157	71	53	197	146	106	119	11	63	58	24	133	68	22	79	1	39	0	Hadjirin et al. 2020	PRJNA628943
1656890	5	Canada	2014	Pig	3	-	2162512	2082	1885439	0.4112	0.4344799	0.42352	14	34	63	42	32	132	68	169	71	53	196	153	110	119	10	60	59	23	136	71	22	86	1	50	0	Hadjirin et al. 2020	PRJNA628943
1665814	5	Canada	2014	Pig	4	-	2204235	2135	1935372	0.4096	0.4344568	0.4236973	15	36	63	42	34	133	68	162	71	53	196	155	114	121	11	61	59	22	135	69	20	84	1	49	0	Hadjirin et al. 2020	PRJNA628943
00_3638_4B	5	Canada	2000	Pig	5	Systemic	2116363	2012	1865911	0.4112	0.4344131	0.4235791	10	36	64	44	33	130	68	160	72	54	197	148	106	121	10	62	59	25	134	68	23	80	1	39	0	Hadjirin et al. 2020	PRJNA628943
90_546	5	Canada	1990	Pig	5	Respiratory	2168261	2086	1895833	0.4107	0.4345184	0.4237859	13	37	62	44	33	131	67	164	71	55	196	156	112	123	10	59	59	23	137	71	22	80	1	46	0	Hadjirin et al. 2020	PRJNA628943
92_2402_1119	5	Canada	1992	Pig	5	Respiratory	2156465	2089	1900314	0.4103	0.4344619	0.4235791	14	37	62	44	34	132	67	161	72	52	197	150	114	123	10	61	60	22	135	69	21	81	1	46	0	Hadjirin et al. 2020	PRJNA628943
93_1320	5	Canada	1993	Pig	5	-	2155312	2082	1905048	0.4111	0.4343746	0.4234905	12	39	63	45	35	131	68	161	72	55	196	156	108	127	10	63	61	26	139	71	23	81	1	43	0	Hadjirin et al. 2020	PRJNA628943
93_2042_4514	5	Canada	1993	Pig	5	Respiratory	2118607	2015	1870016	0.4112	0.4343746	0.4234905	11	39	63	44	32	130	68	160	72	54	196	149	106	122	10	62	58	24	134	68	23	80	1	39	0	Hadjirin et al. 2020	PRJNA628943
99_C561_8614_2	5	Canada	1999	Pig	23	Systemic	2149163	2082	1896201	0.4097	0.4345002	0.4234905	13	21	61	43	36	132	66	160	71	54	196	159	112	116	10	60	61	23	134	70	22	84	1	44	0	Hadjirin et al. 2020	PRJNA628943
BE4B3_2A	5	Canada	2016	Pig	NA	Non-Clinical	2100834	2000	1852446	0.4111	0.4343489	0.4236086	12	38	62	42	32	129	67	157	71	52	196	148	107	118	10	61	59	22	131	68	21	77	1	37	0	Hadjirin et al. 2020	PRJNA628943
CF2D3_2E	5	Canada	2016	Pig	NA	Non-Clinical	2098424	1993	1837915	0.4106	0.4344645	0.4235791	13	32	62	44	32	130	67	162	71	53	197	150	109	116	10	60	58	23	134	69	21	79	1	42	0	Hadjirin et al. 2020	PRJNA628943
CF2D3_4A	5	Canada	2016	Pig	NA	Non-Clinical	2099479	1993	1833875	0.4106	0.4344645	0.4235791	13	31	61	44	32	130	67	162	71	53	197	150	109	116	10	60	60	22	134	69	21	79	1	41	0	Hadjirin et al. 2020	PRJNA628943
D15_036308	5	USA	NA	Pig	NA	Systemic	2109652	2009	1858590	0.4111	0.4343489	0.4235791	12	38	63	42	31	129	67	156	71	52	197	148	107	119	10	61	58	23	131	69	21	77	1	38	0	Hadjirin et al. 2020	PRJNA628943
D15_036753	5	USA	NA	Pig	NA	-	2119575	2023	1871771	0.411	0.4344311	0.4237859	12	36	64	42	33	130	68	160	70	53	196	149	107	117	9	61	58	25	135	68	23	83	1	39	0	Hadjirin et al. 2020	PRJNA628943
D15_037100	5	USA	NA	Pig	NA	Systemic	2103514	2005	1855363	0.411	0.4343515	0.4235791	12	36	62	42	32	129	67	157	71	52	197	150	107	118	10	61	58	23	131	69	21	77	1	38	0	Hadjirin et al. 2020	PRJNA628943
D16_010378	5	USA	NA	Pig	NA	-	2113566	2012	1860833	0.4112	0.4344234	0.4236382	11	37	63	42	32	130	68	157	71	53	197	147	106	119	11	62	59	23	133	68	22	80	1	40	0	Hadjirin et al. 2020	PRJNA628943
LSS73	5	UK	2011	NA	3	-	2143407	2053	1893374	0.4097	0.4344594	0.4235791	14	31	63	42	33	133	67	163	71	51	197	151	108	116	10	63	60	22	131	71	21	81	1	40	0	Weinert et al. 2015	PRJEB8392
LSS74	5	UK	2011	NA	3	-	2144506	2049	1890975	0.4097	0.4344594	0.4235791	14	29	63	42	33	133	67	163	71	52	198	149	108	116	10	63	58	23	131	71	21	80	1	41	0	Weinert et al. 2015	PRJEB8392
MA4T3_4C	5	Canada	2016	Pig	NA	Non-Clinical	2211518	2135	1948276	0.4107	0.4342774	0.4234609	14	32	64	41	34	133	67	167	72	53	197	157	114	123	12	63	62	22	139	71	21	82	1	48	0	Hadjirin et al. 2020	PRJNA628943
MY1C3_2B	5	Canada	2016	Pig	NA	Non-Clinical	2212068	2149	1953636	0.4106	0.4342308	0.42352	16	32	63	41	35	133	67	171	72	52	198	156	119	121	12	65	62	22	137	71	22	85	1	48	0	Hadjirin et al. 2020	PRJNA628943
MY1C3_2C	5	Canada	2016	Pig	NA	Non-Clinical	2212936	2152	1956807	0.4106	0.4342308	0.42352	16	34	63	41	35	133	67	170	72	52	198	155	119	121	12	65	63	22	137	71	22	84	1	48	0	Hadjirin et al. 2020	PRJNA628943
MY1C3_3B	5	Canada	2016	Pig	NA	Non-Clinical	2213570	2149	1954376	0.4106	0.4342308	0.42352	16	33	62	41	35	133	67	170	72	52	198	155	119	121	12	65	62	22	137	71	21	84	1	48	0	Hadjirin et al. 2020	PRJNA628943
MY1C3_3C	5	Canada	2016	Pig	NA	Non-Clinical	2210342	2142	1949522	0.4105	0.4342745	0.4234314	15	32	63	41	36	133	67	170	72	53	198	156	116	122	13	64	60	22	138	71	21	83	1	46	0	Hadjirin et al. 2020	PRJNA628943
SS_0942	5	China	2013	Pig	4	Non-Clinical	2218330	2166	1929592	0.4099	0.434503	0.4236973	15	28	62	44	34	134	66	160	72	54	198	156	115	123	13	59	61	23	142	70	21	85	1	42	0	Zou et al. 2018	PRJNA428542
SS_0944	5	China	2013	Pig	4	Non-Clinical	2215984	2170	1935166	0.4099	0.4345056	0.4236973	15	29	62	44	34	134	66	159	72	54	197	156	115	123	13	59	61	23	142	69	21	84	1	41	0	Zou et al. 2018	PRJNA428542
SS_1044	5	China	2013	Pig	4	Non-Clinical	2223643	2175	1939317	0.4099	0.4345056	0.4236973	15	33	63	44	34	134	66	159	72	54	197	157	114	123	13	59	61	23	142	69	21	84	1	41	0	Zou et al. 2018	PRJNA428542
SS1040	5	UK	2010	Pig	4	Respiratory	2156995	2082	1908596	0.4095	0.4344594	0.4236086	14	30	63	42	34	128	67	163	72	52	195	145	111	120	12	61	58	21	134	70	21	82	1	38	0	Weinert et al. 2015	PRJEB8392
SS1041	5	UK	2010	Pig	4	Respiratory	2157032	2078	1905213	0.4095	0.4344568	0.4236086	14	29	63	42	34	128	67	163	72	51	195	146	111	118	12	61	58	21	134	70	21	82	1	39	0	Weinert et al. 2015	PRJEB8392
SS1042	5	UK	2010	Pig	4	Respiratory	2155971	2080	1909259	0.4095	0.4344594	0.4236086	14	30	63	42	34	128	67	164	72	52	195	146	111	118	12	61	58	21	135	70	21	83	1	39	0	Weinert et al. 2015	PRJEB8392
SS999	5	UK	2010	Pig	3	Respiratory	2251805	2233	1989639	0.4099	0.4344773	0.4232246	16	22	64	43	35	134	67	168	72	53	197	157	124	120	13	69	64	23	137	69	21	86	1	55	0	Weinert et al. 2015	PRJEB8392
TMW_SS070	5	UK	2014	Pig	4	Respiratory	2181805	2113	1930261	0.4094	0.4344465	0.4236086	16	32	62	42	35	131	67	165	72	52	196	150	113	121	12	62	61	21	134	70	20	85	1	43	0	Wileman et al. 2019	PRJNA628943
6407	6	NA	NA	NA	NA	-	2292360	2230	2033003	0.4098	0.4343746	0.4249675	NA	NA	NA	43	34	128	70	166	74	53	196	149	118	123	10	65	62	21	144	68	23	86	1	50	0	Genbank	NZ_CP008921
1506978	6	Canada	2013	Pig	7	Systemic	2067570	2027	1829454	0.4117	0.4343875	0.4243767	11	24	56	44	32	130	66	154	67	55	197	147	112	120	9	63	63	23	139	63	23	88	1	44	0	Hadjirin et al. 2020	PRJNA628943
1602949	6	Canada	2014	Pig	1	-	1997690	1957	1746307	0.4143	0.4344616	0.4248493	8	25	57	45	28	125	69	147	69	53	198	147	104	109	8	64	60	23	134	67	24	79	1	37	0	Hadjirin et al. 2020	PRJNA628943
1615460	6	Canada	2014	Pig	7	-	2118525	2066	1871081	0.4094	0.4344542	0.4241108	13	22	56	44	35	128	67	147	69	54	200	142	116	119	10	64	61	23	136	63	21	86	1	50	0	Hadjirin et al. 2020	PRJNA628943
083_22A	6	UK	2013	Pig	15	Non-Clinical	2078826	2016	1841064	0.4124	0.4345647	0.4250561	12	27	63	43	31	126	68	154	69	51	199	144	113	117	10	67	60	23	135	72	21	91	1	38	0	Wileman et al. 2019	PRJEB6250
270_21B	6	UK	2013	Pig	30	Non-Clinical	2117220	1996	1863453	0.409	0.4344645	0.4234905	11	29	51	46	32	127	67	144	68	52	196	149	105	121	12	61	60	23	130	66	20	82	1	38	0	Wileman et al. 2019	PRJEB6250
270_21C	6	UK	2013	Pig	30	Non-Clinical	2116879	1997	1864064	0.409	0.4344645	0.4234905	11	29	51	46	32	127	67	144	68	52	196	149	105	121	12	61	60	23	130	66	20	82	1	38	0	Wileman et al. 2019	PRJEB6250
635_9C	6	UK	2013	Pig	15	Non-Clinical	2135357	2019	1876181	0.4114	0.4342462	0.4239336	11	27	66	43	31	127	66	143	71	56	196	144	117	111	9	61	64	22	135	65	22	88	1	46	0	Wileman et al. 2019	PRJEB6250
684_11B	6	UK	2013	Pig	28	Non-Clinical	2093129	1951	1831905	0.4115	0.4342513	0.4244062	10	22	65	43	31	126	66	139	67	54	195	133	110	107	10	62	65	22	137	63	21	84	1	39	0	Wileman et al. 2019	PRJEB6250
684_17C	6	UK	2013	Pig	15	Non-Clinical	2083483	2018	1838976	0.4124	0.4345595	0.4250857	13	31	63	43	32	126	68	153	69	51	199	144	113	118	10	65	61	23	136	73	21	92	1	38	0	Wileman et al. 2019	PRJEB6250
684_19B	6	UK	2013	Pig	30	Non-Clinical	2088587	1972	1829086	0.4102	0.4344594	0.4234609	11	29	51	46	32	127	67	143	68	52	196	148	104	117	12	61	61	23	130	65	20	79	1	38	0	Wileman et al. 2019	PRJEB6250
684_25C	6	UK	2013	Pig	15	Non-Clinical	2159047	2079	1903907	0.4111	0.4343643	0.4236677	15	28	71	44	35	128	67	148	71	54	199	153	108	113	10	61	64	23	140	76	22	85	1	42	0	Wileman et al. 2019	PRJEB6250
684_3C	6	UK	2013	Pig	28	Non-Clinical	2098093	1951	1833532	0.4117	0.4342513	0.4244062	10	22	65	43	31	126	66	139	67	54	195	133	110	107	10	62	64	22	137	63	21	84	1	39	0	Wileman et al. 2019	PRJEB6250
684_5B	6	UK	2013	Pig	28	Non-Clinical	2092601	1947	1831467	0.4115	0.4342513	0.4244062	10	21	65	43	31	126	66	139	67	54	195	133	110	107	10	62	65	22	137	63	21	84	1	39	0	Wileman et al. 2019	PRJEB6250
684_6A	6	UK	2013	Pig	15	Non-Clinical	2110029	1985	1849157	0.4118	0.4342077	0.4244949	10	23	65	43	31	126	66	146	68	54	194	142	116	111	8	62	64	22	137	65	21	83	1	45	0	Wileman et al. 2019	PRJEB6250
714_14B	6	UK	2014	Pig	28	Non-Clinical	2132971	2016	1869759	0.4116	0.4343307	0.424229	11	22	65	43	32	127	66	143	67	54	195	138	115	109	11	63	67	22	138	64	21	87	1	42	0	Wileman et al. 2019	PRJEB6250
784_3A	6	UK	2013	Pig	NT	Non-Clinical	2022484	1923	1775756	0.4128	0.4344568	0.4245244	7	22	60	43	27	126	66	141	66	49	197	143	105	106	9	63	58	21	129	68	21	80	1	30	0	Wileman et al. 2019	PRJEB6250
87_4647	6	Canada	1987	Pig	7	-	2150696	2110	1896427	0.4099	0.4344272	0.4241404	12	22	56	45	33	128	67	152	69	58	198	146	115	120	12	64	64	24	141	63	23	90	1	45	0	Hadjirin et al. 2020	PRJNA628943
876_1A	6	UK	2013	Pig	15	Non-Clinical	2110202	2049	1866439	0.4115	0.4344773	0.4251447	13	28	65	43	31	126	68	151	71	52	198	151	114	116	10	66	63	23	140	73	21	94	1	40	0	Wileman et al. 2019	PRJEB6250
876_21B	6	UK	2013	Pig	30	Non-Clinical	2118757	1994	1861724	0.409	0.4344645	0.4234905	11	30	51	46	32	127	67	144	68	52	196	149	105	121	12	61	60	23	130	66	20	82	1	38	0	Wileman et al. 2019	PRJEB6250
89_5189	6	Canada	1989	Pig	7	-	2152963	2103	1893189	0.41	0.4344454	0.4241404	12	22	56	46	34	129	67	150	69	58	199	147	115	124	10	65	66	26	143	64	24	88	1	48	0	Hadjirin et al. 2020	PRJNA628943
90_3615_2	6	Canada	1990	Pig	11	-	2230236	2200	1962057	0.4108	0.4347701	0.4247903	13	30	54	47	33	134	69	146	71	54	203	153	120	113	10	64	66	25	145	67	25	84	1	53	0	Hadjirin et al. 2020	PRJNA628943
90_4517_4	6	Canada	1990	Pig	11	Respiratory	2192727	2140	1937474	0.411	0.4348497	0.4245244	13	30	53	57	34	136	66	143	69	55	201	159	117	115	9	64	69	26	142	65	28	80	2	54	0	Hadjirin et al. 2020	PRJNA628943
91_1174	6	Canada	1991	Pig	1	Respiratory	2001128	1964	1751892	0.4141	0.4344722	0.4248789	9	26	57	45	29	125	69	144	69	53	198	145	104	110	8	64	60	23	133	67	24	79	1	38	0	Hadjirin et al. 2020	PRJNA628943
91_173B_752	6	Canada	1991	Pig	1	Systemic	2048317	2008	1791839	0.4142	0.4344825	0.4248789	8	30	57	45	29	127	69	149	70	55	198	149	108	111	8	67	62	23	136	67	25	78	1	42	0	Hadjirin et al. 2020	PRJNA628943
92_1130	6	Canada	1992	Pig	1	Systemic	2068903	2026	1810564	0.4136	0.4344725	0.4248198	10	26	60	45	30	125	69	151	69	56	198	150	105	113	8	65	61	24	134	67	23	81	1	40	0	Hadjirin et al. 2020	PRJNA628943
94_2571	6	Canada	1994	Pig	12	Systemic	2186142	2079	1942346	0.4112	0.4346879	0.4248789	9	44	53	45	30	131	68	141	74	56	198	153	105	115	9	63	68	22	139	69	21	85	1	49	0	Hadjirin et al. 2020	PRJNA628943
EJ2T3_3B	6	Canada	2016	Pig	NA	Non-Clinical	2130530	2035	1881691	0.4107	0.4343934	0.4238154	14	28	71	43	32	128	67	146	70	53	198	150	109	111	11	61	63	23	134	78	22	87	1	42	0	Hadjirin et al. 2020	PRJNA628943
LSS100	6	UK	2011	Pig	1	-	2135227	2033	1884538	0.4107	0.4342976	0.4239336	12	21	66	43	31	129	66	153	68	55	194	144	114	109	9	62	64	24	136	66	21	85	1	46	0	Weinert et al. 2015	PRJEB8392
LSS2	6	UK	2010	NA	1	-	2111570	2005	1860487	0.4115	0.4342796	0.4239041	13	21	66	42	32	129	66	148	69	56	195	141	113	109	10	64	63	22	136	66	22	83	1	44	0	Weinert et al. 2015	PRJEB8392
LSS78	6	UK	2011	NA	1	Non-Clinical	2104786	2025	1844415	0.4123	0.4346622	0.4241404	10	24	55	45	29	128	67	142	71	52	199	145	110	112	9	60	65	23	141	68	24	87	1	46	0	Weinert et al. 2015	PRJEB8392
LSS79	6	UK	2011	NA	NT	Non-Clinical	2207040	2094	1945730	0.4086	0.4339817	0.4236086	12	25	65	44	30	123	69	139	72	57	196	143	122	119	8	63	61	21	134	69	22	88	1	52	0	Weinert et al. 2015	PRJEB8392
LSS81	6	UK	2011	NA	NT	Non-Clinical	2208682	2093	1948441	0.4086	0.433974	0.4236086	12	22	65	44	30	123	69	139	72	57	197	143	122	120	8	63	62	21	134	69	23	87	1	53	0	Weinert et al. 2015	PRJEB8392
LSS95	6	UK	2011	NA	1	Non-Clinical	2159130	2069	1898525	0.4103	0.4343335	0.424613	7	24	56	54	29	136	65	142	71	54	197	152	119	110	9	60	67	26	134	65	24	88	1	57	0	Weinert et al. 2015	PRJEB8392
LSS96	6	UK	2011	NA	1	Non-Clinical	2163400	2069	1894574	0.4103	0.4343335	0.4247016	7	23	56	54	29	136	65	142	71	54	196	152	119	110	9	61	67	26	134	65	24	89	1	57	0	Weinert et al. 2015	PRJEB8392
SS_0324	6	China	2013	Pig	16	Non-Clinical	2244641	2090	1941030	0.4095	0.4345647	0.425322	8	41	56	47	27	130	68	144	72	54	197	158	109	110	9	64	63	22	142	68	22	84	1	47	0	Zou et al. 2018	PRJNA428542
SS_0326	6	China	2013	Pig	16	Non-Clinical	2225255	2082	1939213	0.4095	0.4345621	0.425322	8	41	56	47	27	130	68	143	72	54	197	158	109	110	9	64	63	22	141	69	22	84	1	47	0	Zou et al. 2018	PRJNA428542
SS_0355	6	China	2013	Pig	16	Non-Clinical	2210981	2078	1934413	0.4097	0.4345621	0.425322	8	40	56	47	27	130	68	143	72	54	197	158	109	109	9	67	63	22	141	66	22	84	1	46	0	Zou et al. 2018	PRJNA428542
SS_0356	6	China	2013	Pig	16	Non-Clinical	2211624	2075	1931467	0.4097	0.4345647	0.425322	8	40	56	47	27	130	68	143	72	54	197	158	109	109	9	66	63	22	141	66	22	84	1	46	0	Zou et al. 2018	PRJNA428542
SS_0393	6	China	2013	Pig	12	Non-Clinical	2250148	2117	1988235	0.4093	0.4349935	0.4240813	12	36	69	44	31	130	68	155	73	55	195	142	110	113	10	61	64	21	138	73	21	90	1	42	0	Zou et al. 2018	PRJNA428542
SS_0789	6	China	2013	Pig	15	Non-Clinical	2180231	2096	1910294	0.4105	0.4348061	0.424938	14	40	56	57	30	132	66	141	69	53	199	156	114	113	10	67	64	26	137	63	22	84	1	50	0	Zou et al. 2018	PRJNA428542
SS_0810	6	China	2013	Pig	28	Non-Clinical	2216918	2108	1961985	0.4111	0.4347239	0.4252038	10	36	51	44	29	132	68	141	74	55	198	151	107	117	9	65	65	24	139	68	23	90	1	48	0	Zou et al. 2018	PRJNA428542
SS_0811	6	China	2013	Pig	28	Non-Clinical	2221208	2108	1962665	0.411	0.4347239	0.4252038	10	36	51	44	29	132	68	140	74	55	198	151	107	117	9	65	65	24	139	68	22	90	1	48	0	Zou et al. 2018	PRJNA428542
SS_0893	6	China	2013	Pig	15	Non-Clinical	2172264	2096	1902005	0.4106	0.4348061	0.424938	14	39	56	57	30	132	66	142	69	53	199	156	114	113	10	67	66	25	137	63	23	83	1	50	0	Zou et al. 2018	PRJNA428542
SS_0895	6	China	2013	Pig	15	Non-Clinical	2214305	2166	1938627	0.4104	0.4348086	0.424938	16	39	56	58	30	132	66	143	70	53	199	158	119	115	11	69	65	25	138	63	22	86	1	54	0	Zou et al. 2018	PRJNA428542
SS_1261	6	China	2013	Pig	11	Non-Clinical	2296357	2216	2002542	0.4087	0.4347187	0.4250561	15	42	53	57	33	133	70	149	72	51	205	163	124	114	11	71	65	27	148	69	25	84	1	58	0	Zou et al. 2018	PRJNA428542
SS_1267	6	China	2013	Pig	15	Non-Clinical	2183000	2074	1910794	0.4087	0.4346571	0.424613	12	25	53	44	29	130	67	149	71	53	197	152	106	110	9	63	62	21	136	69	19	87	1	48	0	Zou et al. 2018	PRJNA428542
SS_1276	6	China	2013	Pig	16	Non-Clinical	2234992	2091	1938017	0.4096	0.4345647	0.425322	8	47	56	47	27	130	68	143	72	54	197	158	109	109	9	67	63	22	141	67	23	84	1	47	0	Zou et al. 2018	PRJNA428542
SS_1324	6	China	2013	Pig	16	Non-Clinical	2251956	2081	1935018	0.4096	0.4345466	0.4252418	8	43	56	47	27	130	68	144	72	54	197	159	109	109	9	67	63	22	141	66	23	84	1	47	0	Zou et al. 2018	PRJNA428542
SS_1342	6	China	2013	Pig	11	Non-Clinical	2283440	2206	1986581	0.409	0.4347033	0.4249675	14	41	53	57	33	133	70	149	72	52	204	162	124	114	11	71	65	25	147	69	26	84	1	57	0	Zou et al. 2018	PRJNA428542
SS_1380	6	China	2013	Pig	12	Non-Clinical	2107519	2001	1857680	0.411	0.4343952	0.4243767	10	25	56	43	29	132	67	136	67	54	196	150	110	113	11	61	61	21	133	67	22	86	1	39	0	Zou et al. 2018	PRJNA428542
SS_1381	6	China	2013	Pig	12	Non-Clinical	2114353	2003	1855578	0.4109	0.4343952	0.4243767	10	25	56	43	29	132	67	137	67	54	196	150	110	113	11	61	61	21	133	67	22	86	1	41	0	Zou et al. 2018	PRJNA428542
SS_1383	6	China	2013	Pig	12	Non-Clinical	2131655	2006	1852174	0.4109	0.4343952	0.4243767	10	25	56	43	29	132	67	136	67	54	196	149	110	113	11	61	61	21	133	68	22	86	1	39	0	Zou et al. 2018	PRJNA428542
SS_1416	6	China	2013	Pig	NA	Non-Clinical	2187485	2099	1896399	0.4111	0.4345544	0.4234609	17	33	54	43	32	130	66	142	67	52	199	155	119	108	10	61	61	23	139	70	21	83	1	52	0	Zou et al. 2018	PRJNA428542
SS1022	6	UK	2010	Pig	7	Respiratory	1964905	1917	1739734	0.4133	0.4344054	0.4244358	9	21	52	44	31	126	66	142	67	54	196	138	107	121	9	62	61	23	136	62	24	84	1	35	0	Weinert et al. 2015	PRJEB8392
ST1	6	NA	NA	NA	NA	Systemic	2034321	1976	1776695	0.4142	0.4344875	0.4248493	NA	NA	NA	44	27	123	69	144	69	52	197	146	102	106	8	64	59	23	132	66	24	78	1	33	0	Genbank	CP002651
TMW_SS012	6	UK	2013	Pig	1	-	2026191	1905	1784898	0.412	0.434218	0.4243472	11	24	61	42	30	126	66	138	67	51	194	134	108	107	9	62	63	24	137	64	22	77	1	35	0	Wileman et al. 2019	PRJNA628943
TMW_SS024	6	UK	2013	Pig	1	-	2093375	1989	1837228	0.4125	0.4349656	0.4247607	9	25	59	43	28	128	67	144	71	52	199	140	121	113	9	66	60	22	135	69	22	86	1	44	0	Wileman et al. 2019	PRJNA628943
TMW_SS029	6	UK	2013	Pig	1	-	2034331	1924	1802433	0.4133	0.4340664	0.4241699	8	25	65	43	30	131	66	139	68	51	197	136	103	109	9	57	63	22	138	68	22	77	1	35	0	Wileman et al. 2019	PRJNA628943
TMW_SS054	6	UK	2014	Pig	12	-	2126428	2010	1869394	0.4115	0.4343387	0.424229	11	18	65	43	32	127	66	143	67	54	195	138	115	109	11	63	64	22	138	64	21	87	1	41	0	Wileman et al. 2019	PRJNA628943
TMW_SS086	6	UK	2014	Pig	14	Systemic	2003737	1958	1744875	0.414	0.4344619	0.4248198	9	24	57	45	29	125	69	144	69	54	197	145	104	109	8	63	61	21	134	67	23	78	1	38	0	Wileman et al. 2019	PRJNA628943
1129711	7	Canada	2008	Pig	29	Systemic	2007486	1915	1767649	0.4109	0.4345261	0.423136	13	26	62	43	30	125	69	135	65	52	197	136	111	114	10	64	57	21	129	66	21	78	1	36	0	Hadjirin et al. 2020	PRJNA628943
1160410	7	Canada	2009	Pig	30	-	2070799	1969	1807814	0.4111	0.4348009	0.423845	7	35	62	50	28	128	70	134	67	53	193	134	106	113	9	60	62	23	132	65	22	83	1	43	0	Hadjirin et al. 2020	PRJNA628943
1466571	7	Canada	2013	Pig	30	Systemic	2020933	1907	1753705	0.413	0.4343361	0.4237564	6	35	56	45	29	128	71	131	67	52	196	142	102	102	8	65	62	22	134	64	22	75	1	41	0	Hadjirin et al. 2020	PRJNA628943
427_17B	7	UK	2013	Pig	15	Non-Clinical	2221515	2117	1952939	0.4085	0.434105	0.4222793	12	28	65	45	31	129	68	147	67	53	199	149	116	120	9	61	61	24	135	71	22	85	1	45	0	Wileman et al. 2019	PRJEB6250
635_11B	7	UK	2013	Pig	15	Non-Clinical	2178261	2107	1900040	0.4094	0.4347884	0.4229588	14	28	67	46	34	127	69	145	67	54	196	143	113	116	10	64	65	23	138	71	21	92	1	45	0	Wileman et al. 2019	PRJEB6250
635_6C	7	UK	2013	Pig	15	Non-Clinical	2177553	2111	1902448	0.4093	0.434791	0.4229588	14	29	67	46	34	128	70	145	67	54	195	143	113	116	10	64	65	23	138	71	21	92	1	45	0	Wileman et al. 2019	PRJEB6250
684_17A	7	UK	2013	Pig	15	Non-Clinical	2201405	2096	1930706	0.4085	0.4340356	0.4225747	11	29	66	45	32	128	69	144	67	52	198	149	114	116	8	60	63	22	133	70	23	84	1	43	0	Wileman et al. 2019	PRJEB6250
684_3A	7	UK	2013	Pig	15	Non-Clinical	2200451	2094	1932542	0.4086	0.4340382	0.4225747	11	28	66	45	32	128	69	144	67	52	198	149	114	116	8	60	61	22	133	70	23	84	1	43	0	Wileman et al. 2019	PRJEB6250
784_21A	7	UK	2013	Pig	NT	Non-Clinical	2137826	2001	1848956	0.4094	0.4343541	0.4236677	13	32	62	44	32	126	69	129	69	56	197	141	109	110	10	64	60	22	136	60	25	83	1	42	0	Wileman et al. 2019	PRJEB6250
CF2D3_2D	7	Canada	2016	Pig	NA	Non-Clinical	2132423	2009	1871234	0.4115	0.4345254	0.4237268	9	42	63	46	31	127	70	137	67	52	196	147	110	107	9	67	63	22	133	62	25	82	1	45	0	Hadjirin et al. 2020	PRJNA628943
LSS16	7	UK	2009	NA	NT	-	2152283	2093	1871634	0.4099	0.4345749	0.4228406	14	21	60	44	31	131	68	151	66	52	202	145	113	115	9	65	64	23	135	64	21	86	1	42	0	Weinert et al. 2015	PRJEB8392
LSS44	7	UK	2011	NA	NT	Non-Clinical	2131381	2041	1869519	0.4102	0.4347319	0.4226338	13	24	66	46	30	128	69	143	66	56	193	141	113	115	9	62	62	24	135	72	23	83	1	42	0	Weinert et al. 2015	PRJEB8392
SS_0138	7	China	2013	Pig	15	Non-Clinical	2252397	2163	1948274	0.41	0.4347264	0.4232542	12	29	68	47	38	128	70	147	67	53	203	146	119	121	10	64	62	22	136	69	23	84	1	51	0	Zou et al. 2018	PRJNA428542
SS_0667	7	China	2013	Pig	15	Non-Clinical	2314085	2219	2005797	0.4083	0.4343926	0.4244062	15	33	71	45	39	126	68	147	67	57	203	152	129	123	11	64	60	23	136	69	23	92	1	58	0	Zou et al. 2018	PRJNA428542
SS_0849	7	China	2013	Pig	15	Non-Clinical	2148289	2030	1873863	0.4093	0.4341563	0.4242585	12	29	66	47	31	122	66	141	63	52	200	132	110	113	9	56	63	20	128	65	22	87	1	47	0	Zou et al. 2018	PRJNA428542
SS_0907	7	China	2013	Pig	15	Non-Clinical	2169442	2052	1889753	0.4092	0.4341538	0.4242881	12	28	65	47	32	122	66	141	63	52	200	133	110	113	9	56	63	20	128	65	22	88	1	49	0	Zou et al. 2018	PRJNA428542
SS_1100	7	China	2013	Pig	NA	Non-Clinical	2079566	1950	1814639	0.4098	0.4346057	0.4242585	11	38	61	42	31	123	70	132	63	53	201	134	105	104	11	64	58	22	129	62	21	85	1	42	0	Zou et al. 2018	PRJNA428542
SS_1140	7	China	2013	Pig	NA	Non-Clinical	2111778	1970	1825282	0.4096	0.4346083	0.4242585	11	39	61	42	31	123	70	133	63	54	201	135	105	105	11	64	58	22	132	63	25	85	1	47	0	Zou et al. 2018	PRJNA428542
SS_1180	7	China	2013	Pig	15	Non-Clinical	2075085	2002	1819666	0.4108	0.4350911	0.4233723	11	28	63	46	30	133	68	138	67	53	196	135	105	111	9	60	63	24	137	65	24	84	1	39	0	Zou et al. 2018	PRJNA428542
SS_1313	7	China	2013	Pig	15	Non-Clinical	2188428	2070	1905990	0.4114	0.4343212	0.4238745	9	24	67	46	31	135	68	148	68	50	196	147	110	118	9	60	66	25	131	66	20	84	1	43	0	Zou et al. 2018	PRJNA428542
SS_1496	7	China	2013	Pig	21	Non-Clinical	2135889	1928	1810061	0.4107	0.4347059	0.4252334	7	30	57	42	27	126	70	137	64	51	199	138	108	109	11	60	57	22	130	59	22	80	1	39	0	Zou et al. 2018	PRJNA428542
SS_2089	7	China	2013	Pig	15	Non-Clinical	2205677	2148	1914455	0.4088	0.4344645	0.4232246	14	35	65	49	32	131	69	137	70	55	197	146	113	124	10	61	62	25	140	66	24	94	1	49	0	Zou et al. 2018	PRJNA428542
SS_2261	7	China	2013	Pig	15	Non-Clinical	2168879	2084	1887621	0.4085	0.4344599	0.4233428	12	33	65	49	29	128	69	132	69	55	195	143	111	119	10	60	61	25	137	65	23	89	1	48	0	Zou et al. 2018	PRJNA428542
SS_2764	7	China	2014	Pig	NA	Non-Clinical	2248587	2162	1951212	0.4114	0.4344054	0.4240518	13	43	54	49	34	126	66	144	67	49	199	155	113	122	9	62	65	22	133	72	23	89	1	48	0	Zou et al. 2018	PRJNA428542
SS_2873	7	China	2014	Pig	15	Non-Clinical	2225605	2095	1921070	0.411	0.4346032	0.4253811	8	36	67	43	30	130	69	144	69	54	201	149	107	109	10	59	61	24	136	70	22	89	1	53	0	Zou et al. 2018	PRJNA428542
SS1062	7	UK	2010	Pig	NT	Respiratory	2129662	2045	1834583	0.4099	0.4344414	0.4236973	14	28	65	44	34	130	68	141	69	54	202	141	116	113	11	64	62	22	135	63	23	81	1	46	0	Weinert et al. 2015	PRJEB8392
SS986	7	UK	2010	Pig	12	Respiratory	2172111	2117	1894612	0.4099	0.4347008	0.4232837	14	28	67	46	31	131	68	139	68	55	194	142	117	118	9	62	62	24	138	72	23	83	1	47	0	Weinert et al. 2015	PRJEB8392
TMW_SS108	7	UK	2015	Pig	NA	Non-Clinical	2172734	2075	1876253	0.4092	0.4343798	0.423845	15	38	67	44	33	133	67	143	68	56	202	145	117	111	11	64	64	22	136	61	23	82	1	49	0	Wileman et al. 2019	PRJNA628943
TMW_SS109	7	UK	2015	Pig	NA	Non-Clinical	2173681	2079	1876190	0.4091	0.4343798	0.423845	15	40	67	44	33	133	67	143	68	55	202	145	117	111	11	64	64	22	136	61	23	82	1	49	0	Wileman et al. 2019	PRJNA628943
TMW_SS116	7	UK	2015	Pig	NA	Non-Clinical	2173077	2076	1870045	0.4092	0.4343798	0.423845	15	39	67	44	33	133	67	143	68	56	202	145	117	111	11	64	64	22	136	61	23	82	1	49	0	Wileman et al. 2019	PRJNA628943
TMW_SS117	7	UK	2015	Pig	NA	Non-Clinical	2174185	2074	1877300	0.4092	0.4343798	0.423845	15	38	67	44	33	134	68	143	68	56	202	145	117	111	11	64	64	22	136	61	23	82	1	49	0	Wileman et al. 2019	PRJNA628943
TMW_SS119	7	UK	2015	Pig	NA	Non-Clinical	2189168	2108	1924523	0.4091	0.4347419	0.4229883	15	29	66	47	32	131	68	145	68	56	193	142	113	115	9	62	67	23	140	72	22	89	1	43	0	Wileman et al. 2019	PRJNA628943
1193601	8	Canada	2009	Pig	10	Systemic	2111821	2001	1851438	0.4123	0.4351065	0.4266218	10	33	47	46	26	129	68	148	69	53	201	150	107	110	12	62	60	22	134	63	22	90	2	38	0	Hadjirin et al. 2020	PRJNA628943
1197378	8	Canada	2009	Pig	33	-	2056557	1976	1813746	0.414	0.4350731	0.4261491	9	27	45	46	29	129	68	151	70	53	201	156	109	105	12	63	57	22	136	63	22	86	1	39	0	Hadjirin et al. 2020	PRJNA628943
1209618	8	Canada	2010	Pig	33	-	2212140	2099	1955097	0.4111	0.4350089	0.425706	8	34	47	46	31	129	69	149	75	59	199	152	118	113	11	64	63	24	144	60	21	82	1	44	0	Hadjirin et al. 2020	PRJNA628943
1378494	8	Canada	2012	Pig	10	-	2097798	2016	1846204	0.4127	0.4351065	0.4263559	11	31	45	46	29	133	67	152	70	51	199	154	112	104	11	64	58	21	135	63	23	87	1	39	0	Hadjirin et al. 2020	PRJNA628943
1442765	8	Canada	2012	Pig	16	-	2207390	2133	1939188	0.4121	0.4351065	0.426415	12	33	51	47	30	132	68	153	70	54	201	165	121	113	11	62	62	23	141	67	23	93	1	57	0	Hadjirin et al. 2020	PRJNA628943
1506989	8	Canada	2013	Pig	16	-	2169775	2081	1910066	0.4112	0.4349319	0.4257356	11	28	47	48	31	132	68	157	71	51	200	163	119	112	11	63	61	22	137	70	23	91	1	48	0	Hadjirin et al. 2020	PRJNA628943
1614720	8	Canada	2014	Pig	16	-	2117915	2022	1861018	0.4127	0.4351296	0.4265036	6	30	47	49	28	128	68	148	72	53	198	153	113	105	10	66	60	21	139	62	21	89	1	53	0	Hadjirin et al. 2020	PRJNA628943
1803662	8	Canada	2016	Pig	9	-	2173112	2087	1911731	0.4122	0.435425	0.4251743	10	30	50	50	31	130	69	156	69	55	201	150	118	114	11	65	63	23	145	61	21	96	1	49	0	Hadjirin et al. 2020	PRJNA628943
083_13A	8	UK	2013	Pig	6	Non-Clinical	1995197	1889	1742185	0.4128	0.434503	0.4248198	8	22	48	44	32	131	69	137	67	52	199	145	101	105	10	60	60	22	128	61	20	74	1	33	0	Wileman et al. 2019	PRJEB6250
083_17A	8	UK	2013	Pig	25	Non-Clinical	2083486	1973	1833190	0.4127	0.4345313	0.4252038	11	27	47	44	33	132	69	150	70	54	200	147	107	106	11	66	66	23	138	65	19	83	1	37	0	Wileman et al. 2019	PRJEB6250
083_24C	8	UK	2013	Pig	25	Non-Clinical	2083937	1967	1831712	0.4128	0.4345313	0.4252038	11	23	47	44	33	132	69	150	70	54	200	147	107	106	11	66	65	23	138	65	19	83	1	37	0	Wileman et al. 2019	PRJEB6250
11_CEREBRO	8	Spain	2016	Pig	NA	Systemic	2035806	1931	1797617	0.4136	0.435312	0.4258242	7	29	49	46	26	129	68	147	68	51	200	144	107	104	13	65	57	22	133	59	23	87	1	32	0	Hadjirin et al. 2020	PRJNA628943
12_CEREBRO	8	Spain	2016	Pig	NA	Systemic	2034322	1932	1797012	0.4137	0.435312	0.4258242	7	30	49	46	26	129	68	147	68	51	200	144	107	104	13	64	57	22	133	59	23	87	1	32	0	Hadjirin et al. 2020	PRJNA628943
125_1A	8	UK	2013	Pig	6	Non-Clinical	2082743	1986	1811393	0.4107	0.4345082	0.4247903	10	20	48	45	32	131	69	137	67	52	199	145	101	105	11	60	60	21	129	61	20	74	1	35	0	Wileman et al. 2019	PRJEB6250
13_CEREBRO	8	Spain	2016	Pig	NA	Systemic	2032680	1929	1794192	0.4137	0.435312	0.4258242	7	27	49	46	26	129	68	147	68	51	200	145	107	104	13	64	57	22	133	59	23	87	1	32	0	Hadjirin et al. 2020	PRJNA628943
427_7C	8	UK	2013	Pig	9	Non-Clinical	2099048	2012	1846321	0.415	0.4349011	0.4255288	8	25	45	45	32	128	70	151	71	51	201	152	110	111	14	71	61	21	137	66	23	85	1	37	0	Wileman et al. 2019	PRJEB6250
632_4A	8	UK	2013	Pig	6	Non-Clinical	2061261	1951	1800070	0.4121	0.4344979	0.4248198	8	19	51	44	33	131	69	140	67	54	200	148	102	108	10	61	60	22	129	61	21	77	1	35	0	Wileman et al. 2019	PRJEB6250
632_6A	8	UK	2013	Pig	6	Non-Clinical	2062980	1951	1801237	0.4117	0.4344979	0.4248198	8	17	52	45	33	131	69	141	67	54	200	148	101	107	10	60	60	22	130	61	20	77	1	37	0	Wileman et al. 2019	PRJEB6250
632_6B	8	UK	2013	Pig	6	Non-Clinical	2062229	1952	1802746	0.4117	0.4344979	0.4248198	8	18	52	45	33	131	69	141	67	54	200	148	101	107	10	60	60	22	130	61	20	77	1	37	0	Wileman et al. 2019	PRJEB6250
632_6C	8	UK	2013	Pig	6	Non-Clinical	2063786	1955	1805899	0.4117	0.4344979	0.4248198	8	22	52	45	33	131	69	141	67	54	200	149	101	107	10	60	60	22	130	62	20	77	1	37	0	Wileman et al. 2019	PRJEB6250
632_9C	8	UK	2013	Pig	25	Non-Clinical	2187003	2044	1916683	0.4101	0.434824	0.4247016	7	39	50	46	30	131	68	150	72	57	199	147	114	113	10	61	61	23	132	67	20	88	1	48	0	Wileman et al. 2019	PRJEB6250
684_11C	8	UK	2013	Pig	25	Non-Clinical	2114528	1998	1851763	0.4124	0.434539	0.424997	11	27	47	44	34	133	71	151	70	55	200	150	107	107	11	68	64	22	141	66	22	83	1	41	0	Wileman et al. 2019	PRJEB6250
684_12A	8	UK	2013	Pig	25	Non-Clinical	2115373	1996	1850545	0.4124	0.434539	0.424997	11	26	47	44	34	132	71	151	70	55	200	148	107	107	11	68	64	22	141	66	22	83	1	41	0	Wileman et al. 2019	PRJEB6250
684_14B	8	UK	2013	Pig	9	Non-Clinical	2050587	1947	1804841	0.4144	0.43486	0.425322	9	29	47	45	30	128	67	152	69	51	200	150	107	106	13	64	60	22	137	65	21	83	1	36	0	Wileman et al. 2019	PRJEB6250
684_14C	8	UK	2013	Pig	9	Non-Clinical	2051845	1940	1799179	0.4144	0.43486	0.425322	9	24	46	45	30	128	67	152	69	51	200	150	107	106	13	64	62	22	137	65	21	83	1	36	0	Wileman et al. 2019	PRJEB6250
684_20C	8	UK	2013	Pig	9	Non-Clinical	2092999	2007	1844404	0.4137	0.4348985	0.4256174	9	27	46	45	29	128	69	155	69	52	201	146	109	107	14	65	60	21	135	65	20	91	1	37	0	Wileman et al. 2019	PRJEB6250
684_21A	8	UK	2013	Pig	16	Non-Clinical	2019077	1908	1759250	0.4136	0.4350937	0.4252629	10	23	47	46	25	131	67	152	69	52	198	138	107	105	10	63	64	21	126	61	19	79	1	36	0	Wileman et al. 2019	PRJEB6250
684_21C	8	UK	2013	Pig	16	Non-Clinical	2017011	1904	1761358	0.4136	0.4350937	0.4252629	10	24	47	46	25	131	67	152	69	52	198	138	108	105	10	63	62	21	126	61	19	79	1	36	0	Wileman et al. 2019	PRJEB6250
684_2A	8	UK	2013	Pig	25	Non-Clinical	2114815	1999	1854847	0.4124	0.4345569	0.4251743	11	26	47	44	34	133	71	151	70	55	200	148	107	107	11	68	64	23	141	66	22	83	1	39	0	Wileman et al. 2019	PRJEB6250
684_6C	8	UK	2013	Pig	9	Non-Clinical	2093853	2009	1843437	0.4138	0.4348985	0.4256174	9	30	45	45	29	128	69	154	69	52	200	146	108	107	14	65	62	21	135	65	20	90	1	36	0	Wileman et al. 2019	PRJEB6250
684_7A	8	UK	2013	Pig	25	Non-Clinical	2113974	1999	1854465	0.4124	0.4345569	0.4251743	11	27	47	44	34	133	71	151	70	55	200	148	107	107	11	68	65	23	141	66	22	83	1	38	0	Wileman et al. 2019	PRJEB6250
684_7C	8	UK	2013	Pig	25	Non-Clinical	2113670	2001	1857592	0.4124	0.4345569	0.4251743	11	27	47	44	34	132	71	151	70	55	200	149	107	107	11	68	64	22	141	66	22	83	1	39	0	Wileman et al. 2019	PRJEB6250
684_9B	8	UK	2013	Pig	9	Non-Clinical	2093763	2006	1841561	0.4138	0.4348985	0.4256174	9	26	46	45	29	128	69	154	69	52	201	146	110	107	14	65	62	21	135	65	20	91	1	37	0	Wileman et al. 2019	PRJEB6250
784_10B	8	UK	2013	Pig	6	Non-Clinical	1993121	1883	1736639	0.4128	0.4345005	0.4247903	8	16	48	44	32	131	69	137	67	52	198	145	101	105	10	60	60	22	128	61	20	74	1	33	0	Wileman et al. 2019	PRJEB6250
784_20A	8	UK	2013	Pig	6	Non-Clinical	1993060	1886	1741958	0.4128	0.434503	0.4247903	8	18	48	44	32	131	69	137	67	52	198	145	101	105	10	60	60	22	128	61	20	74	1	33	0	Wileman et al. 2019	PRJEB6250
784_23C	8	UK	2013	Pig	NT	Non-Clinical	2070565	1968	1813763	0.4127	0.4351117	0.4252038	9	32	48	47	29	134	69	147	67	53	197	143	105	106	9	59	62	22	129	64	21	86	1	37	0	Wileman et al. 2019	PRJEB6250
784_2C	8	UK	2013	Pig	6	Non-Clinical	1993826	1884	1738815	0.4128	0.434503	0.4247903	8	16	48	44	32	131	69	137	67	52	198	145	101	105	10	60	60	22	128	61	20	74	1	33	0	Wileman et al. 2019	PRJEB6250
784_5C	8	UK	2013	Pig	16	Non-Clinical	2011241	1899	1760890	0.4136	0.4350963	0.4252629	10	25	47	46	25	131	67	152	69	52	198	139	106	104	10	63	60	22	126	61	19	78	1	37	0	Wileman et al. 2019	PRJEB6250
784_8B	8	UK	2013	Pig	16	Non-Clinical	2010985	1893	1758781	0.4135	0.4350988	0.4252629	10	23	47	46	25	131	67	152	69	52	198	139	106	104	10	63	60	22	126	61	19	79	1	36	0	Wileman et al. 2019	PRJEB6250
784_9A	8	UK	2013	Pig	9	Non-Clinical	2051131	1950	1802103	0.4143	0.4349396	0.425322	9	25	46	45	31	128	68	153	69	52	200	152	106	105	13	63	61	21	138	66	21	83	1	34	0	Wileman et al. 2019	PRJEB6250
876_15B	8	UK	2013	Pig	9	Non-Clinical	2104816	2035	1856463	0.4138	0.43486	0.4253811	9	24	45	45	32	128	69	155	69	51	201	158	116	109	14	64	61	22	141	65	21	90	1	46	0	Wileman et al. 2019	PRJEB6250
876_15C	8	UK	2013	Pig	9	Non-Clinical	2105351	2035	1854237	0.4138	0.43486	0.4253811	9	25	45	45	32	128	69	155	69	51	201	158	116	109	14	64	62	22	141	65	21	90	1	46	0	Wileman et al. 2019	PRJEB6250
876_20A	8	UK	2013	Pig	9	Non-Clinical	2072248	1985	1822038	0.4139	0.4348574	0.4254106	9	25	45	45	31	128	68	154	68	51	200	156	114	106	13	62	62	22	141	64	21	86	1	44	0	Wileman et al. 2019	PRJEB6250
876_2A	8	UK	2013	Pig	9	Non-Clinical	2045208	1956	1795387	0.4141	0.4350141	0.4252629	11	29	47	45	30	129	68	155	68	52	200	153	108	103	12	62	61	21	138	64	21	82	1	34	0	Wileman et al. 2019	PRJEB6250
89_5197	8	Canada	1989	Pig	16	Respiratory	2095584	2021	1842123	0.4133	0.4347419	0.424997	9	26	43	47	26	128	66	142	65	57	197	151	113	100	9	62	60	23	136	64	20	86	1	47	0	Hadjirin et al. 2020	PRJNA628943
90_4400	8	Canada	1990	Pig	16	Respiratory	2129957	2047	1870481	0.4116	0.434747	0.4251447	9	35	45	48	30	132	67	145	70	54	200	153	116	107	9	62	63	23	138	64	20	87	1	55	0	Hadjirin et al. 2020	PRJNA628943
94_1713	8	Canada	1994	Pig	13	-	2026468	1920	1779726	0.4137	0.4350911	0.4258242	10	28	45	47	26	126	67	146	69	51	199	147	107	105	12	62	58	22	133	61	22	87	1	34	0	Hadjirin et al. 2020	PRJNA628943
BE4B3_4A	8	Canada	2016	Pig	NA	Non-Clinical	2165141	2090	1894955	0.4105	0.4351887	0.4257356	9	37	45	49	29	136	68	141	73	54	200	152	118	110	9	65	65	22	137	65	21	89	1	55	0	Hadjirin et al. 2020	PRJNA628943
BE4B3_4B	8	Canada	2016	Pig	NA	Non-Clinical	2166139	2088	1894004	0.4106	0.4351913	0.4257356	9	34	45	49	29	135	68	141	73	54	200	152	117	110	9	65	64	22	137	65	21	89	1	54	0	Hadjirin et al. 2020	PRJNA628943
D15_036840	8	USA	NA	Pig	NA	-	2018713	1895	1776799	0.4139	0.4349473	0.425322	7	26	45	47	28	124	68	146	69	52	200	146	103	100	13	63	59	22	135	64	21	82	1	32	0	Hadjirin et al. 2020	PRJNA628943
D15_049776	8	USA	NA	Pig	NA	Respiratory	2069133	1935	1825743	0.4126	0.4349473	0.4253515	8	27	45	46	29	125	69	152	69	52	200	149	105	101	13	63	59	22	136	65	21	84	1	34	0	Hadjirin et al. 2020	PRJNA628943
D16_017871	8	USA	NA	Pig	NA	Systemic	2070365	1939	1829799	0.4126	0.4349473	0.4253515	8	27	45	48	29	125	68	152	69	52	200	149	105	101	13	63	59	21	136	65	21	84	1	34	0	Hadjirin et al. 2020	PRJNA628943
DN13	8	NA	NA	NA	NA	-	2142184	2033	1898732	0.4132	0.4350269	0.4254992	NA	NA	NA	45	29	127	68	150	71	58	197	143	102	120	11	66	60	24	143	60	20	80	1	35	0	Genbank	CP015557
GZ0565	8	NA	NA	NA	NA	Systemic	2131882	2029	1891748	0.4134	0.4350321	0.4254697	NA	NA	NA	45	29	127	69	149	71	58	197	143	103	120	11	66	60	24	143	60	20	80	1	35	0	Genbank	CP017142
LSS12	8	UK	2009	NA	14	Respiratory	2155116	2033	1898958	0.41	0.4346828	0.4247903	5	37	50	46	29	130	67	149	72	57	198	148	110	112	10	61	62	24	131	66	20	88	1	46	0	Weinert et al. 2015	PRJEB8392
LSS18	8	UK	2010	NA	NT	Non-Clinical	1983771	1891	1741622	0.4137	0.4351502	0.4258242	9	24	47	45	25	129	67	152	69	52	198	139	106	104	10	63	60	22	125	61	19	79	1	36	0	Weinert et al. 2015	PRJEB8392
LSS40	8	UK	2011	NA	NT	Non-Clinical	2044156	1951	1804969	0.4125	0.4344902	0.4247903	9	18	51	44	33	132	69	142	67	54	200	149	102	107	10	61	61	22	128	62	20	76	1	35	0	Weinert et al. 2015	PRJEB8392
LSS47	8	UK	2011	NA	NT	Non-Clinical	1997063	1903	1754377	0.4136	0.4350038	0.4253811	9	24	47	45	25	130	67	151	70	53	198	140	106	105	10	64	60	22	126	61	20	79	1	36	0	Weinert et al. 2015	PRJEB8392
LSS8	8	UK	2010	NA	NT	-	2155251	2076	1888229	0.4119	0.4349653	0.4250266	13	23	47	43	32	128	69	151	69	56	200	153	117	108	10	67	62	23	137	63	20	80	0	46	0	Weinert et al. 2015	PRJEB8392
LSS9	8	UK	2010	NA	NT	Non-Clinical	2081884	2015	1831123	0.4123	0.4349987	0.4250561	12	28	47	45	29	126	68	141	68	53	200	151	117	107	11	65	61	24	139	62	21	80	2	44	0	Weinert et al. 2015	PRJEB8392
LSS91	8	UK	2011	NA	6	Non-Clinical	1978413	1882	1745553	0.4129	0.4344953	0.4247903	8	17	48	44	32	131	69	137	67	52	199	144	101	105	10	60	60	21	128	61	20	74	1	33	0	Weinert et al. 2015	PRJEB8392
LSS92	8	UK	2011	NA	NT	Non-Clinical	2143662	2058	1878088	0.4134	0.4351296	0.4255879	9	29	45	48	30	129	68	154	71	52	199	157	121	111	12	66	60	21	140	62	22	96	1	48	0	Weinert et al. 2015	PRJEB8392
P83_3336	8	Canada	1983	Pig	16	Systemic	2143908	2093	1878005	0.412	0.4349036	0.4252038	11	30	45	47	32	133	67	150	68	53	201	151	117	107	11	68	62	23	137	67	20	86	1	53	0	Hadjirin et al. 2020	PRJNA628943
SS_0183	8	China	2013	Pig	16	Non-Clinical	2341435	2282	2031933	0.4104	0.4347598	0.4256174	12	46	50	50	31	138	70	160	70	58	203	166	146	122	12	67	70	23	143	70	23	102	2	62	0	Zou et al. 2018	PRJNA428542
SS_0217	8	China	2013	Pig	16	Non-Clinical	2356751	2285	2031926	0.4105	0.4347598	0.4256174	12	48	50	50	31	138	70	161	70	58	203	167	146	122	12	67	69	23	143	70	23	102	2	62	0	Zou et al. 2018	PRJNA428542
SS_0347	8	China	2013	Pig	25	Non-Clinical	2166850	2078	1901245	0.4104	0.4347547	0.4255288	12	37	52	49	33	132	69	155	69	54	198	152	115	113	10	60	64	24	138	68	20	90	1	45	0	Zou et al. 2018	PRJNA428542
SS_0350	8	China	2013	Pig	25/16	Non-Clinical	2204738	2090	1902413	0.4101	0.4347547	0.4255288	12	42	52	49	33	132	69	156	69	54	198	153	115	113	10	60	64	24	139	68	21	90	1	45	0	Zou et al. 2018	PRJNA428542
SS_0786	8	China	2013	Pig	16	Non-Clinical	2133517	2041	1857468	0.4105	0.4349396	0.4247607	10	35	50	47	28	135	67	143	69	53	202	150	110	108	10	64	64	23	134	64	20	81	1	49	0	Zou et al. 2018	PRJNA428542
SS_2215	8	China	2013	Pig	16	Non-Clinical	2280145	2197	1987820	0.412	0.4349268	0.4246721	10	34	47	50	33	130	72	153	70	52	201	159	131	119	12	68	63	21	149	63	21	94	1	61	0	Zou et al. 2018	PRJNA428542
SS1046	8	UK	2010	Pig	10	-	2126086	2048	1856715	0.4118	0.4349036	0.4248198	11	32	47	43	30	127	67	148	70	54	200	157	119	110	11	66	61	23	140	64	21	79	2	43	0	Weinert et al. 2015	PRJEB8392
SS981	8	UK	2010	Pig	9	Systemic	2004233	1892	1767931	0.4142	0.4349447	0.425322	7	28	45	47	29	124	68	147	69	52	200	145	103	100	13	63	59	21	136	65	20	82	1	31	0	Weinert et al. 2015	PRJEB8392
SS985	8	UK	2010	Pig	NT	-	2146364	2038	1891373	0.411	0.434991	0.4253515	8	27	48	48	28	133	68	151	68	54	197	144	105	114	10	58	60	22	129	67	21	89	1	41	0	Weinert et al. 2015	PRJEB8392
TMW_SS075	8	UK	2014	Pig	10	-	2170726	2087	1920568	0.4124	0.4348831	0.4250561	9	26	46	45	33	129	69	144	71	57	201	160	124	115	11	66	61	23	142	60	21	84	2	52	0	Wileman et al. 2019	PRJNA628943
1158584	9	Canada	2009	Pig	31	-	2167418	2063	1916222	0.4113	0.4348086	0.424997	11	15	46	54	29	134	66	138	67	52	196	164	114	112	12	61	62	22	141	73	25	87	1	45	0	Hadjirin et al. 2020	PRJNA628943
1231073	9	Canada	2010	Pig	31	Systemic	2114638	2033	1878507	0.4141	0.434485	0.4236973	11	21	39	54	30	144	67	141	67	51	198	157	118	105	12	64	67	26	138	65	22	82	1	56	0	Hadjirin et al. 2020	PRJNA628943
1602952	9	Canada	2014	Pig	9	Respiratory	2154925	2047	1907362	0.4135	0.4348651	0.4254402	8	15	39	53	31	137	67	138	68	52	201	160	127	107	11	61	62	26	137	66	25	81	2	52	0	Hadjirin et al. 2020	PRJNA628943
083_17B	9	UK	2013	Pig	NT	Non-Clinical	2191694	2051	1909404	0.4122	0.4348189	0.4235496	8	21	40	53	30	135	68	146	67	52	196	162	124	111	14	61	60	25	139	68	26	78	1	45	0	Wileman et al. 2019	PRJEB6250
083_17C	9	UK	2013	Pig	NT	Non-Clinical	2282059	2125	1992185	0.4105	0.4351373	0.4239336	7	22	42	50	31	135	70	144	72	51	198	166	111	112	11	63	59	19	139	68	25	78	1	46	0	Wileman et al. 2019	PRJEB6250
083_25C	9	UK	2013	Pig	10	Non-Clinical	2120891	2003	1891923	0.4125	0.4349913	0.4245539	7	7	40	53	25	135	65	146	67	51	194	150	113	117	13	59	61	26	135	64	25	84	2	43	0	Wileman et al. 2019	PRJEB6250
083_2A	9	UK	2013	Pig	31	Non-Clinical	2207458	2119	1939935	0.4124	0.4349704	0.4239631	10	14	39	49	32	134	70	143	71	52	200	164	116	119	12	67	61	23	145	72	24	73	1	48	0	Wileman et al. 2019	PRJEB6250
083_2B	9	UK	2013	Pig	31	Non-Clinical	2214549	2130	1931731	0.413	0.4346417	0.4237859	9	15	37	47	30	135	68	150	73	52	198	166	118	116	11	65	61	22	145	72	23	79	1	43	0	Wileman et al. 2019	PRJEB6250
083_3A	9	UK	2013	Pig	NT	Non-Clinical	2280721	2127	1992087	0.4106	0.4351373	0.4239336	7	22	42	50	31	135	70	144	72	51	198	166	111	112	11	63	59	19	139	69	25	78	1	46	0	Wileman et al. 2019	PRJEB6250
083_3B	9	UK	2013	Pig	31	Non-Clinical	2180709	2052	1914608	0.4134	0.4349036	0.4240222	9	14	38	55	31	138	68	141	69	52	196	164	112	111	12	62	60	27	144	73	24	74	1	43	0	Wileman et al. 2019	PRJEB6250
270_16A	9	UK	2013	Pig	NT	Non-Clinical	2344362	2282	2052666	0.4104	0.4349678	0.4242585	16	18	43	48	33	136	67	158	74	52	201	174	127	123	16	64	61	20	146	73	22	85	1	54	0	Wileman et al. 2019	PRJEB6250
270_23C	9	UK	2013	Pig	NT	Non-Clinical	2345119	2281	2050522	0.4103	0.4349678	0.4242585	16	19	42	49	33	136	67	158	74	52	201	174	127	122	16	64	61	21	146	73	22	85	1	53	0	Wileman et al. 2019	PRJEB6250
270_6A	9	UK	2013	Pig	4	Non-Clinical	2370441	2224	2054907	0.4097	0.4346699	0.4237564	8	28	42	58	29	141	69	150	67	51	201	172	125	120	14	64	61	26	138	69	25	83	1	51	0	Wileman et al. 2019	PRJEB6250
359_6B	9	UK	2013	Pig	10	Non-Clinical	2154276	2042	1907555	0.4124	0.4349036	0.4246426	8	16	35	49	27	133	67	144	67	52	195	147	111	118	13	59	61	22	138	64	24	79	2	47	0	Wileman et al. 2019	PRJEB6250
632_7C	9	UK	2013	Pig	31	Non-Clinical	2188346	2061	1899271	0.4123	0.4348189	0.4246721	8	11	40	50	27	133	69	137	70	50	199	157	116	111	11	61	61	19	137	67	24	79	1	43	0	Wileman et al. 2019	PRJEB6250
635_10C	9	UK	2013	Pig	10	Non-Clinical	2179820	2034	1928672	0.413	0.4351348	0.4264741	4	12	41	45	29	129	66	144	67	50	198	155	111	114	13	55	61	18	133	69	25	84	2	41	0	Wileman et al. 2019	PRJEB6250
684_10A	9	UK	2013	Pig	5	Non-Clinical	2222994	2123	1979683	0.4119	0.4347576	0.4241108	6	18	45	57	28	136	66	149	69	56	199	162	115	128	12	62	62	28	140	69	25	85	1	45	0	Wileman et al. 2019	PRJEB6250
684_12C	9	UK	2013	Pig	NT	Non-Clinical	2152269	2036	1884786	0.4134	0.434765	0.4240222	5	11	39	48	25	138	67	143	69	51	200	158	117	111	12	63	58	21	143	72	22	79	1	38	0	Wileman et al. 2019	PRJEB6250
684_16A	9	UK	2013	Pig	9	Non-Clinical	2175455	2039	1936599	0.414	0.4348112	0.4254106	6	11	47	57	30	137	65	139	66	54	199	160	111	116	14	62	63	28	134	68	27	80	1	44	0	Wileman et al. 2019	PRJEB6250
684_1B	9	UK	2013	Pig	8	Non-Clinical	2062405	1924	1824066	0.4147	0.4349011	0.4252924	3	8	39	45	32	129	67	137	66	50	199	151	102	111	12	60	62	22	134	64	23	82	1	35	0	Wileman et al. 2019	PRJEB6250
784_18C	9	UK	2013	Pig	31	Non-Clinical	2132136	1955	1891266	0.4132	0.434824	0.4252334	4	14	45	57	28	134	65	141	65	54	195	156	108	112	11	56	65	25	133	68	25	79	1	34	0	Wileman et al. 2019	PRJEB6250
784_7B	9	UK	2013	Pig	9	Non-Clinical	2173568	2083	1921800	0.4138	0.4348009	0.4244949	10	14	43	48	29	134	67	159	70	53	195	148	114	113	14	61	62	22	140	67	22	79	1	49	0	Wileman et al. 2019	PRJEB6250
876_19A	9	UK	2013	Pig	8	Non-Clinical	2163945	2012	1923472	0.4138	0.4348831	0.4252334	3	16	46	55	28	135	65	141	65	54	196	155	110	115	11	58	64	25	136	68	26	79	1	36	0	Wileman et al. 2019	PRJEB6250
876_6C	9	UK	2013	Pig	10	Non-Clinical	2170883	2006	1923545	0.4136	0.4348358	0.4253515	3	20	34	54	29	133	70	140	66	54	195	154	108	110	13	59	64	25	138	68	27	72	2	39	0	Wileman et al. 2019	PRJEB6250
89_289	9	Canada	1989	Pig	4	-	2258193	2155	1992360	0.4105	0.4348626	0.4254106	8	13	45	57	32	137	68	150	69	52	198	161	132	114	12	57	67	22	142	74	25	87	1	53	0	Hadjirin et al. 2020	PRJNA628943
90_1145	9	Canada	1990	Pig	9	-	2130579	2013	1875784	0.4118	0.434991	0.4256765	9	13	40	55	31	140	67	131	68	52	198	157	116	105	10	60	62	24	131	68	23	75	1	47	0	Genbank	CP012731
CF2D3_4B	9	Canada	2016	Pig	NA	Non-Clinical	2324365	2213	2022019	0.41	0.435181	0.4252334	10	19	42	56	32	139	69	158	67	54	201	172	118	121	16	67	61	24	146	73	26	83	1	42	0	Hadjirin et al. 2020	PRJNA628943
CF2D3_4C	9	Canada	2016	Pig	NA	Non-Clinical	2322673	2212	2022485	0.41	0.435181	0.4252334	10	18	42	56	32	140	69	158	67	54	201	172	118	121	16	67	61	24	146	73	26	83	1	42	0	Hadjirin et al. 2020	PRJNA628943
CF2D3_4D	9	Canada	2016	Pig	NA	Non-Clinical	2322994	2210	2029202	0.41	0.435181	0.4252334	10	18	42	56	32	140	69	158	67	54	202	172	118	121	16	67	61	24	146	73	26	83	1	42	0	Hadjirin et al. 2020	PRJNA628943
D15_061569	9	USA	NA	Pig	NA	-	2173174	2099	1926749	0.4135	0.4348112	0.4245835	14	16	41	56	33	145	68	144	65	50	196	160	118	110	12	58	69	28	140	66	23	81	1	51	0	Hadjirin et al. 2020	PRJNA628943
LSS10	9	UK	2010	NA	NT	-	2161016	2092	1897867	0.4109	0.4346571	0.4236382	9	14	39	45	26	138	69	143	68	51	199	155	121	112	13	60	60	22	140	64	23	80	1	46	0	Weinert et al. 2015	PRJEB8392
LSS11	9	UK	2011	NA	NT	Non-Clinical	2229624	2174	1955493	0.4135	0.4348035	0.4243767	13	11	33	45	29	134	66	158	71	50	203	164	123	117	11	60	65	25	139	71	25	89	1	54	0	Weinert et al. 2015	PRJEB8392
LSS27	9	UK	2011	NA	3	Non-Clinical	1988816	1843	1755345	0.4148	0.4350908	0.4249084	2	5	33	54	26	132	68	129	63	51	193	142	104	105	12	58	62	25	131	64	24	67	2	35	0	Weinert et al. 2015	PRJEB8392
LSS30	9	UK	2011	NA	NT	Non-Clinical	2276946	2172	2010670	0.4122	0.4349473	0.4242585	7	19	41	48	27	136	69	145	70	54	203	167	124	122	11	63	64	23	145	76	21	91	1	50	0	Weinert et al. 2015	PRJEB8392
LSS31	9	UK	2011	NA	NT	Non-Clinical	2148954	2078	1902541	0.4144	0.4348292	0.4240222	9	11	32	45	27	134	66	147	69	49	203	161	118	113	12	60	66	25	138	70	25	79	1	44	0	Weinert et al. 2015	PRJEB8392
LSS33	9	UK	2011	NA	4	-	2119881	2010	1886397	0.4131	0.4347855	0.4247312	8	17	43	55	30	133	68	150	66	51	205	157	110	118	13	60	62	26	141	70	23	83	1	41	0	Weinert et al. 2015	PRJEB8392
LSS37	9	UK	2011	NA	NT	Non-Clinical	2322969	2263	2052783	0.4111	0.4347573	0.4240813	10	21	40	56	32	142	67	140	73	50	200	167	130	120	15	62	61	26	143	75	30	89	1	61	0	Weinert et al. 2015	PRJEB8392
LSS39	9	UK	2011	NA	NT	Non-Clinical	2192831	2126	1928449	0.4123	0.4347162	0.4241995	11	15	37	47	29	136	67	144	70	52	201	168	119	114	11	66	59	21	143	70	23	78	1	53	0	Weinert et al. 2015	PRJEB8392
LSS48	9	UK	2011	NA	NT	Non-Clinical	2269206	2192	2002038	0.4114	0.4347829	0.4243767	9	13	42	48	31	136	67	159	72	52	200	174	120	120	12	65	63	22	148	76	23	81	1	43	0	Weinert et al. 2015	PRJEB8392
LSS49	9	UK	2011	NA	NT	Non-Clinical	2236497	2086	1953975	0.4122	0.4347884	0.4248198	6	25	50	55	33	142	67	147	71	53	194	157	116	116	13	61	62	27	141	75	23	78	1	43	0	Weinert et al. 2015	PRJEB8392
LSS57	9	UK	2011	NA	4	Non-Clinical	2242238	2136	1974515	0.4111	0.4350141	0.424229	7	17	43	48	30	136	70	140	69	50	199	170	119	111	12	63	60	19	142	69	25	79	1	46	0	Weinert et al. 2015	PRJEB8392
LSS58	9	UK	2011	NA	NT	Non-Clinical	2202022	2095	1932301	0.4114	0.4345647	0.4243472	8	14	40	49	31	134	68	148	70	53	197	165	111	119	10	64	60	21	145	72	23	77	1	46	0	Weinert et al. 2015	PRJEB8392
LSS59	9	UK	2011	NA	NT	Non-Clinical	2117892	2006	1867321	0.4133	0.4349113	0.4247903	8	15	35	48	28	134	67	141	67	52	195	147	108	116	13	59	60	23	137	65	24	78	2	45	0	Weinert et al. 2015	PRJEB8392
LSS60	9	UK	2011	NA	2	Non-Clinical	2145378	2038	1898658	0.4123	0.4348985	0.425322	6	12	44	57	29	136	66	142	66	52	197	150	114	112	13	60	65	23	133	68	23	83	1	43	0	Weinert et al. 2015	PRJEB8392
LSS65	9	UK	2011	NA	NT	Non-Clinical	2116997	1994	1882798	0.4116	0.434963	0.4250266	5	7	46	55	28	134	68	143	65	52	197	154	110	116	12	60	59	26	140	73	24	79	2	40	0	Weinert et al. 2015	PRJEB8392
LSS66	9	UK	2011	NA	NT	-	2146736	1986	1881731	0.4132	0.4349807	0.4264741	5	17	41	55	30	130	67	145	67	53	196	156	108	113	12	57	62	23	138	69	25	79	1	41	0	Weinert et al. 2015	PRJEB8392
LSS75	9	UK	2011	NA	NT	Non-Clinical	2227372	2094	1954623	0.4134	0.4349987	0.4256765	10	16	44	46	31	133	68	151	67	53	200	165	111	109	10	60	66	22	136	67	23	84	1	51	0	Weinert et al. 2015	PRJEB8392
LSS80	9	UK	2011	NA	NT	Non-Clinical	2253912	2128	1989126	0.4124	0.4348952	0.4248198	8	13	41	48	35	133	67	153	67	55	199	167	114	111	12	62	64	23	137	70	23	85	1	64	0	Weinert et al. 2015	PRJEB8392
LSS90	9	UK	2011	NA	NT	Non-Clinical	2254094	2138	1984596	0.4121	0.4351913	0.4261787	9	9	44	56	31	134	67	150	65	52	196	160	118	114	13	58	65	24	134	74	23	89	1	49	0	Weinert et al. 2015	PRJEB8392
MA4T3_1A	9	Canada	2016	Pig	NA	Non-Clinical	2300738	2164	2023037	0.4122	0.4351296	0.425322	8	21	45	55	33	136	69	147	67	52	197	169	129	111	11	63	64	23	144	70	25	87	1	54	0	Hadjirin et al. 2020	PRJNA628943
MA4T3_1B	9	Canada	2016	Pig	NA	Non-Clinical	2305618	2171	2027893	0.412	0.4351296	0.425322	8	21	45	56	33	137	69	149	67	53	197	169	129	112	11	65	64	24	144	70	25	87	1	55	0	Hadjirin et al. 2020	PRJNA628943
MA4T3_3C	9	Canada	2016	Pig	NA	Non-Clinical	2309501	2170	2020773	0.4122	0.4351271	0.425322	8	22	45	56	33	137	69	148	67	53	198	169	129	112	11	65	64	24	144	70	25	87	1	55	0	Hadjirin et al. 2020	PRJNA628943
SS_0899	9	China	2013	Pig	31	Non-Clinical	2212553	2109	1947302	0.4128	0.4348574	0.4254106	10	22	45	53	35	140	67	136	69	51	202	158	124	119	10	59	62	24	133	74	25	76	1	50	0	Zou et al. 2018	PRJNA428542
SS_0900	9	China	2013	Pig	31	Non-Clinical	2232937	2116	1947715	0.4129	0.43486	0.4254106	10	19	44	53	35	140	67	136	69	51	205	158	124	119	10	59	62	23	133	75	24	76	1	50	0	Zou et al. 2018	PRJNA428542
SS_1356	9	China	2013	Pig	NA	Non-Clinical	2464548	2293	2117694	0.409	0.4349678	0.4244653	8	22	43	57	37	142	70	152	68	56	198	184	127	122	12	62	65	27	146	71	26	92	1	70	0	Zou et al. 2018	PRJNA428542
SS_1360	9	China	2013	Pig	4	Non-Clinical	2542416	2349	2156890	0.4111	0.4349653	0.4244653	8	26	42	57	38	142	70	152	68	57	198	185	127	121	12	62	67	27	146	71	26	94	1	71	0	Zou et al. 2018	PRJNA428542
SS_1367	9	China	2013	Pig	4	Non-Clinical	2521042	2399	2170259	0.4106	0.4350731	0.4244358	9	28	48	57	37	139	71	157	69	56	199	184	118	125	14	64	64	28	153	72	28	91	1	58	0	Zou et al. 2018	PRJNA428542
SS_1369	9	China	2013	Pig	4	Non-Clinical	2501275	2363	2157522	0.4086	0.4350731	0.4244358	9	25	48	57	37	139	71	157	69	56	199	184	118	124	14	64	65	28	152	72	28	91	1	57	0	Zou et al. 2018	PRJNA428542
SS_2151	9	China	2013	Pig	NA	Non-Clinical	2184790	2022	1926567	0.4118	0.4348703	0.4245835	6	17	45	54	30	133	67	144	65	52	200	157	112	114	13	61	65	24	133	65	24	78	1	40	0	Zou et al. 2018	PRJNA428542
SS_2214	9	China	2013	Pig	31	Non-Clinical	2198025	2045	1941904	0.4121	0.4347419	0.4246426	5	20	44	56	30	133	67	143	64	52	199	157	110	115	14	60	67	25	131	65	27	82	1	43	0	Zou et al. 2018	PRJNA428542
SS1028	9	UK	2010	Pig	4	Systemic	2135144	1966	1888668	0.4133	0.4350089	0.4250857	4	11	43	55	29	133	65	140	65	55	197	156	107	114	13	60	63	25	134	70	24	80	1	36	0	Weinert et al. 2015	PRJEB8392
SS1056	9	UK	2010	Pig	9	-	2080815	1917	1845364	0.4145	0.4348908	0.4248493	3	13	45	55	29	132	65	140	64	56	196	150	103	110	12	61	59	24	131	66	24	77	1	36	0	Weinert et al. 2015	PRJEB8392
SS975	9	UK	2010	Pig	23	Respiratory	2257927	2209	1977588	0.4116	0.4348863	0.4240518	10	22	48	55	36	146	70	138	72	50	199	166	132	116	12	64	59	26	146	76	26	85	1	61	0	Weinert et al. 2015	PRJEB8392
SS997	9	UK	2010	Pig	9	Respiratory	2154988	2007	1906636	0.4136	0.4350232	0.4253811	4	13	41	55	29	133	68	140	66	56	196	150	106	105	12	59	64	25	133	66	23	77	1	43	0	Weinert et al. 2015	PRJEB8392
TMW_SS008	9	UK	2013	Pig	1	-	2185191	2046	1940527	0.4137	0.4349579	0.4254992	6	11	45	56	33	138	65	147	66	54	196	164	112	112	12	58	63	27	141	70	24	83	1	40	0	Wileman et al. 2019	PRJNA628943
TMW_SS034	9	UK	2013	Pig	NT	-	2207002	2082	1948446	0.412	0.4346549	0.4244949	4	17	39	49	29	133	69	133	70	51	201	164	118	113	11	61	58	20	142	67	22	81	1	43	0	Wileman et al. 2019	PRJNA628943
TMW_SS035	9	UK	2013	Pig	7	-	2203381	2085	1947604	0.4118	0.4346571	0.4244949	4	17	39	51	29	133	69	133	70	51	201	164	119	113	11	61	58	21	142	67	22	81	1	43	0	Wileman et al. 2019	PRJNA628943
TMW_SS037	9	UK	2013	Pig	11	-	2111439	2103	1880248	0.4138	0.4345518	0.4227224	13	14	38	52	33	139	68	132	68	48	196	155	115	108	15	59	63	27	143	65	25	76	2	45	0	Wileman et al. 2019	PRJNA628943
TMW_SS045	9	UK	2014	Pig	9	-	2159779	2002	1915173	0.4129	0.4350115	0.4250857	6	15	45	55	30	136	65	141	67	53	199	161	109	114	12	60	65	27	134	68	23	81	1	42	0	Wileman et al. 2019	PRJNA628943
TMW_SS078	9	UK	2014	Pig	9	-	2165783	2011	1924329	0.4115	0.4348112	0.4252334	7	17	43	56	27	135	66	140	65	53	196	158	113	109	12	61	66	24	138	69	24	84	2	43	0	Wileman et al. 2019	PRJNA628943
1093404	10	Canada	2008	Pig	27	Systemic	2398405	2334	2058005	0.4127	0.4362599	0.424938	14	51	47	49	30	151	73	144	63	55	204	167	118	114	7	68	76	26	136	69	22	93	1	49	0	Hadjirin et al. 2020	PRJNA628943
1112943	10	Canada	2008	Pig	21	-	2349569	2235	2015079	0.4144	0.4365267	0.4255583	13	30	48	46	39	138	71	153	69	52	201	158	127	121	10	65	77	25	144	73	27	94	1	71	0	Hadjirin et al. 2020	PRJNA628943
1152130	10	Canada	2009	Pig	21	-	2314195	2192	1985166	0.4135	0.435972	0.4252038	11	28	49	45	39	143	71	147	68	55	198	157	125	123	8	63	72	21	137	70	22	93	1	53	0	Hadjirin et al. 2020	PRJNA628943
1162351	10	Canada	2009	Pig	24	Respiratory	2429908	2371	2119470	0.4129	0.4360673	0.4258242	14	22	44	51	40	142	69	153	75	53	205	171	127	118	13	59	78	25	144	68	25	93	1	62	0	Hadjirin et al. 2020	PRJNA628943
1171239	10	Canada	2009	Pig	30	-	2455217	2354	2110329	0.412	0.4358413	0.4255583	15	44	53	53	37	147	72	157	68	52	205	182	141	122	12	68	80	24	140	79	24	94	1	71	0	Hadjirin et al. 2020	PRJNA628943
1191316	10	Canada	2009	Pig	28	Systemic	2272605	2183	1987612	0.4133	0.4358824	0.4244062	13	41	46	47	33	145	68	142	70	48	204	158	119	114	8	63	72	21	140	67	22	87	2	54	0	Hadjirin et al. 2020	PRJNA628943
1248867	10	Canada	2010	Pig	30	Respiratory	2303061	2241	1993271	0.415	0.4360006	0.4259423	13	25	50	45	32	139	71	150	66	52	203	164	121	119	10	71	80	20	138	69	23	93	1	54	0	Hadjirin et al. 2020	PRJNA628943
1269330	10	Canada	2011	Pig	29	Systemic	2487738	2440	2160479	0.4121	0.4360156	0.4259719	16	33	49	49	36	146	71	158	73	53	203	175	138	122	12	71	76	22	143	66	24	100	1	76	0	Hadjirin et al. 2020	PRJNA628943
1270935	10	Canada	2011	Pig	28	-	2415474	2323	2065046	0.4145	0.436509	0.4247016	13	35	46	48	38	145	73	157	63	57	208	171	123	128	9	75	78	24	144	76	26	93	2	55	0	Hadjirin et al. 2020	PRJNA628943
1348170	10	Canada	2011	Pig	13	-	2296206	2195	2020315	0.4104	0.4355868	0.4242881	10	27	48	55	34	145	71	139	63	49	201	159	122	114	12	68	74	26	131	67	26	86	1	51	0	Hadjirin et al. 2020	PRJNA628943
1456898	10	Canada	2013	Pig	30	-	2282460	2155	1976761	0.4162	0.4362416	0.4251152	10	24	49	48	36	135	71	145	66	49	200	159	117	121	9	67	74	19	134	66	21	87	1	44	0	Hadjirin et al. 2020	PRJNA628943
1514647	10	Canada	2013	Pig	28	Respiratory	2339470	2253	2029473	0.4134	0.4358441	0.4244062	13	39	46	46	32	141	68	146	73	49	204	164	124	111	8	65	75	22	138	68	23	85	1	64	0	Hadjirin et al. 2020	PRJNA628943
1621705	10	Canada	2014	Pig	27	-	2423390	2321	2090458	0.4131	0.4366708	0.4259719	12	56	43	52	34	145	73	151	68	56	205	161	120	128	8	71	70	24	136	71	22	94	1	49	0	Hadjirin et al. 2020	PRJNA628943
1622145	10	Canada	2014	Pig	28	Respiratory	2434280	2358	2107539	0.4132	0.4364114	0.4252334	12	51	47	54	35	148	73	148	70	53	205	174	132	122	7	71	73	25	142	72	23	95	1	58	0	Hadjirin et al. 2020	PRJNA628943
1671154	10	Canada	2014	Pig	27	-	2374926	2304	2054246	0.4124	0.4366397	0.42609	16	49	40	51	32	147	74	141	71	57	202	156	126	115	9	65	70	21	137	68	23	91	1	56	0	Hadjirin et al. 2020	PRJNA628943
083_1C	10	UK	2013	Pig	NT	Non-Clinical	2345942	2176	2004181	0.4142	0.4360108	0.4252334	10	28	50	47	38	141	70	152	66	54	200	161	118	124	9	66	75	22	133	72	23	92	1	43	0	Wileman et al. 2019	PRJEB6250
427_17C	10	UK	2013	Pig	NT	Non-Clinical	2500418	2409	2125794	0.4129	0.4363983	0.426031	13	64	42	48	34	148	71	152	69	58	207	159	123	131	8	67	75	25	140	75	27	96	1	49	0	Wileman et al. 2019	PRJEB6250
635_9A	10	UK	2013	Pig	NT	Non-Clinical	2315235	2187	1979197	0.4143	0.4362596	0.4265331	12	28	44	56	35	144	69	147	63	52	203	161	118	121	10	65	72	26	140	74	24	81	1	43	0	Wileman et al. 2019	PRJEB6250
684_18B	10	UK	2013	Pig	NT	Non-Clinical	2445919	2365	2076849	0.4124	0.4364988	0.4265331	15	45	46	51	38	149	75	147	74	57	205	166	125	124	8	67	73	24	139	73	26	91	1	51	0	Wileman et al. 2019	PRJEB6250
684_18C	10	UK	2013	Pig	NT	Non-Clinical	2423380	2343	2062669	0.4132	0.436563	0.4265331	15	48	46	51	38	147	74	146	74	57	204	164	124	125	8	67	73	24	136	71	26	90	1	50	0	Wileman et al. 2019	PRJEB6250
684_21B	10	UK	2013	Pig	NT	Non-Clinical	2560838	2470	2144158	0.4105	0.4365732	0.4260014	18	54	43	52	39	148	75	152	73	57	206	170	132	134	8	67	74	24	139	73	27	93	1	53	0	Wileman et al. 2019	PRJEB6250
684_24C	10	UK	2013	Pig	NT	Non-Clinical	2439132	2275	2076579	0.4146	0.4358821	0.4257356	12	30	48	49	39	142	70	156	66	53	207	163	121	124	11	69	72	24	140	72	25	96	1	47	0	Wileman et al. 2019	PRJEB6250
684_3B	10	UK	2013	Pig	NT	Non-Clinical	2438030	2278	2068957	0.4146	0.4358795	0.425706	12	33	49	49	37	142	70	156	66	54	207	162	121	122	11	69	71	24	140	70	25	97	1	47	0	Wileman et al. 2019	PRJEB6250
714_19B	10	UK	2014	Pig	NT	Non-Clinical	2465019	2392	2106235	0.4133	0.436293	0.4264741	14	57	40	49	36	148	70	154	72	58	207	157	122	128	8	67	73	24	139	73	27	96	1	50	0	Wileman et al. 2019	PRJEB6250
714_3A	10	UK	2014	Pig	NT	Non-Clinical	2437263	2312	2042931	0.4142	0.4364063	0.4263559	14	29	46	51	35	142	71	150	63	52	209	177	138	131	10	70	75	20	145	72	22	89	1	71	0	Wileman et al. 2019	PRJEB6250
714_7B	10	UK	2014	Pig	NT	Non-Clinical	2411527	2311	2038577	0.4148	0.4362599	0.4263264	16	41	47	48	41	142	72	154	65	51	204	176	119	126	9	73	75	22	136	75	24	83	1	58	1	Wileman et al. 2019	PRJEB6250
784_10A	10	UK	2013	Pig	NT	Non-Clinical	2373947	2245	2027288	0.415	0.4361213	0.4264445	15	36	47	48	38	138	71	154	63	53	200	167	122	126	8	65	75	22	143	73	22	92	1	49	0	Wileman et al. 2019	PRJEB6250
784_15B	10	UK	2013	Pig	NT	Non-Clinical	2354065	2207	1982928	0.4159	0.4360108	0.4258537	16	35	49	48	34	137	71	158	65	53	201	166	121	127	9	68	74	22	144	72	21	84	1	53	0	Wileman et al. 2019	PRJEB6250
784_16B	10	UK	2013	Pig	NT	Non-Clinical	2420251	2301	2046841	0.4151	0.4360391	0.4264445	16	33	47	50	41	137	71	164	65	52	202	172	126	127	8	67	74	23	146	76	23	92	1	51	0	Wileman et al. 2019	PRJEB6250
784_17C	10	UK	2013	Pig	NT	Non-Clinical	2348670	2209	1999944	0.4159	0.436075	0.4258833	16	36	48	48	35	137	71	158	65	53	201	166	121	128	9	68	73	22	144	72	21	85	1	53	0	Wileman et al. 2019	PRJEB6250
784_23B	10	UK	2013	Pig	21	Non-Clinical	2354352	2232	2019140	0.4147	0.436432	0.4261491	13	32	43	50	34	138	71	151	65	52	206	166	125	124	11	67	70	24	140	75	21	88	1	65	0	Wileman et al. 2019	PRJEB6250
876_3B	10	UK	2013	Pig	29	Non-Clinical	2428398	2295	2042012	0.4125	0.4363704	0.4256765	14	30	43	47	36	139	69	150	66	53	205	156	124	133	8	69	73	22	146	71	21	87	1	52	0	Wileman et al. 2019	PRJEB6250
88_2775	10	Canada	1988	Pig	21	Respiratory	2210677	2149	1950843	0.4102	0.4356176	0.4254992	11	29	42	55	33	140	71	134	61	48	199	162	123	107	11	61	76	28	134	64	22	84	1	46	0	Hadjirin et al. 2020	PRJNA628943
CG3S3_2A	10	Canada	2016	Pig	NA	Non-Clinical	2375397	2282	2042779	0.4138	0.4360439	0.4256765	12	42	52	45	35	149	71	156	71	54	205	160	123	131	10	67	72	22	142	69	24	89	1	61	0	Hadjirin et al. 2020	PRJNA628943
CG3S3_2B	10	Canada	2016	Pig	NA	Non-Clinical	2374185	2281	2055376	0.4137	0.4360439	0.4256765	12	43	52	45	35	148	71	155	71	55	205	160	123	131	10	67	72	22	142	69	24	89	1	61	0	Hadjirin et al. 2020	PRJNA628943
D16_009258	10	USA	NA	Pig	NA	Respiratory	2461324	2363	2114459	0.4123	0.4367196	0.4264741	16	54	44	53	34	148	73	155	70	59	207	158	122	125	8	70	76	25	140	68	24	91	1	53	0	Hadjirin et al. 2020	PRJNA628943
LSS23	10	UK	2011	NA	NT	Non-Clinical	2274821	2169	1987362	0.4121	0.4365472	0.4269763	9	29	41	46	39	137	74	140	65	47	204	163	122	110	10	64	70	21	134	67	22	90	1	52	0	Weinert et al. 2015	PRJEB8392
LSS32	10	UK	2011	NA	NT	Non-Clinical	2430860	2350	2108877	0.4138	0.4360208	0.4270058	17	31	52	49	38	142	70	166	68	50	209	166	127	125	11	75	74	21	143	73	24	91	1	56	0	Weinert et al. 2015	PRJEB8392
LSS36	10	UK	2011	NA	NT	-	2388205	2294	2032666	0.4152	0.4357534	0.4260217	16	20	45	48	38	137	72	158	68	54	206	167	127	130	9	70	69	22	143	70	24	94	1	52	0	Weinert et al. 2015	PRJEB8392
LSS38	10	UK	2011	NA	NT	Non-Clinical	2316450	2160	1999182	0.4147	0.4364522	0.4265922	10	25	50	51	35	136	68	146	62	52	202	155	122	125	9	72	67	23	137	73	24	89	1	46	0	Weinert et al. 2015	PRJEB8392
LSS52	10	UK	2011	NA	NT	-	2440311	2318	2091667	0.4127	0.4363906	0.4251743	11	31	47	53	39	143	71	160	67	54	206	177	141	126	9	69	79	23	146	71	23	96	2	65	0	Weinert et al. 2015	PRJEB8392
LSS54	10	UK	2011	NA	NT	Non-Clinical	2385760	2287	2050253	0.4111	0.4360952	0.4250266	16	35	50	49	34	141	73	147	68	50	209	165	120	119	8	68	80	23	141	72	23	89	1	53	0	Weinert et al. 2015	PRJEB8392
LSS64	10	UK	2011	NA	NT	Non-Clinical	2339682	2265	2025731	0.4132	0.4358872	0.4249675	11	35	50	44	35	145	70	158	69	55	205	158	117	131	10	67	71	21	142	71	22	89	1	48	0	Weinert et al. 2015	PRJEB8392
LSS69	10	UK	2011	NA	NT	Non-Clinical	2434520	2296	2101428	0.4129	0.4369196	0.426415	13	25	46	49	38	143	69	156	69	56	202	161	127	127	8	69	77	21	142	76	23	85	1	58	0	Weinert et al. 2015	PRJEB8392
LSS88	10	UK	2011	NA	NT	Non-Clinical	2355352	2257	2025300	0.4133	0.4358076	0.4253515	11	34	53	43	37	149	70	157	69	55	202	163	121	125	9	68	72	22	139	71	25	92	2	49	0	Weinert et al. 2015	PRJEB8392
LSS99	10	UK	2011	NA	1	-	2371798	2237	2040103	0.4143	0.4365912	0.4272421	13	30	49	45	40	146	70	155	68	56	204	160	121	132	11	70	76	20	137	70	19	85	1	56	0	Weinert et al. 2015	PRJEB8392
NH1E3_9A	10	Canada	2016	Pig	NA	Non-Clinical	2326512	2231	2013274	0.4147	0.43637	0.425706	12	34	54	48	39	141	71	155	69	50	206	162	121	119	10	74	70	24	140	75	22	84	1	48	0	Hadjirin et al. 2020	PRJNA628943
NH1E3_9C	10	Canada	2016	Pig	NA	Non-Clinical	2329725	2226	2017654	0.4148	0.4363983	0.4259128	12	33	52	48	37	141	71	154	69	50	207	162	121	117	10	74	71	24	140	73	22	84	1	48	0	Hadjirin et al. 2020	PRJNA628943
NH1E3_9D	10	Canada	2016	Pig	NA	Non-Clinical	2333643	2231	2028239	0.4148	0.4363777	0.4259423	12	30	52	48	38	141	71	156	69	50	207	162	121	117	10	75	70	24	140	73	22	84	1	48	0	Hadjirin et al. 2020	PRJNA628943
SS_1279	10	China	2013	Pig	12	Non-Clinical	2459679	2364	2086918	0.4121	0.4362237	0.4265036	18	37	47	48	33	143	69	160	66	51	201	166	130	129	8	67	75	25	141	69	20	98	1	61	0	Zou et al. 2018	PRJNA428542
SS_2233	10	China	2013	Pig	NA	Non-Clinical	2412776	2269	2077414	0.4122	0.4361906	0.4263854	12	41	49	51	33	135	72	155	72	53	210	172	124	123	14	67	72	21	145	76	24	93	1	58	0	Zou et al. 2018	PRJNA428542
SS_2761	10	China	2014	Pig	NA	Non-Clinical	2468971	2377	2115600	0.4129	0.4365363	0.4253811	13	64	49	50	33	138	72	146	73	52	210	169	123	118	8	62	72	23	135	73	25	88	1	63	0	Zou et al. 2018	PRJNA428542
SS1013	10	UK	2011	Pig	1	Respiratory	2381829	2343	2047068	0.4139	0.4364805	0.4258537	15	42	42	51	33	148	73	148	71	55	205	166	123	117	7	68	77	25	142	74	26	91	1	47	0	Weinert et al. 2015	PRJEB8392
SS993	10	UK	2010	Pig	NT	Non-Clinical	2256373	2117	1949882	0.4144	0.4356307	0.4245835	11	36	46	46	31	142	72	139	68	54	202	156	112	114	9	66	76	21	137	69	22	75	2	41	0	Weinert et al. 2015	PRJEB8392
TMW_SS091	10	UK	2014	Pig	29	-	2522170	2442	2122103	0.4127	0.4354073	0.4235371	15	60	47	51	37	149	71	156	71	52	207	173	127	124	10	75	76	22	147	73	28	95	1	58	0	Wileman et al. 2019	PRJNA628943
1145478	11	Canada	2009	Pig	34	Respiratory	2294236	2264	1993269	0.4346	0.4632344	0.4654719	7	34	23	41	28	148	62	138	63	57	203	158	137	127	5	63	73	17	145	68	25	93	1	65	0	Hadjirin et al. 2020	PRJNA628943
1494500	11	Canada	2013	Pig	22	Systemic	2043948	2019	1796655	0.4389	0.4633456	0.4648491	6	31	23	40	26	145	59	127	60	53	201	139	118	115	5	55	72	18	133	65	22	79	1	44	0	Hadjirin et al. 2020	PRJNA628943
1495917	11	Canada	2013	Pig	22	-	2106968	2099	1859596	0.4372	0.4632364	0.4660739	7	29	23	40	26	141	60	132	62	56	202	137	128	113	8	60	71	20	137	64	22	83	1	43	0	Hadjirin et al. 2020	PRJNA628943
083_15B	11	UK	2013	Pig	NT	Non-Clinical	2149647	2115	1897580	0.4352	0.4637671	0.4663969	9	28	20	43	27	143	58	143	64	55	198	147	129	119	8	57	68	17	135	66	21	82	1	43	0	Wileman et al. 2019	PRJEB6250
270_24B	11	UK	2013	Pig	NT	Non-Clinical	2113631	2063	1864531	0.4373	0.4632156	0.4655559	6	26	23	41	24	144	61	135	61	58	201	144	114	122	7	58	70	20	140	68	24	78	1	46	0	Wileman et al. 2019	PRJEB6250
684_17B	11	UK	2013	Pig	NT	Non-Clinical	2267972	2256	1979781	0.4329	0.4636601	0.4655559	9	30	24	40	29	147	60	138	66	57	206	148	138	124	8	55	73	21	145	69	22	94	1	45	0	Wileman et al. 2019	PRJEB6250
684_18A	11	UK	2013	Pig	NT	Non-Clinical	2266882	2253	1979356	0.4329	0.4636575	0.4655559	9	30	24	40	29	147	60	138	66	57	206	149	138	124	8	55	73	21	145	70	22	93	1	45	0	Wileman et al. 2019	PRJEB6250
LOLA_SS007	11	UK	2010	Pig	4	-	2160739	2146	1882601	0.435	0.4635584	0.4652015	7	21	21	42	27	142	62	133	61	57	198	143	129	123	8	57	67	21	141	69	24	88	1	56	0	Weinert et al. 2015	PRJEB8392
LSS15	11	UK	2009	NA	NT	-	2203758	2171	1896838	0.4341	0.4635511	0.4666647	11	23	21	43	29	144	61	140	65	54	200	151	133	124	9	57	67	21	142	66	22	93	1	49	0	Weinert et al. 2015	PRJEB8392
LSS19	11	UK	2010	NA	4	-	2095316	2077	1845656	0.4368	0.4632261	0.4650833	8	19	22	41	27	143	59	132	63	53	202	146	132	121	7	55	69	17	139	66	22	86	1	52	0	Weinert et al. 2015	PRJEB8392
LSS6	11	UK	2010	NA	NT	-	2208518	2190	1934932	0.4344	0.4635418	0.4657037	7	24	22	42	26	146	58	140	65	53	200	146	130	124	7	56	71	18	145	66	22	94	1	54	0	Weinert et al. 2015	PRJEB8392
SS_0666	11	China	2013	Pig	NA	Non-Clinical	2067675	2033	1804936	0.438	0.4625402	0.4657194	5	25	24	38	24	142	62	132	60	55	194	141	115	112	8	54	70	19	138	66	23	82	1	43	0	Zou et al. 2018	PRJNA428542
SS_2741	11	China	2014	Pig	NA	Non-Clinical	2225078	2207	1911742	0.4324	0.4627599	0.4676042	8	35	20	40	26	142	62	131	63	56	193	145	128	115	7	54	73	18	136	67	25	85	1	46	0	Zou et al. 2018	PRJNA428542
SS_2843	11	China	2014	Pig	31	Non-Clinical	2166495	2160	1884071	0.4347	0.4630991	0.4663988	7	38	23	39	26	144	60	129	62	53	199	150	129	116	7	55	78	20	137	66	25	80	2	51	0	Zou et al. 2018	PRJNA428542
SS1003	11	UK	2010	Pig	22	-	2154533	2121	1878588	0.4358	0.4635831	0.4651719	10	24	23	41	26	148	63	134	61	55	200	147	122	117	8	57	69	19	143	67	25	87	1	43	0	Weinert et al. 2015	PRJEB8392
DB1V3_4A	12	Canada	2016	Pig	NA	Non-Clinical	2065543	1988	1826991	0.4125	0.4344131	0.4239631	11	21	65	44	32	126	69	149	72	51	195	148	106	113	12	57	63	20	133	72	22	85	1	31	0	Hadjirin et al. 2020	PRJNA628943
SS_0857	12	China	2013	Pig	8	Non-Clinical	2308307	2265	2023885	0.4086	0.4343592	0.4234905	15	33	63	45	35	135	69	170	72	55	195	169	119	127	9	65	68	24	138	73	22	90	1	51	0	Zou et al. 2018	PRJNA428542
SS_0858	12	China	2013	Pig	8	Non-Clinical	2307826	2264	2027460	0.4087	0.4343592	0.4234905	15	33	63	45	35	135	69	170	73	55	195	169	119	127	9	65	68	24	139	74	22	90	1	51	0	Zou et al. 2018	PRJNA428542
SS_0859	12	China	2013	Pig	8	Non-Clinical	2309662	2263	2026858	0.4087	0.4343566	0.4234905	15	33	63	45	35	135	69	170	72	55	195	170	119	127	9	65	68	24	138	73	22	90	1	52	0	Zou et al. 2018	PRJNA428542
SS_0862	12	China	2013	Pig	8	Non-Clinical	2307433	2265	2016412	0.4087	0.4343566	0.4234905	15	32	63	45	35	135	69	169	72	56	195	169	119	127	9	65	68	24	138	73	22	90	1	51	0	Zou et al. 2018	PRJNA428542
SS_0863	12	China	2013	Pig	8	Non-Clinical	2310554	2267	2028692	0.4086	0.4343592	0.4234905	15	33	63	45	35	135	69	169	72	55	195	169	119	127	9	65	68	24	139	74	22	90	1	51	0	Zou et al. 2018	PRJNA428542
SS_0869	12	China	2013	Pig	8	Non-Clinical	2308093	2265	2029714	0.4087	0.4343566	0.4234905	15	33	63	45	35	135	69	169	72	55	195	169	119	127	9	65	68	24	138	74	22	90	1	52	0	Zou et al. 2018	PRJNA428542
SS_0889	12	China	2013	Pig	8	Non-Clinical	2308295	2260	2020533	0.4087	0.4343592	0.4234905	15	33	63	45	35	135	69	169	72	55	195	169	119	127	9	65	68	24	139	73	22	90	1	52	0	Zou et al. 2018	PRJNA428542
SS_0890	12	China	2013	Pig	8	Non-Clinical	2360851	2279	2029263	0.4084	0.4343618	0.4234905	15	38	63	45	35	135	69	170	72	55	195	169	119	128	9	65	68	24	138	73	22	90	1	53	0	Zou et al. 2018	PRJNA428542
1475186	13	Canada	2013	Pig	3	-	2206543	2146	1934293	0.41	0.4342565	0.4236677	13	23	53	43	32	130	67	160	71	55	199	158	117	122	8	65	61	23	139	66	26	89	2	50	0	Hadjirin et al. 2020	PRJNA628943
LOLA_SS004	13	UK	2010	Pig	3	Respiratory	2226165	2208	1953991	0.4104	0.4342642	0.4237859	16	21	53	43	38	134	67	162	71	54	200	160	122	130	9	65	66	23	141	66	29	95	2	63	0	Weinert et al. 2015	PRJEB8392
LOLA_SS006	13	UK	2010	Pig	4	Respiratory	2162978	2124	1901941	0.4095	0.4342385	0.4236973	14	21	53	43	33	131	67	155	70	56	199	152	123	119	9	66	63	23	137	66	26	87	2	54	0	Weinert et al. 2015	PRJEB8392
SS1005	13	UK	2010	Pig	3	Respiratory	2139047	2059	1875919	0.41	0.4342616	0.4236973	12	20	53	43	34	129	67	158	70	54	198	153	113	119	8	62	62	22	135	66	26	88	2	48	0	Weinert et al. 2015	PRJEB8392
SS1014	13	UK	2011	Pig	1	Respiratory	2153129	2083	1899699	0.4091	0.4342642	0.4238154	13	22	54	43	36	129	68	157	71	54	198	156	115	121	9	63	62	22	138	67	25	86	2	46	0	Weinert et al. 2015	PRJEB8392
SS1015	13	UK	2010	Pig	3	Respiratory	2190878	2139	1930943	0.4092	0.4342616	0.4238154	14	21	53	43	35	128	68	161	71	55	198	158	120	123	10	64	61	23	141	66	27	88	3	50	0	Weinert et al. 2015	PRJEB8392
SS1021	13	UK	2010	Pig	3	Respiratory	2063490	2017	1824320	0.4114	0.4342334	0.4236677	11	20	53	44	34	128	67	150	70	53	197	148	110	119	9	62	60	23	135	63	26	84	2	47	0	Weinert et al. 2015	PRJEB8392
SS1030	13	UK	2010	Pig	3	-	2154086	2117	1885708	0.4097	0.434277	0.4238154	14	19	52	44	34	130	67	159	70	55	197	158	118	127	9	63	62	23	138	66	27	90	2	56	0	Weinert et al. 2015	PRJEB8392
SS1057	13	UK	2010	Pig	3	Respiratory	2139259	2065	1874235	0.41	0.4342565	0.4236677	12	22	53	43	32	129	67	158	70	54	199	153	114	118	8	62	61	23	135	66	25	88	2	48	0	Weinert et al. 2015	PRJEB8392
ST3	13	NA	NA	NA	NA	Systemic	2028815	1942	1787940	0.413	0.4342581	0.4237564	NA	NA	NA	44	30	125	66	142	68	51	197	140	106	109	8	60	62	22	130	61	23	80	1	43	0	Genbank	CP002633
TMW_SS026	13	UK	2013	Pig	NA	-	2159279	2120	1902095	0.4099	0.4342796	0.4238154	13	26	53	44	34	131	67	158	70	54	197	157	117	125	9	63	62	24	138	66	26	87	2	54	0	Wileman et al. 2019	PRJNA628943
TMW_SS032	13	UK	2013	Pig	2	-	2198162	2143	1931801	0.4099	0.4342616	0.4236973	13	24	52	43	32	129	67	163	70	54	198	159	116	121	9	63	63	23	137	65	25	91	2	53	0	Wileman et al. 2019	PRJNA628943
YB51	13	NA	NA	NA	NA	Non-Clinical	2043655	1969	1805480	0.4129	0.4342765	0.4237268	NA	NA	NA	43	31	125	67	142	70	51	197	143	107	110	8	60	62	22	132	61	23	80	1	41	0	Genbank	CP006645
1602951	14	Canada	2014	Pig	2	Respiratory	2092953	2030	1827867	0.4111	0.434273	0.4242881	10	38	62	43	29	125	68	153	69	53	197	149	109	107	10	60	62	23	136	67	21	86	1	41	0	Hadjirin et al. 2020	PRJNA628943
1636820	14	Canada	2014	Pig	2	-	2122171	2090	1852656	0.4118	0.4341743	0.4244653	12	39	61	42	31	128	69	155	71	54	199	157	109	114	10	61	64	22	139	68	23	86	1	46	0	Hadjirin et al. 2020	PRJNA628943
1666725	14	Canada	2014	Pig	2	-	2180127	2165	1900743	0.4108	0.4342822	0.4243472	14	39	62	44	33	130	68	161	69	53	199	155	116	113	10	62	66	23	138	71	22	89	1	53	0	Hadjirin et al. 2020	PRJNA628943
1667796	14	Canada	2014	Pig	2	Systemic	2190964	2156	1918781	0.4099	0.4342642	0.4243176	14	44	62	45	31	126	68	156	69	57	197	157	118	117	11	62	68	23	142	69	23	88	1	49	0	Hadjirin et al. 2020	PRJNA628943
89_1591	14	Canada	1989	Pig	2	-	2163812	2127	1888944	0.4106	0.4342642	0.4243472	13	39	62	44	33	128	68	158	69	53	198	153	112	111	10	65	68	23	137	69	23	88	1	48	0	Hadjirin et al. 2020	PRJNA628943
89_5046	14	Canada	1989	Pig	2	Systemic	2114286	2074	1845850	0.4114	0.4342873	0.4243767	14	40	62	43	31	126	68	155	69	53	197	148	112	110	10	61	65	21	136	70	21	86	1	48	0	Hadjirin et al. 2020	PRJNA628943
89_6891_2	14	Canada	1989	Pig	2	Respiratory	2187910	2151	1896052	0.4098	0.4342822	0.4243767	16	41	62	44	33	132	68	159	69	54	197	158	117	115	10	64	69	24	138	70	23	92	1	55	0	Hadjirin et al. 2020	PRJNA628943
90_2741_7	14	Canada	1990	Pig	2	Systemic	2195801	2152	1924114	0.4097	0.4342924	0.4243472	14	41	62	45	32	129	68	156	69	57	197	160	115	116	11	62	68	24	142	69	23	91	1	48	0	Hadjirin et al. 2020	PRJNA628943
NSUI060	14	NA	NA	NA	NA	-	2302206	2292	2029217	0.4112	0.4342822	0.4243472	NA	NA	NA	46	33	128	68	160	69	58	197	166	118	124	11	64	72	25	148	71	25	88	1	52	0	Genbank	CP012911
SS1053	14	UK	2010	Pig	2	Systemic	2055155	1996	1797222	0.4106	0.4342168	0.4241108	11	32	61	43	30	123	68	154	69	54	196	142	109	108	9	61	63	22	135	65	22	87	1	42	0	Weinert et al. 2015	PRJEB8392
SS1064	14	UK	2010	Pig	2	Respiratory	2053595	1991	1795591	0.4105	0.4342257	0.4241108	10	26	61	43	31	123	68	153	69	54	196	142	110	109	9	61	62	22	134	66	22	87	1	43	0	Weinert et al. 2015	PRJEB8392
TMW_SS009	14	UK	2013	Pig	2	Respiratory	2154726	2069	1878183	0.4081	0.4342488	0.4241404	12	43	62	44	33	125	69	158	70	53	199	148	116	113	8	60	65	22	135	67	21	88	1	51	0	Wileman et al. 2019	PRJNA628943
91_178_2215	15	Canada	1991	Pig	4	-	2010769	1927	1769022	0.4122	0.43439	0.4241108	9	35	46	42	29	127	66	142	67	52	197	134	105	104	10	62	65	21	132	62	20	80	1	37	0	Hadjirin et al. 2020	PRJNA628943
NH1E3_10A	15	Canada	2016	Pig	NA	Non-Clinical	2020280	1956	1780223	0.4133	0.4343412	0.4240813	10	35	46	43	30	126	65	147	66	51	197	138	109	107	10	63	63	22	130	62	21	81	1	40	0	Hadjirin et al. 2020	PRJNA628943
NH1E3_10B	15	Canada	2016	Pig	NA	Non-Clinical	2016949	1952	1778582	0.4133	0.4343438	0.4240813	10	33	46	43	30	127	65	147	66	51	197	138	108	108	10	63	63	21	130	62	21	81	1	39	0	Hadjirin et al. 2020	PRJNA628943
1126699	16	Canada	2008	Pig	17	-	2390837	2269	2056332	0.4102	0.4346828	0.4244653	15	49	62	47	32	142	67	168	73	54	197	155	120	125	11	63	67	22	138	73	25	87	1	68	0	Hadjirin et al. 2020	PRJNA628943
1231255	16	Canada	2010	Pig	19	Respiratory	2354154	2243	2038211	0.4098	0.4346494	0.4242585	16	49	62	47	32	141	67	169	73	54	197	156	122	123	11	62	67	22	138	74	25	87	1	64	0	Hadjirin et al. 2020	PRJNA628943
89_1824	16	Canada	1989	Pig	19	Systemic	2425066	2313	2090602	0.4099	0.4346931	0.4245539	17	44	63	47	33	141	67	168	72	54	199	166	126	124	12	62	70	21	141	73	24	89	1	54	0	Hadjirin et al. 2020	PRJNA628943
89_4294	16	Canada	1989	Pig	19	Respiratory	2375543	2298	2048181	0.4111	0.4348189	0.4242585	16	44	62	45	34	144	67	167	74	53	203	163	127	125	13	65	70	23	144	75	23	87	1	52	0	Hadjirin et al. 2020	PRJNA628943
90_4582	16	Canada	1990	Pig	19	Respiratory	2355060	2250	2023809	0.4119	0.4347187	0.4241108	15	36	64	45	35	143	67	162	74	53	199	167	122	127	13	66	66	24	142	75	23	87	1	48	0	Hadjirin et al. 2020	PRJNA628943
TMW_SS066	16	UK	2014	Pig	7	-	2272982	2117	1969918	0.4113	0.4346998	0.4240585	11	43	59	44	32	139	67	157	73	54	196	150	111	118	12	58	64	21	137	73	24	83	1	40	0	Wileman et al. 2019	PRJNA628943
1197165	17	Canada	2009	Pig	33	Systemic	2256817	2140	1986976	0.4087	0.4347881	0.4242585	12	33	62	55	32	135	71	148	71	53	201	160	113	111	14	63	64	26	136	65	24	85	1	45	0	Hadjirin et al. 2020	PRJNA628943
94_3370_6480	17	Canada	1994	Pig	15	-	2206601	2110	1930057	0.4089	0.4345801	0.4244949	14	34	58	56	29	139	70	138	74	56	199	159	111	112	13	64	66	25	139	62	24	84	1	46	0	Hadjirin et al. 2020	PRJNA628943
CF2D3_1C	17	Canada	2016	Pig	NA	Non-Clinical	2130752	2090	1881903	0.4112	0.4350346	0.4249675	12	35	45	49	32	132	67	141	71	56	199	156	125	109	9	61	67	23	135	65	20	86	1	58	0	Hadjirin et al. 2020	PRJNA628943
CF2D3_2C	17	Canada	2016	Pig	NA	Non-Clinical	2127725	2086	1873435	0.4112	0.4350346	0.4249675	12	33	45	49	32	132	67	141	71	56	199	155	124	109	9	61	67	23	135	65	20	86	1	58	0	Hadjirin et al. 2020	PRJNA628943
TMW_SS106	17	UK	2015	Pig	NA	Non-Clinical	2181789	2108	1909612	0.41	0.4349473	0.4246721	12	37	46	48	32	134	68	144	71	56	197	157	124	113	10	61	66	20	140	64	19	88	1	56	0	Wileman et al. 2019	PRJNA628943
TMW_SS107	17	UK	2015	Pig	NA	Non-Clinical	2179867	2108	1907746	0.41	0.4349447	0.4246721	12	37	46	48	32	133	68	144	71	56	197	157	124	113	10	61	67	21	140	64	19	88	1	56	0	Wileman et al. 2019	PRJNA628943
TMW_SS110	17	UK	2015	Pig	NA	Non-Clinical	2181223	2105	1908331	0.41	0.4349447	0.4246721	12	36	46	48	32	134	68	144	71	56	197	157	124	113	10	60	66	20	140	64	19	88	1	56	0	Wileman et al. 2019	PRJNA628943
TMW_SS111	17	UK	2015	Pig	NA	Non-Clinical	2178107	2107	1910355	0.41	0.4349473	0.4246721	12	36	46	48	32	134	68	144	71	56	197	156	124	113	10	60	66	21	140	64	19	88	1	56	0	Wileman et al. 2019	PRJNA628943
TMW_SS112	17	UK	2015	Pig	NA	Non-Clinical	2180029	2107	1904152	0.4101	0.4349447	0.4246721	12	36	46	48	32	133	68	144	71	56	197	157	124	113	10	60	66	20	140	64	19	88	1	56	0	Wileman et al. 2019	PRJNA628943
TMW_SS113	17	UK	2015	Pig	NA	Non-Clinical	2178951	2111	1918738	0.41	0.4349447	0.4246721	12	38	46	48	32	133	68	144	71	56	197	157	124	113	10	60	66	20	140	64	19	88	1	56	0	Wileman et al. 2019	PRJNA628943
TMW_SS114	17	UK	2015	Pig	NA	Non-Clinical	2180453	2107	1914488	0.41	0.4349447	0.4246721	12	36	46	48	32	134	68	144	71	56	197	157	124	113	10	60	66	20	140	64	19	88	1	56	0	Wileman et al. 2019	PRJNA628943
TMW_SS115	17	UK	2015	Pig	NA	Non-Clinical	2181064	2105	1911427	0.4101	0.4349447	0.4246721	12	36	46	48	32	134	68	144	71	56	197	157	124	113	10	61	66	21	140	64	19	88	1	56	0	Wileman et al. 2019	PRJNA628943
TMW_SS118	17	UK	2015	Pig	NA	Non-Clinical	2177158	2099	1902131	0.4105	0.4349499	0.4246721	11	36	46	48	32	134	68	143	71	55	197	156	121	113	10	60	66	20	139	64	19	87	1	54	0	Wileman et al. 2019	PRJNA628943
1505307	18	Canada	2013	Pig	16	-	2218182	2106	1942128	0.4116	0.4347881	0.4238154	12	34	48	50	26	136	67	154	75	55	197	167	113	107	10	68	65	22	137	63	21	84	1	56	0	Hadjirin et al. 2020	PRJNA628943
427_5B	18	UK	2013	Pig	16	Non-Clinical	2188072	2087	1921102	0.4126	0.434878	0.4247016	10	30	47	46	29	137	70	156	72	55	198	151	116	112	10	63	63	21	136	65	21	88	1	53	0	Wileman et al. 2019	PRJEB6250
632_7B	18	UK	2013	Pig	16	Non-Clinical	2229100	2148	1960944	0.4116	0.4347239	0.4242585	11	31	47	47	31	132	70	148	69	55	198	157	118	111	8	62	64	24	138	66	20	84	1	54	0	Wileman et al. 2019	PRJEB6250
632_9A	18	UK	2013	Pig	16	Non-Clinical	2177263	2073	1911352	0.4127	0.4348857	0.4248198	9	29	47	46	29	134	70	155	72	55	198	151	113	110	10	64	63	24	136	65	22	88	1	46	0	Wileman et al. 2019	PRJEB6250
635_3A	18	UK	2013	Pig	16	Non-Clinical	2157527	2039	1864325	0.4128	0.4348882	0.4244653	7	31	47	46	28	132	72	154	71	55	200	151	112	111	10	68	61	21	136	63	21	90	1	49	0	Wileman et al. 2019	PRJEB6250
635_6B	18	UK	2013	Pig	16	Non-Clinical	2136037	2024	1873875	0.413	0.4348805	0.4244062	7	27	47	46	28	132	70	153	71	55	200	148	112	110	10	64	62	22	135	63	20	90	1	45	0	Wileman et al. 2019	PRJEB6250
635_8C	18	UK	2013	Pig	16	Non-Clinical	2186000	2081	1908932	0.4112	0.4349165	0.4247903	11	33	47	47	28	137	70	152	74	55	199	155	112	107	10	63	61	21	136	64	20	86	1	49	0	Wileman et al. 2019	PRJEB6250
684_12B	18	UK	2013	Pig	16	Non-Clinical	2166241	2059	1902649	0.411	0.4348112	0.4250266	9	33	47	46	27	136	68	154	70	54	200	148	114	110	10	63	63	21	133	65	19	89	1	45	0	Wileman et al. 2019	PRJEB6250
684_13A	18	UK	2013	Pig	16	Non-Clinical	2164675	2061	1902313	0.411	0.4348112	0.4250266	9	35	47	46	27	136	68	154	70	54	200	148	114	110	10	63	63	21	133	65	19	89	1	45	0	Wileman et al. 2019	PRJEB6250
684_13C	18	UK	2013	Pig	16	Non-Clinical	2166898	2063	1902112	0.411	0.4348112	0.4250266	9	36	47	46	27	135	68	154	70	54	200	148	114	110	10	63	64	21	133	65	19	89	1	45	0	Wileman et al. 2019	PRJEB6250
684_20A	18	UK	2013	Pig	16	Non-Clinical	2127448	2001	1866809	0.4109	0.4348112	0.4250266	9	32	47	46	26	135	68	152	69	54	199	145	113	108	9	61	63	21	131	64	19	86	1	43	0	Wileman et al. 2019	PRJEB6250
684_4A	18	UK	2013	Pig	16	Non-Clinical	2166023	2058	1899726	0.411	0.4348061	0.4250266	9	33	47	46	27	136	68	154	70	54	200	148	114	110	10	63	64	21	133	65	19	89	1	45	0	Wileman et al. 2019	PRJEB6250
684_5A	18	UK	2013	Pig	16	Non-Clinical	2128358	2002	1866853	0.4109	0.4348061	0.4250266	9	32	47	46	26	135	68	152	69	54	199	145	113	108	9	61	63	21	131	64	19	86	1	43	0	Wileman et al. 2019	PRJEB6250
684_6B	18	UK	2013	Pig	16	Non-Clinical	2164873	2060	1901265	0.411	0.4348086	0.4250266	9	33	47	46	27	136	68	154	70	54	200	148	114	110	10	63	63	21	133	65	19	89	1	45	0	Wileman et al. 2019	PRJEB6250
684_8A	18	UK	2013	Pig	16	Non-Clinical	2164528	2060	1901758	0.411	0.4348112	0.4250266	9	33	47	46	27	136	68	154	70	54	200	148	114	110	10	63	63	21	133	65	19	89	1	45	0	Wileman et al. 2019	PRJEB6250
684_8C	18	UK	2013	Pig	16	Non-Clinical	2164490	2059	1894040	0.411	0.4348112	0.4250266	9	32	47	46	27	136	68	154	70	54	200	148	114	110	10	63	63	21	133	65	19	89	1	45	0	Wileman et al. 2019	PRJEB6250
784_7A	18	UK	2013	Pig	16	Non-Clinical	2131510	2022	1871122	0.4119	0.4349627	0.425706	11	26	47	46	27	135	70	143	67	53	198	151	115	104	8	61	65	21	133	64	20	87	1	48	0	Wileman et al. 2019	PRJEB6250
LSS13	18	UK	2009	NA	14	Respiratory	2134097	2005	1875205	0.411	0.4347881	0.4249675	10	33	48	47	29	130	68	149	70	57	197	153	112	104	10	60	65	22	140	64	31	83	1	42	0	Weinert et al. 2015	PRJEB8392
LSS42	18	UK	2011	NA	NT	Non-Clinical	2103934	1981	1853256	0.4121	0.435145	0.4251152	8	25	49	45	28	132	68	147	67	53	197	146	115	106	9	57	65	22	133	65	20	83	1	39	0	Weinert et al. 2015	PRJEB8392
LSS43	18	UK	2011	NA	NT	-	2162388	2068	1891359	0.4114	0.43486	0.4246721	9	32	47	46	29	137	71	153	72	55	199	150	116	108	10	65	61	24	135	64	21	89	1	48	0	Weinert et al. 2015	PRJEB8392
LSS82	18	UK	2011	NA	NT	Non-Clinical	2117515	2045	1867863	0.4125	0.4348317	0.4244358	9	28	47	46	28	131	69	144	68	54	199	153	115	106	8	59	63	23	134	65	20	85	1	46	0	Weinert et al. 2015	PRJEB8392
SS_0262	18	China	2013	Pig	16	Non-Clinical	2281200	2188	1984151	0.4122	0.4349011	0.4242881	13	26	51	52	28	136	66	159	74	55	194	157	129	111	10	68	64	23	140	64	25	89	1	80	0	Zou et al. 2018	PRJNA428542
SS_0424_1	18	China	2013	Pig	16	Non-Clinical	2280280	2154	1953017	0.4106	0.4351425	0.4249675	11	32	44	53	29	132	69	154	68	56	197	164	128	114	10	62	68	23	149	68	22	95	1	65	0	Zou et al. 2018	PRJNA428542
SS_0768	18	China	2013	Pig	16	Non-Clinical	2284346	2155	1986724	0.411	0.4349627	0.4244949	11	30	53	51	27	134	66	157	73	55	195	162	128	114	10	67	67	23	145	63	25	91	1	68	0	Zou et al. 2018	PRJNA428542
SS_0801	18	China	2013	Pig	16	Non-Clinical	2283112	2152	1991503	0.4109	0.4349653	0.4244949	11	30	53	51	27	134	66	156	73	55	195	162	128	113	10	67	67	24	145	62	25	91	1	69	0	Zou et al. 2018	PRJNA428542
SS_0957	18	China	2013	Pig	16	Non-Clinical	2206380	2070	1924270	0.4111	0.4349961	0.4246721	9	32	53	48	26	132	66	150	71	54	198	150	113	107	10	63	65	24	136	64	23	87	1	49	0	Zou et al. 2018	PRJNA428542
SS_0965	18	China	2013	Pig	16	Non-Clinical	2200162	2066	1921677	0.4112	0.4349935	0.4246426	10	32	53	48	26	132	66	150	71	55	195	150	113	107	10	63	65	24	136	63	23	86	1	49	0	Zou et al. 2018	PRJNA428542
SS_0966	18	China	2013	Pig	16	Non-Clinical	2205794	2071	1922395	0.4111	0.4349961	0.4246721	8	32	53	48	26	133	66	152	71	54	198	150	113	109	10	63	66	23	136	63	23	87	1	49	0	Zou et al. 2018	PRJNA428542
SS_1012	18	China	2013	Pig	16	Non-Clinical	2202572	2069	1925534	0.411	0.4349961	0.4246721	9	32	53	48	26	133	66	150	71	54	198	150	113	108	10	63	66	23	136	64	23	87	1	49	0	Zou et al. 2018	PRJNA428542
SS_1047	18	China	2013	Pig	16	Non-Clinical	2232966	2079	1928255	0.4108	0.4349935	0.4246721	9	34	53	48	26	132	66	150	71	54	198	150	113	108	10	63	65	24	136	63	24	87	1	51	0	Zou et al. 2018	PRJNA428542
SS_1247	18	China	2013	Pig	16	Non-Clinical	2243621	2135	1947995	0.4105	0.4351399	0.424938	11	32	44	53	29	132	69	153	68	56	197	164	127	114	10	62	66	23	148	68	22	95	1	64	0	Zou et al. 2018	PRJNA428542
SS_1251	18	China	2013	Pig	16	Non-Clinical	2229692	2127	1945933	0.4105	0.4351425	0.4249675	11	28	44	53	29	132	69	153	68	56	197	164	127	112	10	62	66	23	148	67	22	95	1	64	0	Zou et al. 2018	PRJNA428542
SS_1259	18	China	2013	Pig	16	Non-Clinical	2235582	2131	1945249	0.4105	0.4351425	0.4249675	11	29	44	53	29	132	69	153	68	56	196	164	127	114	10	62	66	23	148	67	22	95	1	64	0	Zou et al. 2018	PRJNA428542
SS_1262	18	China	2013	Pig	16	Non-Clinical	2228621	2131	1945049	0.4105	0.4351425	0.4249675	11	30	44	53	29	132	69	153	68	56	197	164	127	114	10	62	66	23	148	67	22	95	1	64	0	Zou et al. 2018	PRJNA428542
SS_1263	18	China	2013	Pig	16	Non-Clinical	2229249	2129	1941458	0.4105	0.4351425	0.4249675	11	30	44	53	29	132	69	153	68	56	197	163	128	115	10	62	66	22	148	67	22	95	1	64	0	Zou et al. 2018	PRJNA428542
SS_1264	18	China	2013	Pig	16	Non-Clinical	2233938	2137	1945242	0.4105	0.4351425	0.4249675	11	33	44	53	29	132	69	153	68	56	197	165	127	114	10	62	66	23	149	67	22	95	1	64	0	Zou et al. 2018	PRJNA428542
SS_1314	18	China	2013	Pig	16	Non-Clinical	2227639	2132	1948233	0.4105	0.4351399	0.4249675	11	29	44	53	28	132	69	153	68	56	197	164	126	112	10	62	66	23	148	67	22	95	1	64	0	Zou et al. 2018	PRJNA428542
SS_1317	18	China	2013	Pig	16	Non-Clinical	2229394	2129	1945457	0.4105	0.4351399	0.4249675	11	29	44	53	29	132	69	153	68	56	197	164	127	113	10	62	66	22	148	67	22	95	1	64	0	Zou et al. 2018	PRJNA428542
SS_1318	18	China	2013	Pig	16	Non-Clinical	2232078	2140	1952159	0.4106	0.4351399	0.4249675	11	32	44	53	29	132	69	153	68	56	196	164	127	114	10	62	66	22	148	67	22	95	1	64	0	Zou et al. 2018	PRJNA428542
SS_1781	18	China	2013	Pig	16	Non-Clinical	2200136	2049	1917848	0.4117	0.4349473	0.4245244	7	30	53	47	26	132	66	150	71	53	199	149	113	106	10	63	63	23	135	63	23	85	1	49	0	Zou et al. 2018	PRJNA428542
SS_1782	18	China	2013	Pig	16	Non-Clinical	2195927	2050	1913131	0.4115	0.4349473	0.4245244	8	29	53	47	26	132	66	151	71	53	199	149	113	106	10	63	63	23	135	63	23	85	1	49	0	Zou et al. 2018	PRJNA428542
SS_1783	18	China	2013	Pig	16	Non-Clinical	2218504	2064	1918734	0.4113	0.4349473	0.4245244	7	30	53	47	26	132	66	150	71	53	199	149	113	107	10	63	63	23	135	65	23	85	1	49	0	Zou et al. 2018	PRJNA428542
SS_2010	18	China	2013	Pig	28	Non-Clinical	2135265	2029	1866674	0.4116	0.4348009	0.4251447	11	25	46	49	25	136	68	143	68	55	195	146	119	103	8	68	65	21	137	62	21	80	1	51	0	Zou et al. 2018	PRJNA428542
SS_2039	18	China	2013	Pig	16	Non-Clinical	2156324	2059	1867087	0.4109	0.4345621	0.4244358	14	23	50	50	26	133	68	147	68	54	197	153	116	105	10	65	64	22	138	65	19	84	1	49	0	Zou et al. 2018	PRJNA428542
SS_2041	18	China	2013	Pig	28	Non-Clinical	2143270	2034	1872536	0.4116	0.4348009	0.4251447	11	28	46	49	25	135	68	142	68	55	195	147	119	102	8	68	65	22	137	62	21	80	1	51	0	Zou et al. 2018	PRJNA428542
SS_2049_1	18	China	2013	Pig	16	Non-Clinical	2165807	2070	1871437	0.4107	0.4345621	0.4244358	14	32	50	50	26	133	68	146	68	54	198	153	116	106	10	65	64	22	138	66	20	84	1	50	0	Zou et al. 2018	PRJNA428542
SS_2052	18	China	2013	Pig	30	Non-Clinical	2125070	2018	1858612	0.4118	0.43486	0.4249084	11	22	44	50	26	134	68	143	67	56	196	149	120	108	8	63	64	21	137	62	20	86	1	57	0	Zou et al. 2018	PRJNA428542
SS_2070	18	China	2013	Pig	28	Non-Clinical	2133985	2025	1871955	0.4116	0.4348009	0.4251447	11	25	46	49	26	135	68	142	68	55	195	146	119	101	8	66	65	22	137	62	21	80	1	51	0	Zou et al. 2018	PRJNA428542
SS_2440	18	China	2013	Pig	16	Non-Clinical	2274741	2164	1977579	0.4108	0.434937	0.4247903	10	35	53	48	27	132	66	152	72	54	199	152	120	112	10	65	65	23	138	63	24	94	1	58	0	Zou et al. 2018	PRJNA428542
SS1067	18	UK	2010	Pig	16	-	2090976	1982	1842982	0.4114	0.4348497	0.424997	12	28	47	46	26	135	68	153	70	54	198	145	112	105	9	60	61	22	132	62	19	84	1	46	0	Weinert et al. 2015	PRJEB8392
TL13	18	NA	NA	NA	NA	-	2038146	1945	1795694	0.4132	0.4346957	0.425706	NA	NA	NA	47	26	135	69	132	68	50	197	148	115	114	9	60	60	21	132	72	19	78	1	48	0	Genbank	CP003993
TMW_SS020	18	UK	2013	Pig	16	-	2117050	1991	1861238	0.4115	0.4347727	0.4245244	11	34	48	47	28	128	68	147	69	57	197	158	124	105	10	60	64	22	137	67	23	82	1	43	0	Wileman et al. 2019	PRJNA628943
D12	19	NA	NA	NA	NA	Systemic	2183059	2114	1931761	0.4132	0.4347991	0.425322	NA	NA	NA	45	29	129	70	136	68	55	200	156	118	108	11	70	61	21	138	63	18	87	1	60	0	Genbank	CP002644
SS_0013	19	China	2013	Pig	16	Non-Clinical	2186302	2072	1919795	0.4119	0.4347393	0.4252629	7	29	50	47	28	133	70	141	66	56	199	158	123	106	9	66	68	21	134	65	21	91	1	61	0	Zou et al. 2018	PRJNA428542
SS_0025	19	China	2013	Pig	16	Non-Clinical	2148319	2029	1877288	0.4116	0.4346956	0.4252334	7	30	50	45	28	134	71	139	66	57	199	156	115	105	9	66	67	22	131	65	21	86	1	53	0	Zou et al. 2018	PRJNA428542
SS_0030	19	China	2013	Pig	16	Non-Clinical	2147219	2029	1874458	0.4116	0.4346956	0.4252334	7	30	50	45	27	134	71	140	66	57	199	156	115	105	9	66	67	21	131	65	21	86	1	53	0	Zou et al. 2018	PRJNA428542
SS_0031	19	China	2013	Pig	16	Non-Clinical	2185684	2072	1911098	0.4118	0.4347393	0.4252629	7	30	50	47	28	133	70	141	66	56	199	158	123	106	9	66	68	21	134	65	21	91	1	61	0	Zou et al. 2018	PRJNA428542
SS_0036	19	China	2013	Pig	16	Non-Clinical	2182744	2072	1915906	0.4118	0.4347393	0.4252629	7	30	50	47	28	133	70	141	66	56	199	158	123	106	9	66	68	21	134	65	21	91	1	61	0	Zou et al. 2018	PRJNA428542
SS_0052	19	China	2013	Pig	16	Non-Clinical	2144657	2028	1872493	0.4114	0.4346956	0.4252334	7	30	50	45	27	133	70	139	66	57	199	156	115	105	9	66	66	22	131	65	21	86	1	53	0	Zou et al. 2018	PRJNA428542
SS_0053	19	China	2013	Pig	16	Non-Clinical	2144293	2031	1873747	0.4114	0.4346956	0.4252334	7	30	50	45	27	133	70	140	66	57	199	155	115	105	9	66	67	21	131	65	21	86	1	53	0	Zou et al. 2018	PRJNA428542
SS_0073	19	China	2013	Pig	16	Non-Clinical	2182893	2069	1910119	0.4118	0.4347393	0.4252629	7	30	50	47	28	134	70	141	66	56	199	158	123	106	9	66	66	22	134	64	21	91	1	61	0	Zou et al. 2018	PRJNA428542
SS_0077	19	China	2013	Pig	16	Non-Clinical	2189893	2078	1912891	0.4117	0.4347393	0.4252629	7	31	50	47	28	133	70	141	66	56	199	159	124	106	9	66	67	22	134	65	21	91	1	61	0	Zou et al. 2018	PRJNA428542
SS_0081	19	China	2013	Pig	16	Non-Clinical	2182403	2072	1910811	0.4118	0.4347393	0.4252629	7	32	50	47	28	133	70	142	66	56	199	159	123	106	9	66	67	22	134	65	21	91	1	61	0	Zou et al. 2018	PRJNA428542
SS_0083	19	China	2013	Pig	16	Non-Clinical	2144697	2028	1872844	0.4114	0.4346982	0.4252334	7	31	50	45	27	133	70	139	66	57	199	155	115	105	9	66	66	22	131	65	21	86	1	53	0	Zou et al. 2018	PRJNA428542
SS_0111	19	China	2013	Pig	16	Non-Clinical	2143148	2034	1882018	0.4114	0.4346956	0.4252334	7	33	50	45	27	133	70	139	66	57	199	157	115	105	9	66	66	22	131	65	21	86	1	53	0	Zou et al. 2018	PRJNA428542
SS_0139	19	China	2013	Pig	16	Non-Clinical	2183792	2069	1910154	0.4118	0.4347393	0.4252629	7	29	50	47	28	134	71	141	66	56	199	159	123	106	9	66	68	22	134	65	21	91	1	61	0	Zou et al. 2018	PRJNA428542
SS_0142	19	China	2013	Pig	16	Non-Clinical	2183595	2070	1907838	0.4118	0.4347393	0.4252629	7	28	50	47	28	134	71	142	66	56	199	158	124	106	9	66	67	22	134	65	21	91	1	61	0	Zou et al. 2018	PRJNA428542
SS_0143	19	China	2013	Pig	16	Non-Clinical	2184147	2069	1909386	0.4118	0.4347393	0.4252629	7	29	50	47	28	134	71	141	66	56	199	159	123	106	9	66	67	22	134	65	21	91	1	61	0	Zou et al. 2018	PRJNA428542
SS_1200	19	China	2013	Pig	16	Non-Clinical	2185152	2065	1901440	0.4114	0.434747	0.4254402	7	31	50	48	28	133	70	137	66	57	197	161	125	107	9	64	67	22	134	65	21	91	1	63	0	Zou et al. 2018	PRJNA428542
SS_1214	19	China	2013	Pig	16	Non-Clinical	2184538	2066	1904749	0.4115	0.4347444	0.4254402	7	32	50	48	28	134	71	137	66	57	197	161	125	107	9	64	67	22	134	65	21	91	1	63	0	Zou et al. 2018	PRJNA428542
SS_1215	19	China	2013	Pig	16	Non-Clinical	2210593	2083	1912508	0.4116	0.4347444	0.4254402	7	35	50	48	28	133	70	137	66	57	198	162	125	107	9	64	67	22	135	65	21	91	1	63	0	Zou et al. 2018	PRJNA428542
1615892	20	Canada	2014	Pig	9	-	2160785	2047	1917412	0.4106	0.4344978	0.4251647	5	10	40	55	25	139	66	146	69	50	195	162	121	105	14	60	64	25	134	67	23	75	1	38	0	Hadjirin et al. 2020	PRJNA628943
784_6A	20	UK	2013	Pig	31	Non-Clinical	2130528	1976	1870980	0.4142	0.4347749	0.4244358	7	9	38	47	29	128	69	138	66	50	197	155	117	111	11	61	64	20	134	65	22	80	1	48	0	Wileman et al. 2019	PRJEB6250
89_88_422	20	Canada	1989	Pig	9	Respiratory	2144319	2057	1900750	0.4138	0.4348317	0.4255879	9	9	44	57	29	137	67	140	67	52	197	160	115	113	13	58	66	22	134	68	23	80	1	41	0	Hadjirin et al. 2020	PRJNA628943
LSS55	20	UK	2011	NA	NT	Non-Clinical	2143280	1979	1890403	0.4142	0.4346032	0.424229	11	13	43	47	30	129	68	134	65	50	197	154	109	104	14	56	62	21	134	70	23	72	1	30	0	Weinert et al. 2015	PRJEB8392
MA4T3_4A	20	Canada	2016	Pig	NA	Non-Clinical	2113421	1975	1878686	0.4145	0.4346879	0.4247607	3	11	43	49	29	133	67	143	68	53	198	156	108	112	10	61	61	20	132	63	22	77	1	42	0	Hadjirin et al. 2020	PRJNA628943
MA4T3_4B	20	Canada	2016	Pig	NA	Non-Clinical	2112153	1973	1881025	0.4145	0.4346854	0.4247607	3	11	43	49	29	132	66	143	68	53	198	157	108	112	10	61	61	20	132	64	22	77	1	43	0	Hadjirin et al. 2020	PRJNA628943
MA4T3_4D	20	Canada	2016	Pig	NA	Non-Clinical	2112480	1972	1877620	0.4145	0.4346905	0.4247607	3	11	43	49	29	132	66	143	68	53	198	157	108	112	10	61	61	20	132	64	22	77	1	42	0	Hadjirin et al. 2020	PRJNA628943
ME1D3_3A	20	Canada	2016	Pig	NA	Non-Clinical	2145735	2060	1903916	0.4138	0.4348343	0.4256174	9	11	44	57	29	137	67	140	67	52	197	160	115	113	13	58	66	22	134	68	23	80	1	41	0	Hadjirin et al. 2020	PRJNA628943
SS_0061	20	China	2013	Pig	31	Non-Clinical	2102721	1913	1858437	0.4142	0.4346931	0.4248493	6	11	40	56	27	133	67	136	64	49	200	156	105	110	16	64	62	23	134	68	24	73	1	31	0	Zou et al. 2018	PRJNA428542
SS_0082	20	China	2013	Pig	31	Non-Clinical	2102824	1916	1853916	0.4142	0.4346956	0.4248493	6	11	40	56	27	133	67	136	64	49	200	156	105	110	16	64	62	23	134	68	24	73	1	31	0	Zou et al. 2018	PRJNA428542
SS_0148	20	China	2013	Pig	9	Non-Clinical	2154375	2028	1905760	0.4126	0.4347727	0.4248789	9	15	45	58	31	139	68	138	70	50	195	162	124	106	12	56	64	23	132	72	23	78	1	49	0	Zou et al. 2018	PRJNA428542
SS_0180	20	China	2013	Pig	5	Non-Clinical	2211712	2102	1945881	0.4125	0.434678	0.4244358	10	15	43	59	29	135	66	139	68	52	199	159	123	121	11	64	64	24	140	69	26	83	1	63	0	Zou et al. 2018	PRJNA428542
SS_0615	20	China	2013	Pig	NA	Non-Clinical	2234651	2047	1938652	0.4108	0.4350603	0.4251743	10	22	46	48	32	130	71	144	67	52	200	173	117	113	13	60	68	21	138	70	23	77	1	42	0	Zou et al. 2018	PRJNA428542
SS_0629	20	China	2013	Pig	NA	Non-Clinical	2233413	2046	1948762	0.4108	0.4350629	0.4251743	10	21	46	48	32	131	72	145	67	52	200	173	117	113	13	60	68	21	138	69	23	77	1	42	0	Zou et al. 2018	PRJNA428542
SS_0635	20	China	2013	Pig	NA	Non-Clinical	2234180	2045	1947622	0.4108	0.4350606	0.4251743	10	22	46	48	32	131	72	145	67	52	200	173	117	113	13	60	68	21	138	69	23	77	1	42	0	Zou et al. 2018	PRJNA428542
SS_0639	20	China	2013	Pig	NA	Non-Clinical	2258247	2055	1949217	0.4106	0.4350629	0.4251743	10	27	46	48	32	131	72	145	67	52	200	172	117	113	13	61	68	21	138	70	24	77	1	42	0	Zou et al. 2018	PRJNA428542
SS_0927	20	China	2013	Pig	31	Non-Clinical	2245360	2058	1956107	0.4108	0.4348552	0.4249084	10	21	46	48	31	131	70	143	66	52	199	176	113	114	11	62	65	21	137	69	24	75	1	49	0	Zou et al. 2018	PRJNA428542
SS_0939	20	China	2013	Pig	31	Non-Clinical	2249731	2065	1967899	0.4108	0.43486	0.4249084	10	23	45	48	31	132	70	144	66	52	199	175	113	114	11	62	65	22	138	69	24	75	1	48	0	Zou et al. 2018	PRJNA428542
SS_1034	20	China	2013	Pig	31	Non-Clinical	2243279	2053	1969259	0.4105	0.4348831	0.4249675	10	23	45	48	32	132	71	144	66	52	199	176	113	114	11	62	65	21	137	70	23	75	1	48	0	Zou et al. 2018	PRJNA428542
SS_1059	20	China	2013	Pig	31	Non-Clinical	2249344	2061	1970167	0.4106	0.4349011	0.424997	10	21	46	48	32	131	71	143	66	52	199	177	113	115	11	60	65	21	137	69	23	75	1	50	0	Zou et al. 2018	PRJNA428542
SS_1060	20	China	2013	Pig	31	Non-Clinical	2232703	2037	1957808	0.4106	0.4349271	0.4248789	9	19	45	48	32	131	71	142	66	52	199	175	113	114	11	60	65	21	136	69	23	75	1	48	0	Zou et al. 2018	PRJNA428542
SS_1069	20	China	2013	Pig	31	Non-Clinical	2255538	2155	1975601	0.4126	0.4346343	0.4239041	9	23	43	56	28	133	67	145	66	53	200	164	117	114	11	64	67	23	138	72	27	78	1	55	0	Zou et al. 2018	PRJNA428542
SS_1076	20	China	2013	Pig	NA	Non-Clinical	2253020	2071	1974866	0.4101	0.4350247	0.4244062	8	19	44	47	31	133	72	145	66	50	200	170	116	115	13	61	64	20	138	71	24	80	1	43	0	Zou et al. 2018	PRJNA428542
SS_1721	20	China	2013	Pig	31	Non-Clinical	2188696	2055	1928904	0.4126	0.4350731	0.4255583	9	13	41	58	26	137	68	130	66	50	197	159	113	106	11	61	66	23	134	71	23	79	1	56	0	Zou et al. 2018	PRJNA428542
SS_1722	20	China	2013	Pig	31	Non-Clinical	2200602	2070	1933787	0.4121	0.435068	0.4255583	10	11	41	58	26	138	68	131	66	50	198	159	113	106	11	62	66	23	135	71	23	79	1	56	0	Zou et al. 2018	PRJNA428542
SS_1961	20	China	2013	Pig	31	Non-Clinical	2246598	2051	1973083	0.4105	0.4349884	0.4250266	9	23	46	48	32	131	71	143	66	52	199	178	113	114	11	60	65	22	137	71	23	75	1	47	0	Zou et al. 2018	PRJNA428542
SS_2464	20	China	2013	Pig	5	Non-Clinical	2227457	2097	1968982	0.4115	0.4347499	0.4244653	9	15	43	59	26	135	66	142	68	50	200	153	113	114	11	64	62	26	135	67	26	78	1	57	0	Zou et al. 2018	PRJNA428542
SS_2481	20	China	2013	Pig	9	Non-Clinical	2449452	2369	2100927	0.4114	0.4347375	0.4248028	12	21	41	56	29	139	68	163	65	51	204	184	135	122	15	64	64	24	140	71	24	95	1	69	0	Zou et al. 2018	PRJNA428542
SS_0123	21	China	2013	Pig	12	Non-Clinical	2317261	2162	1997886	0.4139	0.4365586	0.4255879	12	29	51	46	33	140	72	148	67	52	203	158	117	119	10	67	73	24	133	67	22	83	1	44	0	Zou et al. 2018	PRJNA428542
SS_0166	21	China	2013	Pig	NA	Non-Clinical	2485863	2338	2126833	0.4125	0.4360339	0.4261787	14	30	48	48	41	147	72	152	66	52	200	176	141	132	9	69	79	24	142	73	25	88	1	69	0	Zou et al. 2018	PRJNA428542
SS_0189	21	China	2013	Pig	NA	Non-Clinical	2486973	2331	2129760	0.4127	0.4360339	0.4261787	14	29	49	48	41	147	71	152	66	52	201	175	141	132	9	69	78	24	142	72	25	88	1	68	0	Zou et al. 2018	PRJNA428542
SS_0378	21	China	2013	Pig	NA	Non-Clinical	2518731	2376	2113315	0.4129	0.4361238	0.4254402	12	43	54	48	40	136	72	159	66	54	205	165	127	129	10	71	73	22	144	76	24	87	1	60	0	Zou et al. 2018	PRJNA428542
SS_0649	21	China	2013	Pig	NA	Non-Clinical	2537144	2400	2168265	0.4126	0.4361298	0.4269172	15	46	49	50	42	144	71	157	69	56	206	175	131	146	10	78	77	22	148	87	26	89	1	69	0	Zou et al. 2018	PRJNA428542
SS_0676	21	China	2013	Pig	NA	Non-Clinical	2345804	2212	2020160	0.414	0.4367093	0.4262377	14	30	49	49	34	144	71	145	65	49	205	157	117	126	9	66	76	21	136	67	24	85	1	47	0	Zou et al. 2018	PRJNA428542
SS_0681	21	China	2013	Pig	30	Non-Clinical	2530381	2409	2143589	0.4125	0.4364189	0.4268285	14	43	48	50	36	146	71	160	69	57	205	180	131	136	11	80	76	21	146	81	29	94	1	72	0	Zou et al. 2018	PRJNA428542
SS_0707	21	China	2013	Pig	NA	Non-Clinical	2340830	2205	2020730	0.414	0.4367093	0.4262377	14	32	49	49	34	144	71	145	65	49	205	156	117	126	9	66	76	22	136	67	24	84	1	46	0	Zou et al. 2018	PRJNA428542
SS_0712	21	China	2013	Pig	NA	Non-Clinical	2368705	2223	2023306	0.4138	0.4367093	0.4262377	15	35	49	49	34	144	71	145	65	49	205	156	119	127	9	66	76	21	137	67	25	85	1	46	0	Zou et al. 2018	PRJNA428542
SS_0796	21	China	2013	Pig	NA	Non-Clinical	2516289	2385	2127881	0.4135	0.436658	0.4266513	13	38	50	52	35	141	68	155	74	60	205	173	134	140	10	72	78	26	148	74	24	89	1	67	0	Zou et al. 2018	PRJNA428542
SS_0797	21	China	2013	Pig	16	Non-Clinical	2491326	2366	2114030	0.4127	0.4364089	0.4264741	16	41	49	50	38	143	69	159	73	59	206	171	130	145	11	79	81	24	146	78	25	89	1	73	1	Zou et al. 2018	PRJNA428542
SS_0803	21	China	2013	Pig	5	Non-Clinical	2416281	2280	2039195	0.4132	0.4365758	0.4254106	14	43	50	52	37	142	69	150	69	59	204	168	125	140	10	73	76	24	143	75	25	86	1	64	1	Zou et al. 2018	PRJNA428542
SS_0805	21	China	2013	Pig	5	Non-Clinical	2429401	2280	2035269	0.4131	0.4365758	0.4254106	14	42	50	52	37	142	69	150	69	59	204	169	124	140	10	73	76	25	143	75	25	86	1	64	1	Zou et al. 2018	PRJNA428542
SS_0949	21	China	2013	Pig	29	Non-Clinical	2536700	2408	2145158	0.4131	0.4360622	0.4254106	14	43	51	49	41	143	71	169	70	56	207	176	129	140	11	81	77	21	145	85	28	90	1	65	0	Zou et al. 2018	PRJNA428542
SS_0963	21	China	2013	Pig	NA	Non-Clinical	2501847	2336	2123075	0.4131	0.4359877	0.4253515	13	38	50	48	41	141	71	159	66	57	206	175	126	134	11	79	75	25	141	82	26	86	1	62	0	Zou et al. 2018	PRJNA428542
SS_0970	21	China	2013	Pig	30	Non-Clinical	2451145	2317	2081751	0.4133	0.4360288	0.4260605	13	42	51	46	36	141	71	156	66	57	207	170	124	132	11	78	75	22	140	80	26	86	1	62	0	Zou et al. 2018	PRJNA428542
SS_1008	21	China	2013	Pig	NA	Non-Clinical	2503621	2334	2121595	0.4131	0.4359877	0.4253515	13	40	50	48	42	140	71	159	66	57	206	175	126	136	11	79	75	25	141	84	26	86	1	62	0	Zou et al. 2018	PRJNA428542
SS_1141_1	21	China	2013	Pig	NA	Non-Clinical	2413162	2281	2046851	0.4146	0.4363421	0.4263559	12	36	47	52	36	145	72	153	69	48	206	167	125	127	10	73	72	24	137	66	25	82	1	59	0	Zou et al. 2018	PRJNA428542
SS_1164	21	China	2013	Pig	NA	Non-Clinical	2409111	2267	2039517	0.413	0.4364037	0.4267399	12	37	46	52	35	145	72	152	69	48	205	166	126	126	10	72	72	24	137	66	26	81	1	66	0	Zou et al. 2018	PRJNA428542
SS_1170	21	China	2013	Pig	NA	Non-Clinical	2361639	2246	2033864	0.4134	0.436509	0.426799	12	33	46	52	35	145	72	152	67	48	205	166	126	127	10	72	72	24	137	66	25	82	1	64	0	Zou et al. 2018	PRJNA428542
SS_1171	21	China	2013	Pig	NA	Non-Clinical	2362140	2247	2033066	0.4134	0.436509	0.426799	12	32	46	52	35	145	72	152	67	48	205	166	126	127	10	72	72	24	137	66	25	82	1	64	0	Zou et al. 2018	PRJNA428542
SS_1176	21	China	2013	Pig	15	Non-Clinical	2413882	2271	2049561	0.4131	0.4364423	0.4268285	12	39	47	52	35	146	72	152	71	48	205	165	126	127	10	72	72	24	137	68	25	82	1	64	0	Zou et al. 2018	PRJNA428542
SS_1188	21	China	2013	Pig	NA	Non-Clinical	2340744	2192	2003487	0.4133	0.4364037	0.4255288	12	31	50	47	34	140	71	148	68	52	203	153	117	121	10	67	72	24	134	65	23	85	1	52	0	Zou et al. 2018	PRJNA428542
SS_1194	21	China	2013	Pig	NA	Non-Clinical	2351058	2197	1999912	0.4131	0.4363909	0.4255288	12	32	51	47	34	140	72	147	68	52	203	154	117	121	10	68	74	23	134	66	23	85	1	53	0	Zou et al. 2018	PRJNA428542
SS_1219	21	China	2013	Pig	NA	Non-Clinical	2376824	2247	2003839	0.4136	0.4365026	0.4247607	11	38	47	47	34	139	72	142	69	51	201	153	120	115	8	70	74	20	145	68	25	89	1	52	0	Zou et al. 2018	PRJNA428542
SS_2101	21	China	2013	Pig	21	Non-Clinical	2363327	2242	2002794	0.4146	0.4361418	0.427183	11	35	45	53	31	145	73	151	65	53	203	167	123	120	10	70	71	28	144	69	25	84	1	41	0	Zou et al. 2018	PRJNA428542
SS_2169	21	China	2013	Pig	12	Non-Clinical	2455373	2337	2128760	0.4124	0.4362702	0.4268581	16	33	49	47	40	147	72	142	68	50	203	163	126	132	8	69	77	20	140	76	26	88	1	78	0	Zou et al. 2018	PRJNA428542
SS_2203_1	21	China	2013	Pig	NA	Non-Clinical	2512575	2394	2124490	0.4131	0.4366092	0.4270058	11	48	52	51	39	140	71	159	71	59	207	172	131	138	11	76	76	23	146	82	25	89	1	72	1	Zou et al. 2018	PRJNA428542
SS_2254	21	China	2013	Pig	30	Non-Clinical	2279659	2094	1949095	0.4147	0.4363575	0.4262673	10	28	46	45	33	138	71	142	66	49	203	148	114	112	8	66	71	19	135	67	22	78	1	50	0	Zou et al. 2018	PRJNA428542
SS_2737	21	China	2014	Pig	16	Non-Clinical	2392464	2218	1998461	0.4146	0.4364589	0.4262082	12	38	47	47	34	138	71	147	70	49	204	153	118	120	8	70	72	19	141	66	24	84	1	57	0	Zou et al. 2018	PRJNA428542
SS_2795	21	China	2014	Pig	NA	Non-Clinical	2473589	2341	2110095	0.4128	0.4364346	0.4265627	14	40	50	49	39	144	71	155	73	57	203	172	126	142	10	78	75	22	146	77	25	88	1	66	1	Zou et al. 2018	PRJNA428542
SS_2797	21	China	2014	Pig	NA	Non-Clinical	2471591	2342	2102909	0.4127	0.4364346	0.4265627	14	44	50	49	39	144	71	156	73	57	204	172	126	142	10	78	75	22	145	77	25	88	1	66	1	Zou et al. 2018	PRJNA428542
SS_2828	21	China	2014	Pig	NA	Non-Clinical	2477333	2346	2099253	0.4127	0.4364397	0.4265331	14	41	50	49	39	144	71	154	73	57	205	172	126	142	10	78	75	22	146	77	24	88	1	66	1	Zou et al. 2018	PRJNA428542
SS_2829	21	China	2014	Pig	NA	Non-Clinical	2475735	2351	2107702	0.4126	0.436432	0.4265627	14	47	49	49	39	144	71	155	73	57	204	172	126	142	10	78	75	22	145	77	25	88	1	66	1	Zou et al. 2018	PRJNA428542
SS_2838	21	China	2014	Pig	NA	Non-Clinical	2499189	2371	2099443	0.413	0.4362856	0.4263559	15	48	46	49	37	144	71	157	71	57	209	171	129	143	10	85	79	22	148	79	24	87	1	65	1	Zou et al. 2018	PRJNA428542
SS_3096	21	China	2014	Pig	NA	Non-Clinical	2339680	2160	1995817	0.4135	0.4367658	0.4269172	13	21	48	47	37	145	72	150	66	52	202	161	115	133	9	64	72	25	135	72	24	84	1	45	0	Zou et al. 2018	PRJNA428542
SS_3099	21	China	2014	Pig	NA	Non-Clinical	2436644	2181	2023853	0.4119	0.4367658	0.4269172	13	25	48	47	36	145	72	150	67	52	200	162	115	131	9	64	72	25	135	71	24	84	1	45	0	Zou et al. 2018	PRJNA428542
1481965	22	Canada	2013	Pig	30	Systemic	2409676	2342	2084120	0.4141	0.4354224	0.4251152	16	48	48	46	38	149	69	158	75	55	201	172	130	127	10	67	77	23	145	70	25	87	1	78	0	Hadjirin et al. 2020	PRJNA628943
684_15B	22	UK	2013	Pig	21	Non-Clinical	2344392	2193	2013689	0.4124	0.4354584	0.4249675	15	38	44	48	31	146	70	159	70	50	203	157	124	119	9	70	75	24	136	66	23	82	1	45	0	Wileman et al. 2019	PRJEB6250
784_24A	22	UK	2013	Pig	NT	Non-Clinical	2316952	2160	1989799	0.413	0.4355126	0.4248493	14	30	44	48	29	146	69	159	70	49	202	154	122	113	8	68	74	24	137	64	23	81	1	45	0	Wileman et al. 2019	PRJEB6250
LSS41	22	UK	2011	NA	NT	Non-Clinical	2304324	2182	1978009	0.4125	0.4354584	0.424997	15	30	45	48	31	145	70	159	70	50	203	156	127	118	9	70	78	24	137	66	23	81	1	45	0	Weinert et al. 2015	PRJEB8392
LSS53	22	UK	2011	NA	NT	Non-Clinical	2295507	2185	1974016	0.4125	0.435453	0.4249675	15	28	44	49	31	147	70	157	70	50	203	156	125	118	9	70	77	23	135	66	23	82	1	44	0	Weinert et al. 2015	PRJEB8392
SS_0955	22	China	2013	Pig	29	Non-Clinical	2424781	2273	2050437	0.413	0.4356921	0.4247607	15	46	51	43	33	151	69	147	72	52	206	161	121	125	10	69	70	25	141	70	24	84	1	52	0	Zou et al. 2018	PRJNA428542
SS_0964	22	China	2013	Pig	29	Non-Clinical	2422569	2275	2055090	0.4128	0.4356921	0.4247607	15	45	51	43	33	152	69	148	72	52	205	159	120	125	10	70	72	25	141	70	23	84	1	51	0	Zou et al. 2018	PRJNA428542
SS_0969	22	China	2013	Pig	29	Non-Clinical	2423736	2266	2062870	0.413	0.4356921	0.4247607	15	43	51	43	33	152	69	148	72	52	205	159	120	125	10	69	72	25	142	70	23	84	1	52	0	Zou et al. 2018	PRJNA428542
SS_0985	22	China	2013	Pig	29	Non-Clinical	2428255	2271	2055924	0.413	0.4356921	0.4247607	15	44	51	43	33	152	69	147	72	52	205	159	120	125	10	69	72	25	141	70	24	83	1	52	0	Zou et al. 2018	PRJNA428542
SS_1050	22	China	2013	Pig	29	Non-Clinical	2420485	2271	2070800	0.413	0.4356921	0.4247607	15	43	51	43	33	152	69	148	72	52	205	161	120	125	10	69	71	25	141	70	24	84	1	52	0	Zou et al. 2018	PRJNA428542
SS_1051	22	China	2013	Pig	29	Non-Clinical	2426517	2279	2057830	0.4131	0.4356921	0.4247607	15	44	51	43	33	152	69	149	72	52	205	160	120	125	10	69	71	25	141	70	24	84	1	52	0	Zou et al. 2018	PRJNA428542
SS_1052	22	China	2013	Pig	29	Non-Clinical	2423793	2267	2065815	0.413	0.4356921	0.4247607	15	43	51	43	33	152	69	147	72	52	205	159	120	125	10	69	72	25	141	70	23	83	1	52	0	Zou et al. 2018	PRJNA428542
SS_1053	22	China	2013	Pig	29	Non-Clinical	2423465	2272	2067471	0.4131	0.4356921	0.4247607	15	44	51	43	33	152	69	149	72	52	205	161	120	125	10	69	72	25	141	70	23	84	1	52	0	Zou et al. 2018	PRJNA428542
SS_1070	22	China	2013	Pig	29	Non-Clinical	2422284	2272	2045738	0.4131	0.4356921	0.4247607	15	41	51	43	34	152	69	149	72	52	205	160	120	125	10	69	71	25	141	70	23	84	1	52	0	Zou et al. 2018	PRJNA428542
SS_1982	22	China	2013	Pig	28	Non-Clinical	2477275	2313	2086646	0.4129	0.4357075	0.4249084	16	34	51	44	33	151	69	155	72	54	204	158	124	123	10	72	75	25	138	67	24	85	1	55	0	Zou et al. 2018	PRJNA428542
SS_2080	22	China	2013	Pig	29	Non-Clinical	2445110	2312	2075103	0.4126	0.4357203	0.4249675	16	34	51	44	33	154	68	152	72	54	205	161	124	130	10	72	72	25	138	67	23	85	1	57	0	Zou et al. 2018	PRJNA428542
SS_2100	22	China	2013	Pig	29	Non-Clinical	2445524	2321	2081324	0.4125	0.4357203	0.4249675	16	36	51	44	33	153	68	153	72	54	205	163	124	130	10	73	73	25	138	67	23	86	1	57	0	Zou et al. 2018	PRJNA428542
TMW_SS021	22	UK	2013	Pig	21	-	2316026	2188	2018653	0.4125	0.4354741	0.4248789	15	32	44	48	31	145	70	158	70	50	203	158	124	120	9	70	75	23	137	66	22	80	1	44	0	Wileman et al. 2019	PRJNA628943
TMW_SS028	22	UK	2013	Pig	2	-	2307313	2175	2004710	0.4125	0.4355203	0.4248789	15	36	44	48	29	145	69	158	70	49	202	154	125	120	8	69	76	24	137	64	22	82	1	47	0	Wileman et al. 2019	PRJNA628943
VALENCIA_ST4	22	Spain	2016	Pig	NA	-	2421681	2326	2097587	0.4114	0.4353975	0.4250561	16	31	47	51	31	154	69	167	73	51	206	159	127	120	7	69	75	25	136	66	23	86	1	56	0	Hadjirin et al. 2020	PRJNA628943
1080671	23	Canada	2008	Pig	20	-	2094649	2063	1839659	0.3979	0.4174116	0.4096656	8	23	29	46	25	142	65	126	72	50	197	147	112	98	5	53	70	19	131	65	22	90	1	46	0	Hadjirin et al. 2020	PRJNA628943
1165977	23	Canada	2009	Pig	15	-	2242306	2256	1968633	0.3981	0.4174868	0.4088559	8	19	26	45	29	152	68	151	73	45	200	161	121	116	6	55	72	20	140	67	23	89	1	52	0	Hadjirin et al. 2020	PRJNA628943
1628469	23	Canada	2014	Pig	23	Systemic	2077091	2048	1834665	0.3983	0.4172571	0.4072017	11	20	30	45	29	151	66	132	74	48	195	145	111	102	7	51	68	18	124	64	21	79	1	50	0	Hadjirin et al. 2020	PRJNA628943
083_19A	23	UK	2013	Pig	NT	Non-Clinical	1974285	1974	1715395	0.3933	0.415652	0.4059084	11	19	21	41	27	138	66	114	66	46	194	130	96	93	5	48	66	17	128	65	18	69	1	28	0	Wileman et al. 2019	PRJEB6250
LSS17	23	UK	2010	NA	NT	-	2152914	2174	1899976	0.3996	0.4177475	0.4090923	12	19	29	45	29	151	66	140	75	48	196	143	116	105	8	55	70	19	132	63	24	86	1	52	0	Weinert et al. 2015	PRJEB8392
TMW_SS050	23	UK	2014	Pig	2	-	2113125	2063	1853627	0.399	0.4173203	0.4079227	9	28	31	46	26	146	66	141	77	49	197	139	107	98	5	52	68	18	133	66	23	78	1	35	0	Wileman et al. 2019	PRJNA628943
TMW_SS088	23	UK	2014	Pig	NA	-	2206350	2130	1930886	0.3986	0.418069	0.4082006	9	39	34	43	29	153	68	136	73	46	199	144	105	107	8	54	70	19	132	74	22	78	1	37	0	Wileman et al. 2019	PRJNA628943
1665815	24	Canada	2014	Pig	22	-	2362803	2277	2018788	0.3967	0.4177769	0.4091634	6	57	30	46	28	145	65	132	70	48	208	148	119	112	6	53	70	19	132	64	22	80	1	42	0	Hadjirin et al. 2020	PRJNA628943
083_1A	24	UK	2013	Pig	NT	Non-Clinical	2391161	2334	2044123	0.3955	0.4183449	0.4084424	14	39	27	48	27	152	67	150	73	50	212	147	110	111	7	56	73	20	140	74	22	88	1	49	0	Wileman et al. 2019	PRJEB6250
714_21C	24	UK	2014	Pig	NT	Non-Clinical	2228420	2121	1930993	0.3975	0.4182122	0.4091931	8	33	27	54	27	148	66	128	70	48	203	141	111	102	7	54	68	22	134	77	23	84	1	47	0	Wileman et al. 2019	PRJEB6250
784_24B	24	UK	2013	Pig	NT	Non-Clinical	2316859	2187	1978907	0.3946	0.417786	0.4076153	12	29	25	55	24	151	66	135	72	45	203	147	110	99	8	57	73	21	140	69	22	83	1	35	0	Wileman et al. 2019	PRJEB6250
1230091	25	Canada	2010	Pig	28	Systemic	2310271	2242	2012281	0.3959	0.418175	0.4095179	9	38	25	46	28	147	66	132	69	48	201	151	108	106	4	51	71	19	135	69	21	76	1	46	0	Hadjirin et al. 2020	PRJNA628943
270_11A	25	UK	2013	Pig	NT	Non-Clinical	2255008	2214	1971168	0.3992	0.4181562	0.4093528	13	27	28	44	26	150	65	148	71	47	201	149	107	106	8	52	69	20	136	73	20	71	1	41	0	Wileman et al. 2019	PRJEB6250
270_19C	25	UK	2013	Pig	NT	Non-Clinical	2288527	2218	2001473	0.398	0.4183173	0.4089862	12	32	31	46	30	149	65	138	71	50	197	145	112	111	10	53	69	18	138	73	22	81	1	38	0	Wileman et al. 2019	PRJEB6250
270_1B	25	UK	2013	Pig	NT	Non-Clinical	2242177	2203	1946558	0.3981	0.418649	0.4101557	15	28	26	46	26	150	64	142	71	47	200	146	115	94	9	53	74	21	135	72	19	66	1	47	0	Wileman et al. 2019	PRJEB6250
MG2C3_3D	25	Canada	2016	Pig	NA	Non-Clinical	2386783	2347	2076827	0.3974	0.4186809	0.4089446	6	41	28	58	28	156	68	141	70	53	199	164	128	110	9	59	72	21	144	76	23	80	1	49	0	Hadjirin et al. 2020	PRJNA628943
BE4B3_2B	26	Canada	2016	Pig	NA	Non-Clinical	2324897	2094	2017609	0.415	0.437912	0.4293099	8	46	31	43	25	136	66	108	59	51	201	136	118	103	6	56	62	19	123	65	19	70	1	40	0	Hadjirin et al. 2020	PRJNA628943
CF2D3_1A	26	Canada	2016	Pig	NA	Non-Clinical	2460176	2263	2132528	0.4145	0.4384411	0.4299894	11	51	33	44	29	142	65	110	59	54	207	138	127	109	8	56	60	19	130	67	21	79	1	62	0	Hadjirin et al. 2020	PRJNA628943
CF2D3_1B	26	Canada	2016	Pig	NA	Non-Clinical	2403562	2203	2070080	0.4153	0.4384411	0.4300189	11	50	33	43	28	141	65	108	59	53	205	132	119	106	8	56	56	19	126	67	21	75	1	49	0	Hadjirin et al. 2020	PRJNA628943
D16_010262	26	USA	NA	Pig	NA	-	2285093	2025	1987515	0.4146	0.4378555	0.4293395	8	44	31	43	23	130	65	114	63	51	197	138	116	101	7	52	62	19	125	64	19	68	1	35	0	Hadjirin et al. 2020	PRJNA628943
MF1S3_4a_SG	26	Canada	NA	Pig	NA	-	2460347	2263	2127629	0.4145	0.4380276	0.4297235	14	51	31	45	25	139	66	113	60	52	203	143	124	114	7	53	69	20	124	70	22	77	3	39	0	Hadjirin et al. 2020	PRJNA628943
635_5A	27	UK	2013	Pig	NT	Non-Clinical	2397765	2267	2104483	0.4133	0.4375719	0.4279511	9	37	32	51	28	129	66	136	71	55	208	158	131	114	6	60	62	24	136	64	21	83	1	49	0	Wileman et al. 2019	PRJEB6250
784_18B	27	UK	2013	Pig	NT	Non-Clinical	2296726	2096	1991959	0.4128	0.4390409	0.4323821	8	34	30	48	27	130	67	126	69	52	211	149	121	100	5	55	65	23	133	64	17	79	1	40	0	Wileman et al. 2019	PRJEB6250
784_4B	27	UK	2013	Pig	NT	Non-Clinical	2151871	2011	1881253	0.414	0.4381047	0.4296139	8	27	28	53	26	132	64	122	60	47	213	149	121	101	7	57	62	26	131	61	23	74	2	44	0	Wileman et al. 2019	PRJEB6250
SS_1225	27	China	2013	Pig	16	Non-Clinical	2253533	2101	1914389	0.4133	0.4376335	0.4274784	11	34	30	45	28	129	66	124	60	49	203	145	116	109	7	53	61	21	129	67	16	75	1	44	0	Zou et al. 2018	PRJNA428542
714_5C	28	UK	2014	Pig	NT	Non-Clinical	2207567	2134	1907786	0.4224	0.4456446	0.4400331	9	24	29	53	28	130	64	139	58	51	204	150	120	103	10	59	69	26	133	76	19	78	1	48	0	Wileman et al. 2019	PRJEB6250
SS_0015	28	China	2013	Pig	NA	Non-Clinical	2256015	2214	1974643	0.4185	0.4469852	0.4408863	9	30	24	47	26	133	66	137	63	53	204	155	126	108	5	56	67	23	125	68	24	81	1	43	0	Zou et al. 2018	PRJNA428542
SS_2231	28	China	2013	Pig	NA	Non-Clinical	2164863	2128	1882977	0.4225	0.4464895	0.4412147	7	43	27	48	26	134	67	133	66	54	202	146	121	105	5	58	63	22	131	72	24	74	1	41	1	Zou et al. 2018	PRJNA428542
SS_2256	28	China	2013	Pig	NA	Non-Clinical	2093768	2013	1806732	0.4225	0.4465397	0.4418941	6	32	30	44	27	130	67	130	61	50	205	139	118	109	5	58	59	18	130	68	21	74	1	42	1	Zou et al. 2018	PRJNA428542
BH3D7_4E	29	Canada	2016	Pig	NA	Non-Clinical	2110856	2007	1871511	0.4225	0.4447035	0.4357793	11	18	25	42	31	130	65	123	61	47	203	144	118	101	6	52	64	17	128	60	22	72	1	59	1	Hadjirin et al. 2020	PRJNA628943
MY1C3_3A	29	Canada	2016	Pig	NA	Non-Clinical	2172938	2105	1908575	0.4227	0.4447757	0.4379357	8	20	26	44	27	135	64	129	71	53	199	145	129	103	4	55	65	21	124	63	23	80	1	44	0	Hadjirin et al. 2020	PRJNA628943
SS_2187	29	China	2013	Pig	NA	Non-Clinical	2138244	2073	1888504	0.421	0.4453253	0.4387924	8	28	30	43	28	130	68	125	69	55	203	142	117	107	8	56	69	22	124	64	21	74	1	36	0	Zou et al. 2018	PRJNA428542
SS_2219	29	China	2013	Pig	12	Non-Clinical	2070757	2004	1824211	0.4235	0.4451364	0.4385265	9	14	24	42	23	136	66	127	70	56	199	133	118	99	4	52	62	23	123	59	23	70	1	40	0	Zou et al. 2018	PRJNA428542
1552750	30	Canada	2013	Pig	22	Systemic	2257625	2141	1957850	0.4129	0.4389624	0.430078	6	31	30	46	25	133	71	116	61	50	202	141	110	110	8	56	63	21	136	74	21	80	1	55	0	Hadjirin et al. 2020	PRJNA628943
784_3B	30	UK	2013	Pig	4	Non-Clinical	2218672	2093	1939886	0.4147	0.4388751	0.4315845	9	24	29	50	24	133	69	129	72	53	199	150	110	112	9	57	69	27	137	66	21	75	1	46	0	Wileman et al. 2019	PRJEB6250
88_4127	30	Canada	1988	Pig	7	Non-Clinical	2168777	2051	1884858	0.4157	0.4389296	0.4314073	6	28	34	49	23	130	69	123	69	54	207	144	108	109	12	64	63	26	136	70	20	69	1	44	0	Hadjirin et al. 2020	PRJNA628943
SS_0614	30	China	2013	Pig	34	Non-Clinical	2363672	2211	2012099	0.4143	0.4388125	0.4303648	11	41	31	52	27	136	69	128	69	55	212	157	122	116	8	58	70	27	142	72	23	82	1	68	0	Zou et al. 2018	PRJNA428542
LSS7	31	UK	2010	NA	NT	-	2178747	2047	1896525	0.4323	0.4520754	0.4471708	8	9	32	43	25	113	62	110	65	47	201	121	114	104	5	52	54	19	116	52	18	70	1	40	0	Weinert et al. 2015	PRJEB8392
SS_1953	32	China	2013	Pig	NA	Non-Clinical	2462975	2419	2090136	0.4302	0.4636716	0.4670153	10	50	20	42	31	148	62	142	64	50	197	168	136	126	7	55	80	20	143	76	23	92	1	64	0	Zou et al. 2018	PRJNA428542
784_1A	33	UK	2013	Pig	NT	Non-Clinical	2154012	2081	1880927	0.431	0.4557103	0.4536107	16	23	23	37	24	135	62	116	53	43	193	131	107	96	8	57	66	20	126	56	25	70	3	39	1	Wileman et al. 2019	PRJEB6250
SS_0754	34	China	2013	Pig	NA	Non-Clinical	2160799	2112	1927658	0.4393	0.4596202	0.458475	6	15	28	37	22	119	63	119	65	39	190	122	103	88	4	50	57	18	105	54	19	64	1	39	0	Zou et al. 2018	PRJNA428542
